# Supplementary material for: Identification of Haptic Based Guiding Using Hard Reins
Source: PLoS One. 2015 Jul 22;10(7):e0132020. doi: 10.1371/journal.pone.0132020 (PMC4511788; doi:10.1371/journal.pone.0132020)
Supplement: S9 File — (ZIP) [file pone.0132020.s009.zip › Exp2_MotionData2/Subject11/path1/T8/gc8.txt]

// Start Time: 0
// Sample rate: 25.0Hz
// Scenario: 4.9
// Firmware Version: 2.6.1
Counter	Acc_X	Acc_Y	Acc_Z	Gyr_X	Gyr_Y	Gyr_Z	Mag_X	Mag_Y	Mag_Z	Quat_w	Quat_x	Quat_y	Quat_z
27851	8.986256	-1.257133	-3.845189	0.004816	0.019588	-0.016134	-0.594579	-0.133452	0.466253	-0.188227	-0.733597	0.398371	-0.517404
27852	8.966595	-1.295345	-3.878517	-0.005261	-0.007191	-0.014288	-0.594287	-0.134448	0.466188	-0.188383	-0.733749	0.398363	-0.517137
27853	8.952044	-1.324347	-3.878162	-0.005339	-0.001452	-0.017975	-0.593053	-0.132490	0.466438	-0.188615	-0.733886	0.398288	-0.516916
27854	8.908614	-1.328814	-3.883812	-0.010688	-0.003612	-0.012487	-0.593185	-0.133054	0.466404	-0.188857	-0.733970	0.398344	-0.516666
27855	8.961553	-1.294922	-3.907308	-0.012660	-0.001425	-0.017984	-0.593614	-0.132468	0.466165	-0.189198	-0.734078	0.398344	-0.516386
27856	8.932523	-1.343292	-3.901707	-0.023096	-0.019280	0.004032	-0.593309	-0.134726	0.465742	-0.189330	-0.734142	0.398835	-0.515869
27857	8.894538	-1.244018	-3.870657	0.011280	0.005526	-0.012448	-0.594695	-0.135427	0.465992	-0.189319	-0.734225	0.398642	-0.515904
27858	8.985602	-1.329156	-3.898770	-0.014398	0.003944	-0.015243	-0.593580	-0.135032	0.466286	-0.189705	-0.734237	0.398669	-0.515724
27859	8.930450	-1.253628	-3.896215	-0.034339	-0.003863	-0.007011	-0.593290	-0.135886	0.466230	-0.190234	-0.734200	0.399061	-0.515279
27860	8.944868	-1.275610	-3.892067	0.002191	0.007297	-0.010628	-0.592433	-0.137586	0.465837	-0.190357	-0.734202	0.398974	-0.515297
27861	8.961802	-1.270969	-3.885424	-0.009213	-0.006525	-0.025305	-0.592723	-0.137257	0.465020	-0.190686	-0.734433	0.398847	-0.514945
27862	8.942318	-1.216814	-3.935063	-0.007173	0.001320	-0.017969	-0.592425	-0.138024	0.466089	-0.190973	-0.734520	0.398769	-0.514774
27863	8.947314	-1.275691	-3.887328	-0.001333	-0.015224	-0.003258	-0.592710	-0.137595	0.466119	-0.190891	-0.734695	0.398917	-0.514441
27864	8.942239	-1.263014	-3.925700	-0.012026	-0.008424	0.006804	-0.592157	-0.137832	0.464979	-0.190919	-0.734665	0.399293	-0.514181
27865	8.932114	-1.252338	-3.992878	-0.001426	-0.005738	-0.007864	-0.591854	-0.138762	0.466458	-0.190962	-0.734778	0.399338	-0.513969
27866	8.908223	-1.181799	-3.996356	0.000832	0.004373	0.007730	-0.591570	-0.138530	0.467450	-0.190891	-0.734661	0.399541	-0.514005
27867	8.893559	-1.244746	-3.996217	-0.030719	0.016600	-0.010717	-0.589766	-0.137693	0.467205	-0.191573	-0.734458	0.399760	-0.513872
27868	8.918754	-1.183428	-3.880829	0.002379	0.019798	-0.004215	-0.592278	-0.137804	0.467362	-0.191724	-0.734283	0.399712	-0.514101
27869	8.946952	-1.260425	-3.940351	-0.008627	-0.005991	-0.003286	-0.592702	-0.137771	0.466808	-0.191827	-0.734337	0.399897	-0.513842
27870	8.906207	-1.221492	-3.928912	-0.005962	0.003417	-0.006968	-0.591435	-0.137844	0.467911	-0.191999	-0.734321	0.399959	-0.513753
27871	8.942219	-1.280052	-3.920980	-0.006239	0.024440	-0.019850	-0.593953	-0.138319	0.466786	-0.192481	-0.734203	0.399759	-0.513897
27872	8.913059	-1.255028	-3.963201	-0.036686	0.001028	-0.027216	-0.592852	-0.137714	0.465693	-0.193294	-0.734253	0.399850	-0.513449
27873	8.898678	-1.194088	-3.979172	-0.021631	-0.003681	-0.010656	-0.591014	-0.139179	0.466005	-0.193682	-0.734292	0.400052	-0.513090
27874	8.896675	-1.167955	-3.937868	-0.021841	0.011591	-0.019852	-0.593080	-0.141030	0.466749	-0.194286	-0.734232	0.400057	-0.512943
27875	8.915587	-1.196721	-3.972576	-0.020270	0.012192	-0.029945	-0.592258	-0.140948	0.464787	-0.194980	-0.734268	0.399899	-0.512751
27876	8.932647	-1.182544	-3.953799	-0.012396	0.011838	-0.008818	-0.591115	-0.142948	0.464652	-0.195334	-0.734153	0.399969	-0.512727
27877	8.918333	-1.163182	-3.943477	-0.017484	0.002812	-0.027164	-0.592503	-0.143251	0.465487	-0.195884	-0.734274	0.399860	-0.512429
27878	8.923305	-1.173239	-3.919576	-0.002561	0.000272	-0.016120	-0.591105	-0.143663	0.464748	-0.196075	-0.734375	0.399765	-0.512285
27879	8.930454	-1.168274	-3.931887	0.001775	-0.016795	-0.023423	-0.591649	-0.143480	0.467004	-0.196147	-0.734742	0.399589	-0.511868
27880	8.918447	-1.168260	-3.926608	-0.018085	-0.007157	-0.014304	-0.592211	-0.144510	0.464986	-0.196490	-0.734843	0.399711	-0.511497
27881	8.889726	-1.163515	-3.903766	-0.008688	-0.004055	-0.005119	-0.590244	-0.144466	0.466370	-0.196631	-0.734891	0.399861	-0.511256
27882	8.954418	-1.143826	-3.959192	-0.034486	-0.018364	-0.010637	-0.589969	-0.144443	0.465809	-0.197084	-0.735014	0.400243	-0.510605
27883	8.924582	-1.082798	-3.793442	-0.021829	0.005950	-0.017982	-0.590102	-0.145008	0.465775	-0.197634	-0.735010	0.400295	-0.510358
27884	8.927857	-1.128908	-3.972593	-0.040011	0.024325	-0.016225	-0.590363	-0.146690	0.465394	-0.198568	-0.734718	0.400486	-0.510266
27885	8.947653	-1.134830	-3.903330	0.022453	0.010595	-0.005064	-0.591217	-0.145800	0.464897	-0.198373	-0.734737	0.400257	-0.510494
27886	8.947529	-1.110224	-3.929732	-0.000247	0.021386	0.000383	-0.591779	-0.146035	0.464048	-0.198532	-0.734499	0.400299	-0.510743
27887	8.918910	-1.125170	-3.885285	-0.005004	0.007907	-0.005118	-0.592750	-0.147511	0.462566	-0.198720	-0.734436	0.400359	-0.510712
27888	8.973961	-1.129796	-3.930848	0.000372	0.018360	-0.010620	-0.591931	-0.145830	0.462802	-0.198957	-0.734320	0.400243	-0.510878
27889	8.947897	-1.101113	-3.886212	0.009421	0.001862	-0.012410	-0.591190	-0.148978	0.463020	-0.198962	-0.734434	0.400072	-0.510847
27890	8.947130	-1.207082	-3.940010	0.002221	-0.006671	-0.007842	-0.592319	-0.146796	0.465266	-0.198941	-0.734559	0.400075	-0.510671
27891	8.925766	-1.129447	-3.931459	0.004349	0.010211	0.002237	-0.590521	-0.146714	0.463014	-0.198935	-0.734450	0.400139	-0.510781
27892	8.980957	-1.153829	-3.950588	-0.019885	-0.014611	-0.012445	-0.591887	-0.148718	0.463743	-0.199227	-0.734602	0.400339	-0.510292
27893	8.942546	-1.114781	-3.948897	0.000279	-0.007367	-0.011501	-0.590917	-0.147235	0.465085	-0.199280	-0.734766	0.400312	-0.510056
27894	8.966669	-1.149146	-3.930702	0.009572	-0.018821	-0.005042	-0.590365	-0.147601	0.463657	-0.199026	-0.735021	0.400331	-0.509772
27895	8.962123	-1.225193	-3.863401	-0.013870	-0.019522	0.007748	-0.590928	-0.146648	0.464702	-0.198992	-0.735096	0.400780	-0.509324
27896	8.865841	-1.158834	-3.878690	-0.023538	-0.013017	0.022389	-0.591204	-0.147055	0.464399	-0.198993	-0.734940	0.401518	-0.508968
27897	8.966398	-1.129161	-3.974036	-0.011275	0.015782	0.033403	-0.590088	-0.146141	0.465705	-0.198943	-0.734458	0.402177	-0.509163
27898	8.985031	-1.213532	-4.021172	-0.013540	-0.008189	0.018744	-0.590796	-0.146474	0.464011	-0.198871	-0.734321	0.402739	-0.508944
27899	8.886989	-1.250723	-3.909062	0.014315	0.019476	0.031576	-0.592745	-0.145960	0.465741	-0.198490	-0.733916	0.403098	-0.509393
27900	8.889049	-1.242812	-3.957392	-0.021394	-0.007913	-0.001483	-0.590226	-0.146281	0.465698	-0.198739	-0.733910	0.403438	-0.509035
27901	8.954967	-1.125277	-3.896295	-0.001070	0.019327	0.004055	-0.592753	-0.146175	0.464328	-0.198863	-0.733666	0.403549	-0.509250
27902	8.976266	-1.183285	-3.921622	0.006506	0.002086	0.015102	-0.591904	-0.146512	0.465139	-0.198618	-0.733532	0.403815	-0.509328
27903	8.918546	-1.178187	-3.909770	0.007942	0.010360	-0.000518	-0.591515	-0.144635	0.464412	-0.198585	-0.733450	0.403803	-0.509469
27904	8.942404	-1.202331	-3.930141	0.005813	-0.003758	-0.010593	-0.591936	-0.144090	0.465009	-0.198560	-0.733584	0.403715	-0.509355
27905	8.947073	-1.167960	-3.963905	0.003926	-0.006401	-0.012422	-0.590937	-0.144753	0.466639	-0.198572	-0.733752	0.403635	-0.509171
27906	8.942358	-1.148596	-3.958772	0.019967	-0.000866	-0.028913	-0.591475	-0.147497	0.464794	-0.198556	-0.734055	0.403134	-0.509139
27907	8.947165	-1.129100	-3.968485	-0.007418	-0.004629	-0.026204	-0.590789	-0.146117	0.465433	-0.198891	-0.734271	0.402959	-0.508834
27908	8.894055	-1.118793	-3.985754	0.014098	-0.014823	-0.041755	-0.590913	-0.146736	0.466516	-0.198970	-0.734803	0.402371	-0.508501
27909	8.951801	-1.138569	-3.988042	0.032303	-0.023908	-0.044448	-0.590203	-0.146545	0.468201	-0.198752	-0.735520	0.401600	-0.508159
27910	8.905734	-1.115794	-4.034476	0.012369	-0.024289	-0.037154	-0.588652	-0.147830	0.467827	-0.198737	-0.736099	0.401139	-0.507690
27911	8.946271	-1.183628	-4.060586	-0.015249	-0.029340	-0.043626	-0.588375	-0.147692	0.467832	-0.199163	-0.736675	0.400886	-0.506886
27912	8.884186	-1.098810	-4.023899	-0.076959	-0.035895	-0.023548	-0.586103	-0.150033	0.468506	-0.200232	-0.736907	0.401575	-0.505582
27913	8.898972	-1.055586	-4.000017	-0.063623	-0.026030	-0.004257	-0.586774	-0.152162	0.468660	-0.200999	-0.736937	0.402377	-0.504595
27914	8.865078	-1.050190	-4.022867	-0.042090	-0.030696	-0.019814	-0.585385	-0.151076	0.469274	-0.201556	-0.737223	0.402745	-0.503660
27915	8.866887	-1.117444	-4.071678	-0.019773	-0.018577	-0.007873	-0.584812	-0.151692	0.470071	-0.201771	-0.737383	0.403022	-0.503119
27916	8.895167	-1.079958	-4.169101	-0.048844	-0.024490	0.000347	-0.584629	-0.154313	0.471307	-0.202276	-0.737413	0.403732	-0.502301
27917	8.855746	-0.914083	-4.040953	-0.036258	-0.013008	-0.007882	-0.584773	-0.154554	0.470453	-0.202780	-0.737450	0.404151	-0.501706
27918	8.854627	-1.002361	-4.147757	-0.043949	0.013837	-0.025392	-0.583636	-0.156648	0.469333	-0.203782	-0.737321	0.404279	-0.501387
27919	8.879879	-0.928952	-4.029876	-0.016591	0.021105	0.005869	-0.584455	-0.158201	0.469385	-0.204136	-0.736985	0.404562	-0.501509
27920	8.915623	-0.972409	-4.062894	-0.017733	0.004982	-0.001449	-0.585843	-0.158889	0.469355	-0.204441	-0.736856	0.404817	-0.501368
27921	8.942062	-1.006626	-4.056860	-0.027316	0.013415	-0.018914	-0.584455	-0.158990	0.468076	-0.205141	-0.736753	0.404873	-0.501189
27922	8.884210	-1.035442	-4.047639	-0.011106	-0.002726	-0.027133	-0.584713	-0.160949	0.467537	-0.205543	-0.736937	0.404714	-0.500882
27923	8.888936	-1.001168	-4.074160	-0.027350	-0.008743	-0.017973	-0.584294	-0.160429	0.468405	-0.206054	-0.737047	0.404874	-0.500381
27924	8.922482	-1.020591	-4.090032	-0.013391	0.005518	-0.010624	-0.585149	-0.159007	0.468641	-0.206383	-0.737011	0.404936	-0.500248
27925	8.908082	-0.976689	-4.101284	0.000293	-0.007413	-0.010573	-0.584294	-0.160692	0.467969	-0.206422	-0.737161	0.404924	-0.500020
27926	8.891284	-0.991322	-4.086259	-0.016092	0.005411	-0.008796	-0.585404	-0.160723	0.468958	-0.206778	-0.737095	0.405050	-0.499869
27927	8.908362	-0.960108	-4.072203	-0.027231	0.002090	-0.014308	-0.584549	-0.162146	0.468721	-0.207338	-0.737066	0.405218	-0.499543
27928	8.906011	-0.943119	-4.072004	-0.008699	-0.009612	-0.004158	-0.585105	-0.161888	0.469443	-0.207415	-0.737144	0.405398	-0.499250
27929	8.927800	-0.977599	-4.044061	-0.006889	-0.028083	-0.003207	-0.584266	-0.162825	0.467977	-0.207320	-0.737409	0.405650	-0.498692
27930	8.913267	-0.967609	-4.057944	-0.015952	-0.013437	-0.001415	-0.583985	-0.162708	0.468401	-0.207450	-0.737469	0.405964	-0.498293
27931	8.893902	-0.962438	-4.071678	-0.012986	-0.012097	0.006843	-0.583400	-0.165233	0.467540	-0.207476	-0.737467	0.406359	-0.497964
27932	8.912667	-0.978754	-4.130452	-0.007601	-0.008149	0.002259	-0.583130	-0.164393	0.467729	-0.207489	-0.737478	0.406623	-0.497726
27933	8.893429	-0.985999	-4.122533	-0.037869	-0.009742	-0.000556	-0.583683	-0.163893	0.469305	-0.207974	-0.737409	0.407147	-0.497199
27934	8.878766	-0.975782	-4.153316	-0.056252	-0.015048	-0.003339	-0.583130	-0.164130	0.468165	-0.208697	-0.737336	0.407830	-0.496442
27935	8.873468	-0.984666	-4.211142	-0.057681	-0.012228	0.011331	-0.583245	-0.165060	0.469789	-0.209332	-0.737111	0.408737	-0.495764
27936	8.865650	-0.993338	-4.283363	-0.070870	0.007210	-0.005248	-0.582545	-0.165866	0.468612	-0.210471	-0.736770	0.409443	-0.495206
27937	8.888846	-0.842487	-4.152825	-0.075306	0.025356	-0.000663	-0.584487	-0.166842	0.468850	-0.211791	-0.736194	0.410189	-0.494882
27938	8.885976	-0.868490	-4.201191	-0.082066	0.026197	-0.014448	-0.584056	-0.168367	0.467912	-0.213340	-0.735690	0.410787	-0.494470
27939	8.909156	-0.778582	-4.046897	-0.037935	0.003079	0.031579	-0.582090	-0.170291	0.465954	-0.213611	-0.735225	0.411728	-0.494261
27940	8.941356	-1.010269	-4.146221	0.014226	-0.045152	0.035394	-0.582516	-0.169718	0.465994	-0.212673	-0.735417	0.412426	-0.493799
27941	8.791375	-1.042321	-4.208448	0.010438	-0.031894	0.028902	-0.583802	-0.166643	0.467456	-0.211965	-0.735525	0.413002	-0.493461
27942	8.810492	-0.959258	-4.264172	-0.024481	-0.012932	0.021479	-0.584056	-0.167969	0.468496	-0.211991	-0.735354	0.413727	-0.493096
27943	8.801639	-0.921541	-4.179062	-0.043551	-0.006539	-0.007924	-0.583344	-0.168189	0.469876	-0.212647	-0.735288	0.414187	-0.492526
27944	8.802072	-0.893032	-4.135418	-0.034590	-0.001530	-0.015249	-0.583059	-0.169542	0.468389	-0.213278	-0.735265	0.414423	-0.492089
27945	8.879205	-0.922895	-4.119175	-0.040216	0.019189	-0.022621	-0.582353	-0.171171	0.466602	-0.214245	-0.735079	0.414523	-0.491863
27946	8.857270	-0.932060	-4.147398	-0.042682	0.022278	-0.012545	-0.583054	-0.170621	0.467203	-0.215163	-0.734764	0.414773	-0.491721
27947	8.847423	-0.899921	-4.187879	-0.056436	0.011273	-0.012552	-0.583042	-0.172139	0.466269	-0.216203	-0.734501	0.415213	-0.491287
27948	8.883395	-0.897440	-4.210945	-0.039616	-0.003448	0.002193	-0.584020	-0.172522	0.465694	-0.216722	-0.734325	0.415767	-0.490852
27949	8.830719	-0.880576	-4.175052	-0.043013	0.006130	0.011339	-0.582627	-0.172516	0.465122	-0.217286	-0.733970	0.416449	-0.490556
27950	8.840192	-0.873039	-4.199509	-0.029992	-0.005496	0.020562	-0.583011	-0.174818	0.465823	-0.217464	-0.733704	0.417183	-0.490251
27951	8.830737	-0.897680	-4.165503	-0.007706	0.008509	0.031588	-0.582877	-0.175049	0.464687	-0.217330	-0.733309	0.417805	-0.490372
27952	8.852200	-0.912076	-4.188137	-0.011834	0.004039	0.014155	-0.583713	-0.175050	0.464975	-0.217386	-0.733079	0.418230	-0.490329
27953	8.849703	-0.921662	-4.195352	-0.010035	0.029109	0.010446	-0.583176	-0.174012	0.463914	-0.217664	-0.732648	0.418475	-0.490640
27954	8.859797	-0.907894	-4.142504	-0.006263	0.046423	0.013185	-0.585142	-0.173531	0.463403	-0.217998	-0.732038	0.418639	-0.491262
27955	8.912556	-0.922464	-4.168724	-0.018984	0.040732	0.016848	-0.586269	-0.172940	0.463310	-0.218441	-0.731399	0.419015	-0.491697
27956	8.884678	-0.872857	-4.056257	-0.019149	0.057724	0.009485	-0.587953	-0.173792	0.460894	-0.219098	-0.730648	0.419206	-0.492358
27957	8.941973	-0.904039	-4.111738	-0.057860	0.075189	-0.003459	-0.588938	-0.174134	0.459482	-0.220600	-0.729665	0.419513	-0.492882
27958	8.943591	-0.823949	-3.937380	-0.001407	0.055188	-0.010638	-0.589081	-0.174772	0.458044	-0.221170	-0.729188	0.419238	-0.493567
27959	8.974291	-0.862101	-4.001573	0.001983	0.041005	-0.019786	-0.590074	-0.174143	0.457112	-0.221678	-0.728938	0.418863	-0.494027
27960	8.933650	-0.881882	-3.951877	0.014481	0.034243	-0.030772	-0.590626	-0.174439	0.457519	-0.222037	-0.728907	0.418226	-0.494450
27961	8.967672	-0.848484	-3.928779	0.032556	0.006902	-0.036185	-0.591473	-0.174514	0.456403	-0.221980	-0.729264	0.417458	-0.494600
27962	8.983770	-0.886280	-4.011745	0.030820	-0.017345	-0.030650	-0.590624	-0.176031	0.455181	-0.221683	-0.729801	0.416912	-0.494401
27963	8.855797	-0.921487	-4.031342	0.023897	-0.016379	-0.016018	-0.590620	-0.175134	0.457196	-0.221357	-0.730179	0.416626	-0.494229
27964	8.923635	-0.866521	-4.006953	0.030647	-0.007714	-0.038016	-0.590610	-0.175721	0.457580	-0.221202	-0.730693	0.415910	-0.494142
27965	8.927850	-0.872815	-4.082024	0.021780	-0.032380	-0.025150	-0.589068	-0.175636	0.458270	-0.220864	-0.731294	0.415583	-0.493679
27966	8.908634	-0.889857	-4.066925	0.023186	-0.027726	-0.041678	-0.588908	-0.176678	0.459184	-0.220691	-0.731998	0.414981	-0.493219
27967	8.865175	-0.874763	-4.084523	0.037880	-0.024203	-0.039827	-0.588327	-0.177341	0.460957	-0.220328	-0.732710	0.414244	-0.492943
27968	8.889245	-0.874889	-4.087840	0.029070	-0.024934	-0.026992	-0.586236	-0.176287	0.461983	-0.219938	-0.733296	0.413774	-0.492641
27969	8.884198	-0.864702	-4.121397	0.021679	-0.015486	-0.030692	-0.586530	-0.175675	0.461183	-0.219793	-0.733774	0.413293	-0.492398
27970	8.876751	-0.869145	-4.147716	0.031274	-0.003550	-0.015097	-0.585686	-0.175715	0.461733	-0.219439	-0.734053	0.412894	-0.492475
27971	8.867323	-0.874322	-4.118414	0.018508	-0.014728	-0.012353	-0.584821	-0.177327	0.462465	-0.219162	-0.734358	0.412711	-0.492297
27972	8.903207	-0.881442	-4.148785	0.018454	0.000230	-0.016042	-0.585383	-0.176253	0.463937	-0.219032	-0.734554	0.412400	-0.492322
27973	8.888587	-0.863983	-4.177107	0.018675	-0.007681	-0.006854	-0.584665	-0.177559	0.464269	-0.218754	-0.734746	0.412268	-0.492271
27974	8.864888	-0.859628	-4.127888	0.016744	0.011055	-0.012396	-0.584403	-0.176800	0.463193	-0.218708	-0.734793	0.411989	-0.492454
27975	8.849694	-0.867992	-4.219153	-0.010026	-0.008678	-0.019765	-0.584523	-0.177048	0.465419	-0.218967	-0.734976	0.411956	-0.492094
27976	8.851054	-0.831351	-4.059560	0.009918	0.035864	0.004071	-0.585402	-0.176009	0.461852	-0.219061	-0.734615	0.411874	-0.492658
27977	8.922933	-0.879927	-4.091547	0.013393	0.007603	-0.000458	-0.585808	-0.176212	0.463243	-0.218921	-0.734580	0.411823	-0.492817
27978	8.908480	-0.879832	-4.091006	0.031856	0.006243	0.006000	-0.585124	-0.175082	0.463167	-0.218424	-0.734596	0.411674	-0.493137
27979	8.889009	-0.962276	-4.081155	0.032070	0.009484	0.013318	-0.585144	-0.173524	0.463263	-0.217885	-0.734508	0.411635	-0.493539
27980	8.927726	-0.904303	-4.084640	0.004138	0.031028	-0.006940	-0.585714	-0.173447	0.461874	-0.218131	-0.734261	0.411467	-0.493937
27981	8.947474	-0.856490	-4.044007	0.038691	0.027679	-0.014194	-0.586539	-0.173516	0.463557	-0.217917	-0.734248	0.410877	-0.494543
27982	8.932659	-0.875271	-4.082220	0.005959	0.010660	-0.005062	-0.586250	-0.174101	0.463798	-0.217944	-0.734199	0.410800	-0.494668
27983	8.915798	-0.914184	-4.064936	-0.002280	0.006997	-0.005082	-0.586121	-0.173779	0.462977	-0.218070	-0.734135	0.410840	-0.494674
27984	8.903737	-0.879931	-4.081169	0.002213	-0.003956	-0.006889	-0.586539	-0.173779	0.463121	-0.218056	-0.734225	0.410845	-0.494542
27985	8.906116	-0.894527	-4.078938	-0.002210	-0.002428	-0.001396	-0.586405	-0.172959	0.463730	-0.218066	-0.734224	0.410981	-0.494427
27986	8.898745	-0.921054	-4.086081	0.004409	0.003560	0.005942	-0.585974	-0.173822	0.463813	-0.217951	-0.734146	0.411114	-0.494481
27987	8.889249	-0.901724	-4.075938	0.020986	0.009735	0.009636	-0.585689	-0.174386	0.463635	-0.217608	-0.734035	0.411130	-0.494784
27988	8.905942	-0.918611	-4.091164	0.006308	0.011733	0.007769	-0.585573	-0.172802	0.463172	-0.217516	-0.733869	0.411238	-0.494981
27989	8.865046	-0.913559	-4.084771	0.005964	0.010647	-0.005084	-0.585839	-0.173271	0.464125	-0.217545	-0.733803	0.411185	-0.495110
27990	8.857574	-0.908205	-4.118270	0.016915	0.018090	-0.006911	-0.586959	-0.173240	0.463858	-0.217495	-0.733741	0.410945	-0.495424
27991	8.830706	-1.019567	-4.117991	0.035387	0.023227	-0.001402	-0.588357	-0.174272	0.462128	-0.217153	-0.733649	0.410602	-0.495993
27992	8.772424	-0.862278	-4.242795	0.042732	0.017345	0.035334	-0.586989	-0.171755	0.462550	-0.216303	-0.733355	0.410736	-0.496689
27993	9.035660	-0.720614	-3.915997	0.174680	0.036795	0.042993	-0.587132	-0.170944	0.463442	-0.213592	-0.733362	0.409597	-0.498788
27994	9.005350	-0.837472	-4.046048	0.254182	0.100226	-0.036813	-0.590273	-0.166566	0.462063	-0.211042	-0.733716	0.406212	-0.502109
27995	9.099754	-1.233988	-3.822715	0.176552	0.041616	-0.131419	-0.590603	-0.163113	0.461300	-0.210085	-0.735076	0.402458	-0.503543
27996	9.052251	-1.015352	-3.826759	0.117344	-0.035948	-0.078165	-0.588652	-0.162056	0.462326	-0.208833	-0.736549	0.400378	-0.503569
27997	8.982981	-0.772033	-3.851566	0.135444	-0.023606	-0.085466	-0.589890	-0.161890	0.465148	-0.207494	-0.738003	0.397973	-0.503900
27998	8.943134	-0.842661	-3.988204	0.162812	-0.020762	-0.227666	-0.585807	-0.163833	0.465829	-0.207197	-0.740678	0.393159	-0.503877
27999	8.955878	-1.147060	-4.080029	-0.025159	-0.090145	-0.135298	-0.584365	-0.166352	0.467479	-0.208205	-0.742513	0.391904	-0.501733
28000	8.874156	-0.980991	-4.124196	0.003288	-0.051802	-0.100428	-0.582930	-0.168033	0.469462	-0.208737	-0.743823	0.390699	-0.500510
28001	8.866221	-0.979704	-4.215669	-0.022933	-0.056108	-0.088548	-0.580094	-0.170417	0.470827	-0.209498	-0.744953	0.389977	-0.499074
28002	8.810668	-0.754703	-4.328057	-0.086651	-0.008764	-0.045600	-0.579758	-0.174827	0.470831	-0.211161	-0.745018	0.390311	-0.498013
28003	8.708531	-1.088907	-4.307094	-0.160489	-0.001870	-0.003624	-0.579160	-0.177299	0.471792	-0.213530	-0.744362	0.392003	-0.496653
28004	8.836550	-0.543380	-4.187563	-0.204065	0.024675	0.078953	-0.578754	-0.178538	0.467932	-0.215954	-0.742610	0.395199	-0.495694
28005	8.976528	-0.632564	-4.120922	-0.130174	0.009954	0.106666	-0.580428	-0.178669	0.468220	-0.216869	-0.741082	0.398168	-0.495204
28006	8.904439	-0.793360	-4.027495	-0.160404	-0.008165	0.071728	-0.582360	-0.181014	0.467393	-0.218456	-0.739875	0.400967	-0.494052
28007	8.870518	-0.807426	-4.045640	-0.037159	-0.017196	0.062797	-0.581255	-0.180430	0.466719	-0.218207	-0.739356	0.402478	-0.493710
28008	8.927029	-0.871379	-4.188254	-0.065935	0.008397	-0.025390	-0.582374	-0.180805	0.466006	-0.219484	-0.739174	0.402828	-0.493131
28009	8.912993	-0.830554	-4.151235	-0.090340	0.017245	-0.049304	-0.581226	-0.183358	0.465557	-0.221399	-0.738981	0.403056	-0.492376
28010	8.874945	-0.845796	-4.079869	-0.054322	0.011012	-0.070336	-0.582032	-0.186692	0.464239	-0.222969	-0.739181	0.402617	-0.491727
28011	8.890361	-0.613446	-4.054779	-0.026584	0.015748	-0.058318	-0.581039	-0.188636	0.462989	-0.224017	-0.739354	0.402089	-0.491424
28012	8.955062	-0.630356	-4.093537	-0.015537	0.021147	-0.056460	-0.581438	-0.190323	0.462748	-0.224957	-0.739513	0.401426	-0.491297
28013	8.942297	-0.660721	-4.172960	-0.089128	0.050078	-0.075012	-0.581976	-0.192676	0.461628	-0.227368	-0.739197	0.401109	-0.490920
28014	8.914864	-0.511898	-4.045372	-0.025339	0.033279	-0.012442	-0.580425	-0.195141	0.459221	-0.228119	-0.738837	0.401137	-0.491091
28015	9.005723	-0.652771	-4.076256	-0.026903	0.032759	-0.003273	-0.581415	-0.194532	0.458708	-0.228767	-0.738395	0.401346	-0.491284
28016	8.985834	-0.470408	-3.922163	-0.023252	0.015996	-0.000456	-0.583074	-0.196983	0.457032	-0.229235	-0.738113	0.401618	-0.491267
28017	8.982185	-0.560899	-4.043378	0.023505	0.017546	0.002366	-0.583209	-0.197271	0.457156	-0.228968	-0.738004	0.401481	-0.491668
28018	8.996947	-0.620068	-3.979105	0.027258	0.017542	-0.028829	-0.582939	-0.196169	0.457781	-0.228970	-0.738174	0.400814	-0.491955
28019	8.889688	-0.758602	-4.079852	-0.007404	0.028571	-0.027129	-0.583791	-0.195421	0.457276	-0.229533	-0.738049	0.400497	-0.492138
28020	8.943251	-0.667268	-4.047446	-0.046662	0.046999	-0.025372	-0.583778	-0.197600	0.455321	-0.230833	-0.737559	0.400478	-0.492281
28021	8.987462	-0.603195	-3.966564	-0.067448	0.048303	-0.015298	-0.585589	-0.198659	0.454293	-0.232321	-0.736865	0.400836	-0.492329
28022	8.992664	-0.516101	-3.954114	-0.071609	0.038304	-0.032708	-0.585864	-0.200260	0.452236	-0.233990	-0.736399	0.400993	-0.492107
28023	8.993241	-0.461018	-3.903057	-0.042248	0.047256	-0.029901	-0.587122	-0.200767	0.451377	-0.235245	-0.735946	0.400887	-0.492273
28024	8.973668	-0.506700	-3.921945	-0.068050	0.038504	-0.036373	-0.586241	-0.204706	0.450285	-0.236896	-0.735521	0.400952	-0.492063
28025	8.891656	-0.410849	-3.973804	-0.067564	0.042927	-0.018032	-0.586656	-0.206305	0.448230	-0.238373	-0.734892	0.401287	-0.492016
28026	9.002555	-0.377597	-3.980149	-0.011844	0.063137	0.011437	-0.589591	-0.207313	0.446516	-0.238933	-0.734099	0.401394	-0.492841
28027	9.073414	-0.335912	-3.871426	0.028141	0.058044	0.002374	-0.588764	-0.206732	0.445984	-0.238929	-0.733612	0.401009	-0.493880
28028	9.036765	-0.529879	-3.854414	0.024137	0.064441	-0.012366	-0.590057	-0.205194	0.443991	-0.239193	-0.733177	0.400387	-0.494903
28029	9.043425	-0.587466	-3.903343	0.007773	0.062435	-0.008734	-0.590892	-0.206517	0.442238	-0.239630	-0.732634	0.400021	-0.495790
28030	9.042481	-0.502217	-3.750592	0.022748	0.051378	0.006013	-0.592030	-0.206122	0.440313	-0.239640	-0.732162	0.399762	-0.496691
28031	9.011564	-0.503386	-4.007874	0.045366	0.080861	-0.041719	-0.592338	-0.204633	0.439008	-0.239999	-0.731878	0.398451	-0.497989
28032	8.996066	-0.583704	-3.797692	0.015386	0.110289	-0.071197	-0.595398	-0.207042	0.436928	-0.241344	-0.731402	0.396838	-0.499324
28033	9.104220	-0.364496	-3.925900	0.120423	0.104588	-0.041564	-0.594858	-0.206679	0.435126	-0.240788	-0.731236	0.394661	-0.501556
28034	9.115973	-0.679354	-4.140933	0.167898	0.105253	-0.116770	-0.599208	-0.205197	0.435259	-0.240316	-0.731886	0.390872	-0.503795
28035	8.949727	-0.777510	-3.787562	-0.109656	0.104698	-0.095331	-0.597664	-0.208147	0.431142	-0.243641	-0.731021	0.390229	-0.503954
28036	9.106266	-0.797311	-3.479563	-0.250186	0.094578	-0.011132	-0.600716	-0.211919	0.427858	-0.248127	-0.728911	0.392231	-0.503266
28037	9.321707	-0.248710	-3.273918	-0.252010	0.069888	0.064291	-0.603214	-0.215928	0.423434	-0.251643	-0.726407	0.395504	-0.502579
28038	9.258020	-0.368392	-3.356850	-0.208290	0.051722	0.057946	-0.603341	-0.219157	0.419735	-0.254485	-0.724349	0.398301	-0.501908
28039	9.172588	-0.502447	-3.441478	-0.177961	0.092535	-0.010922	-0.606826	-0.221526	0.416962	-0.257856	-0.722554	0.399604	-0.501740
28040	9.160638	-0.429366	-3.459876	-0.186006	0.062902	-0.069607	-0.606767	-0.227915	0.413906	-0.261728	-0.721493	0.400255	-0.500742
28041	9.256845	-0.400478	-3.494684	-0.128515	0.047551	-0.107983	-0.607747	-0.230261	0.409851	-0.264989	-0.721158	0.399883	-0.499806
28042	9.092864	-0.223488	-3.586422	-0.127183	0.069898	-0.128212	-0.607547	-0.236922	0.406497	-0.268652	-0.720780	0.399057	-0.499054
28043	9.170653	-0.113045	-3.545137	-0.126385	0.053674	-0.164851	-0.607049	-0.243830	0.405225	-0.272490	-0.720830	0.397802	-0.497902
28044	9.163798	0.101651	-3.277805	-0.137332	0.066461	-0.163015	-0.605621	-0.247710	0.402731	-0.276599	-0.720693	0.396563	-0.496822
28045	9.347858	0.127981	-3.168585	-0.102260	0.075857	-0.151902	-0.605989	-0.254052	0.398843	-0.280142	-0.720523	0.395109	-0.496242
28046	9.261926	0.273509	-3.125779	-0.040969	0.058229	-0.183863	-0.604108	-0.261028	0.395593	-0.283013	-0.721132	0.392674	-0.495661
28047	9.204906	0.477366	-3.107826	-0.090037	0.022343	-0.166445	-0.604051	-0.266749	0.393419	-0.286115	-0.721647	0.391166	-0.494320
28048	9.267093	0.863747	-3.020684	-0.098227	0.022848	-0.127843	-0.602751	-0.270169	0.393195	-0.288957	-0.721836	0.390274	-0.493095
28049	9.455816	0.762816	-3.187805	-0.147313	0.021471	-0.116906	-0.600718	-0.278011	0.390171	-0.292414	-0.721621	0.390022	-0.491569
28050	9.417629	0.801472	-3.157142	-0.190857	-0.025990	-0.028829	-0.599425	-0.280864	0.389982	-0.295234	-0.720956	0.391752	-0.489479
28051	9.450865	0.936240	-3.278269	-0.209489	-0.044133	0.029914	-0.600079	-0.285319	0.388312	-0.297650	-0.719849	0.394584	-0.487367
28052	9.325833	0.914718	-3.235090	-0.168356	-0.079605	0.066725	-0.599497	-0.287568	0.387608	-0.298791	-0.719056	0.397793	-0.485225
28053	9.252671	0.994805	-3.381577	-0.136104	-0.098538	0.042953	-0.598804	-0.286620	0.388360	-0.299605	-0.718793	0.400395	-0.482967
28054	9.196675	1.008401	-3.461512	-0.129001	-0.111244	0.070502	-0.598503	-0.288069	0.388827	-0.299875	-0.718497	0.403443	-0.480698
28055	9.113006	1.166363	-3.442862	-0.126818	-0.136414	0.121939	-0.596270	-0.285978	0.391875	-0.299504	-0.718003	0.407290	-0.478418
28056	9.228635	1.077794	-3.409119	-0.084806	-0.113176	0.116491	-0.595156	-0.284915	0.393050	-0.298668	-0.717599	0.410565	-0.476744
28057	9.011685	0.986816	-3.382278	-0.197138	-0.136680	0.160290	-0.594599	-0.283602	0.395086	-0.298950	-0.716345	0.415599	-0.474084
28058	9.054787	0.886989	-3.374880	-0.252740	-0.085291	0.196796	-0.595177	-0.282824	0.393880	-0.299975	-0.713964	0.421434	-0.471873
28059	9.160714	0.947368	-3.412260	-0.293049	-0.029473	0.189320	-0.596875	-0.281624	0.393130	-0.302250	-0.710817	0.427096	-0.470077
28060	9.372030	0.883719	-3.478543	-0.289575	-0.014161	0.180160	-0.598020	-0.281188	0.390368	-0.304529	-0.707617	0.432570	-0.468426
28061	9.003664	0.827291	-3.416831	-0.249676	0.023907	0.093836	-0.599991	-0.281866	0.387405	-0.307541	-0.704996	0.436097	-0.467139
28062	8.707027	0.571335	-3.342196	-0.222926	0.062439	0.062523	-0.601250	-0.284208	0.383353	-0.310626	-0.702457	0.438791	-0.466399
28063	8.781371	0.126873	-3.509694	-0.224101	0.109825	0.148635	-0.603817	-0.283473	0.377823	-0.313499	-0.698667	0.442292	-0.466863
28064	8.682173	-0.222908	-3.414071	-0.253490	0.167727	0.275033	-0.608634	-0.281316	0.372963	-0.315928	-0.693025	0.447551	-0.468619
28065	9.034192	-0.436220	-3.604937	-0.214452	0.266015	0.355735	-0.614924	-0.274750	0.365590	-0.318051	-0.685897	0.452819	-0.472593
28066	9.709659	-0.510688	-3.471276	-0.240637	0.267519	0.333801	-0.625143	-0.270142	0.352953	-0.320589	-0.678747	0.458070	-0.476127
28067	9.719155	-0.642207	-3.433844	-0.212277	0.204502	0.339444	-0.631988	-0.263858	0.345708	-0.322189	-0.672228	0.463415	-0.479114
28068	9.516990	-0.724103	-3.368853	-0.216054	0.123462	0.308312	-0.636307	-0.257930	0.339116	-0.323253	-0.666741	0.468938	-0.480689
28069	9.582154	-1.003460	-3.547008	-0.216816	0.033656	0.286394	-0.640867	-0.253408	0.335240	-0.323750	-0.662233	0.474680	-0.480949
28070	9.312837	-1.097624	-3.436110	-0.254834	-0.025549	0.307447	-0.644014	-0.248996	0.333163	-0.323895	-0.657852	0.481473	-0.480111
28071	9.119827	-1.098263	-3.467541	-0.253940	-0.055385	0.344156	-0.644087	-0.244103	0.331926	-0.323396	-0.653317	0.488874	-0.479159
28072	9.182724	-1.113776	-3.428935	-0.290798	-0.081531	0.336798	-0.648651	-0.237450	0.330982	-0.323133	-0.648863	0.496683	-0.477355
28073	9.237697	-1.259719	-3.424696	-0.267518	-0.088732	0.317573	-0.651652	-0.233209	0.329453	-0.322657	-0.644715	0.504028	-0.475595
28074	9.163723	-1.055588	-3.418184	-0.292715	-0.095747	0.266169	-0.651698	-0.229262	0.330117	-0.322899	-0.640994	0.510961	-0.473056
28075	9.105827	-0.962385	-3.466132	-0.266789	-0.097055	0.209333	-0.653278	-0.226357	0.329332	-0.323297	-0.637945	0.516907	-0.470439
28076	9.081612	-1.079069	-3.432173	-0.211376	-0.064607	0.156146	-0.653982	-0.225268	0.330526	-0.323825	-0.635524	0.521411	-0.468377
28077	9.058202	-1.055709	-3.353858	-0.134285	-0.040196	0.128732	-0.654292	-0.222720	0.330827	-0.323851	-0.633590	0.524693	-0.467314
28078	9.055305	-1.196292	-3.357082	-0.102356	-0.024085	0.088371	-0.655278	-0.222266	0.330584	-0.324041	-0.632184	0.527036	-0.466449
28079	9.111758	-1.247270	-3.202534	-0.161816	-0.014250	0.018512	-0.655279	-0.223312	0.328700	-0.325699	-0.630966	0.529005	-0.464711
28080	8.938161	-1.272674	-3.205869	-0.213444	0.020102	-0.000038	-0.655833	-0.224645	0.327083	-0.328576	-0.629344	0.530965	-0.462645
28081	9.520788	-1.141834	-3.323413	-0.145787	0.116429	-0.010924	-0.656397	-0.226451	0.323477	-0.331677	-0.627305	0.531547	-0.462532
28082	9.074112	-0.990066	-3.194620	-0.219667	0.145802	-0.038711	-0.658338	-0.230455	0.318768	-0.336308	-0.624863	0.532229	-0.461709
28083	9.575996	-0.546099	-3.292611	-0.132849	0.244127	-0.084396	-0.660425	-0.234558	0.313214	-0.341280	-0.622484	0.530885	-0.462820
28084	9.149081	-0.168504	-3.196898	-0.167129	0.189102	-0.196348	-0.661375	-0.240365	0.307264	-0.347148	-0.621627	0.528796	-0.461999
28085	9.323469	0.172566	-3.225348	-0.130350	0.165363	-0.185132	-0.660755	-0.248745	0.301140	-0.352186	-0.621034	0.526663	-0.461419
28086	10.010401	0.147130	-3.497555	-0.124518	0.082888	-0.095845	-0.661861	-0.253274	0.295271	-0.355465	-0.620351	0.526155	-0.460403
28087	9.596331	-0.060997	-3.671817	-0.161122	-0.024812	-0.017882	-0.660976	-0.257631	0.294013	-0.357339	-0.619526	0.527705	-0.458283
28088	9.296957	0.064778	-3.490735	-0.173867	-0.099155	-0.006817	-0.660131	-0.258730	0.292957	-0.358483	-0.619212	0.530038	-0.455112
28089	9.019389	0.079762	-3.557546	-0.178614	-0.074936	0.018766	-0.660386	-0.261107	0.292252	-0.359703	-0.618336	0.532543	-0.452408
28090	8.963634	0.244146	-3.670321	-0.253474	-0.078315	0.094796	-0.660638	-0.262973	0.292699	-0.361114	-0.616156	0.536678	-0.449361
28091	8.968155	0.425108	-3.785241	-0.322908	-0.124157	0.172755	-0.658990	-0.261250	0.291810	-0.362177	-0.613017	0.542702	-0.445548
28092	8.584178	0.344651	-3.551621	-0.309184	-0.030074	0.198232	-0.660980	-0.258791	0.291561	-0.363825	-0.608846	0.548186	-0.443204
28093	9.012001	0.014245	-3.550451	-0.403823	0.013714	0.210863	-0.663669	-0.258689	0.287394	-0.366994	-0.603416	0.554318	-0.440382
28094	9.091203	0.131972	-3.330443	-0.520117	-0.014199	0.314411	-0.666528	-0.257485	0.281056	-0.370291	-0.596142	0.562870	-0.436665
28095	9.127288	0.361748	-3.125000	-0.661823	0.020855	0.350834	-0.669138	-0.254664	0.273556	-0.375320	-0.587017	0.572703	-0.431923
28096	9.320761	0.624971	-3.145010	-0.751288	-0.012690	0.362728	-0.675380	-0.252060	0.265797	-0.380779	-0.577198	0.583578	-0.425778
28097	9.402945	0.679350	-3.444803	-0.816225	-0.038394	0.365413	-0.678534	-0.250500	0.258085	-0.386627	-0.566939	0.595005	-0.418412
28098	9.570847	0.332499	-3.706942	-0.786824	0.063106	0.391889	-0.681282	-0.247819	0.250577	-0.392924	-0.555525	0.605555	-0.412681
28099	10.399198	-0.456684	-4.061874	-0.791798	0.295857	0.382372	-0.687564	-0.245374	0.237349	-0.402136	-0.542130	0.613960	-0.409188
28100	8.324044	-0.660914	-3.113706	-0.916713	0.305451	0.295397	-0.695295	-0.242616	0.218135	-0.413290	-0.528463	0.622188	-0.403485
28101	8.831594	-0.917332	-3.426600	-0.728622	0.391134	0.132359	-0.698348	-0.244381	0.199857	-0.424771	-0.517552	0.626204	-0.399473
28102	9.939732	-1.953952	-3.020731	-0.994390	0.455978	0.172195	-0.702804	-0.247541	0.178566	-0.439252	-0.503123	0.632004	-0.393061
28103	9.559309	-1.370624	-2.920585	-1.120795	0.317064	0.252933	-0.707870	-0.246583	0.157535	-0.452438	-0.487398	0.640459	-0.384128
28104	10.015177	-1.556502	-3.402569	-0.973325	0.327418	0.290879	-0.712661	-0.244160	0.138413	-0.463742	-0.472172	0.647767	-0.377352
28105	9.296885	-1.413036	-2.874820	-0.907611	0.190180	0.301202	-0.715636	-0.239915	0.122185	-0.472399	-0.458255	0.655658	-0.370073
28106	8.980826	-1.082596	-2.756992	-0.748036	0.122164	0.290600	-0.721138	-0.233987	0.107206	-0.478613	-0.446322	0.662732	-0.364024
28107	9.405503	-0.574494	-2.895152	-0.586664	-0.008158	0.216056	-0.724603	-0.230661	0.098345	-0.482100	-0.437785	0.669050	-0.358183
28108	9.250253	-0.708157	-2.972336	-0.436286	-0.123744	0.170597	-0.725513	-0.226815	0.095512	-0.482991	-0.432062	0.674946	-0.352831
28109	9.049653	-0.744694	-3.035115	-0.345452	-0.160022	0.218494	-0.727520	-0.222022	0.096948	-0.482209	-0.426807	0.680894	-0.348847
28110	9.239193	-0.949486	-3.053199	-0.267125	-0.177866	0.205836	-0.729238	-0.217025	0.099933	-0.480577	-0.422574	0.686312	-0.345620
28111	9.243240	-0.835303	-2.890785	-0.197014	-0.190148	0.161056	-0.727856	-0.212615	0.105233	-0.478454	-0.419688	0.690955	-0.342820
28112	9.245412	-1.030012	-2.839000	-0.150035	-0.157411	0.134456	-0.730117	-0.208494	0.108869	-0.476566	-0.417392	0.694706	-0.340665
28113	9.051551	-1.319385	-2.857790	-0.164201	-0.160229	0.150857	-0.728908	-0.203102	0.111571	-0.474616	-0.414714	0.698707	-0.338468
28114	9.105515	-1.175099	-2.796071	-0.104749	-0.087979	0.109605	-0.731704	-0.202136	0.113057	-0.473470	-0.412695	0.701257	-0.337264
28115	9.918181	-1.001126	-3.716548	-0.057352	0.083457	0.015093	-0.731587	-0.200296	0.113170	-0.474946	-0.411268	0.701086	-0.337288
28116	9.423522	-0.558477	-3.373939	-0.184837	0.132572	-0.032973	-0.731486	-0.200330	0.107987	-0.478498	-0.409000	0.700890	-0.335428
28117	8.425886	0.107921	-3.356441	-0.300750	0.135762	-0.053500	-0.731515	-0.202264	0.101008	-0.483143	-0.405865	0.701266	-0.331770
28118	8.353590	-0.159822	-3.244382	-0.150836	0.237085	-0.000207	-0.731412	-0.204551	0.092467	-0.487646	-0.402745	0.700063	-0.331525
28119	10.915394	-0.389908	-3.708795	0.007046	0.334371	0.006882	-0.732894	-0.203778	0.082870	-0.492147	-0.400422	0.696910	-0.334319
28120	9.969297	0.431932	-3.015944	-0.225773	0.210303	-0.129226	-0.733514	-0.204333	0.074022	-0.497703	-0.398491	0.695405	-0.331526
28121	9.040745	0.054717	-2.969190	-0.274125	0.116797	-0.012905	-0.734084	-0.206759	0.068558	-0.501535	-0.395117	0.696051	-0.328419
28122	9.005996	-0.421280	-2.898536	-0.139628	0.086236	0.091925	-0.734017	-0.204626	0.062670	-0.503191	-0.391778	0.696925	-0.328031
28123	9.594470	-0.060583	-2.980986	-0.166726	0.011483	0.114201	-0.735465	-0.202607	0.059589	-0.503850	-0.388399	0.698899	-0.326837
28124	9.193798	0.148324	-3.157861	-0.188513	-0.044514	0.127035	-0.736923	-0.198551	0.058454	-0.503817	-0.384917	0.701660	-0.325086
28125	9.243749	0.093008	-3.218055	-0.289593	-0.113973	0.185673	-0.737542	-0.193725	0.058758	-0.503170	-0.380119	0.706210	-0.321864
28126	8.927257	0.231538	-3.074894	-0.318990	-0.110060	0.181897	-0.739002	-0.187949	0.060250	-0.502812	-0.374949	0.710830	-0.318300
28127	8.800976	0.366527	-2.948530	-0.400406	-0.095126	0.181713	-0.741044	-0.182028	0.058956	-0.503237	-0.368951	0.715771	-0.313526
28128	9.038543	0.411123	-2.783226	-0.474156	-0.099202	0.161454	-0.741675	-0.176736	0.058449	-0.504234	-0.362379	0.720992	-0.307571
28129	9.251167	0.559803	-2.770885	-0.631963	-0.132916	0.148426	-0.740041	-0.174669	0.056322	-0.505920	-0.354698	0.727313	-0.298748
28130	9.052473	0.743625	-2.991705	-0.698205	-0.098384	0.096836	-0.742183	-0.170825	0.056860	-0.508765	-0.346688	0.733184	-0.288803
28131	9.716696	0.867144	-3.148576	-0.718584	-0.002725	0.008719	-0.743496	-0.169563	0.051771	-0.513614	-0.339306	0.737404	-0.278042
28132	10.316261	-0.413952	-3.589938	-0.780256	0.154334	0.004583	-0.743581	-0.168541	0.042456	-0.521047	-0.330231	0.740184	-0.267555
28133	9.817545	-1.206257	-3.557132	-0.810721	0.284612	0.011414	-0.743817	-0.167847	0.031163	-0.530477	-0.320107	0.741579	-0.257267
28134	8.315189	-1.725554	-2.562395	-0.970118	0.339770	-0.002219	-0.743401	-0.166230	0.015300	-0.541578	-0.307939	0.742880	-0.244941
28135	10.455881	-1.979772	-2.634441	-0.718816	0.549417	0.136920	-0.746231	-0.163337	-0.002412	-0.553400	-0.295383	0.741224	-0.238923
28136	10.825504	-0.962197	-2.941119	-0.943397	0.342671	-0.027193	-0.745746	-0.160255	-0.025044	-0.564024	-0.283547	0.741715	-0.226577
28137	9.226604	-1.408714	-2.618563	-0.866151	0.231127	0.136047	-0.746058	-0.155046	-0.038577	-0.571639	-0.270634	0.743739	-0.216423
28138	9.279389	-1.459915	-2.625702	-0.838497	0.077385	0.228107	-0.747912	-0.146624	-0.047557	-0.576208	-0.257172	0.747687	-0.206909
28139	9.417747	-0.647409	-2.528969	-0.608981	0.008397	0.201307	-0.749304	-0.139248	-0.052687	-0.578554	-0.247023	0.751149	-0.200076
28140	9.323691	0.154024	-2.568532	-0.256680	-0.177156	0.193227	-0.750501	-0.133516	-0.053300	-0.576327	-0.241734	0.755243	-0.197535
28141	9.184050	-0.274416	-2.372885	-0.171265	-0.111791	-0.044459	-0.752899	-0.129143	-0.048947	-0.575605	-0.240806	0.757051	-0.193818
28142	9.233137	-0.327543	-2.234983	-0.004119	-0.112381	-0.089086	-0.753705	-0.129058	-0.044595	-0.574225	-0.242410	0.758014	-0.192138
28143	9.441763	-0.304645	-2.063907	0.125144	-0.167578	-0.141910	-0.752391	-0.132033	-0.042272	-0.571597	-0.246562	0.758815	-0.191530
28144	9.085552	-0.498602	-2.240240	0.218558	-0.215989	-0.169294	-0.752821	-0.138033	-0.035640	-0.567836	-0.252316	0.759681	-0.191789
28145	8.504409	-1.021175	-2.386151	0.327542	-0.159291	-0.139112	-0.752311	-0.140410	-0.027813	-0.564261	-0.258650	0.759565	-0.194348
28146	7.589137	-0.996463	-2.660915	0.338347	-0.043824	-0.226653	-0.752204	-0.144981	-0.021517	-0.562686	-0.265872	0.757659	-0.196593
28147	11.314248	0.176400	-3.473664	0.292185	0.425077	-0.354959	-0.749457	-0.155545	-0.027237	-0.568895	-0.272735	0.749848	-0.199255
28148	11.386932	0.819047	-3.694394	0.228912	0.246864	-0.512504	-0.746564	-0.167068	-0.033717	-0.573312	-0.281886	0.743369	-0.198132
28149	9.915657	0.449804	-3.414752	-0.001400	0.145442	-0.287446	-0.745070	-0.178039	-0.039449	-0.576564	-0.285472	0.740152	-0.195588
28150	9.398179	0.106842	-2.885606	0.165757	0.186521	-0.059782	-0.744500	-0.181797	-0.044167	-0.578564	-0.287423	0.737087	-0.198377
28151	9.536821	0.327969	-2.812062	0.217197	0.062176	-0.107127	-0.743923	-0.186378	-0.049495	-0.578591	-0.291175	0.734974	-0.200655
28152	9.737563	1.244682	-3.103421	0.234083	0.023382	-0.290359	-0.742144	-0.193968	-0.048862	-0.578684	-0.297926	0.732145	-0.200818
28153	9.276981	0.804708	-2.963473	0.206248	-0.088634	-0.295910	-0.742193	-0.198306	-0.044371	-0.577257	-0.304930	0.730663	-0.199808
28154	8.697942	0.451613	-2.910309	0.168897	-0.015463	-0.195352	-0.737870	-0.207148	-0.042159	-0.576736	-0.309677	0.729056	-0.199882
28155	9.308926	0.571710	-2.785044	0.078691	-0.038393	-0.143948	-0.739784	-0.209866	-0.041189	-0.576172	-0.312775	0.728405	-0.199055
28156	9.265527	0.486706	-2.752577	0.019922	-0.038145	-0.083526	-0.739133	-0.215536	-0.038747	-0.575786	-0.314260	0.728331	-0.198103
28157	9.049246	0.731119	-2.781540	-0.116017	-0.050039	-0.032396	-0.739541	-0.216778	-0.039380	-0.575814	-0.313533	0.729285	-0.195649
28158	8.834415	1.016892	-2.641221	-0.184696	-0.012617	-0.071124	-0.739560	-0.215354	-0.039431	-0.577026	-0.312369	0.729794	-0.192007
28159	8.787310	1.112891	-2.542224	-0.219792	0.017801	-0.085913	-0.739543	-0.217823	-0.041264	-0.578883	-0.310967	0.730011	-0.187825
28160	9.022498	1.520837	-2.526622	-0.279170	0.021609	-0.115277	-0.740942	-0.219239	-0.043858	-0.581321	-0.309212	0.730170	-0.182501
28161	9.239295	1.720071	-2.308813	-0.260180	0.001823	-0.154576	-0.739241	-0.223480	-0.047776	-0.583422	-0.308405	0.730239	-0.176793
28162	9.637255	1.440306	-2.451111	-0.324979	0.012988	-0.151931	-0.739788	-0.226169	-0.050737	-0.586102	-0.306659	0.730370	-0.170306
28163	10.302299	0.844009	-2.818000	-0.372503	0.043882	0.014962	-0.739021	-0.223400	-0.055333	-0.588877	-0.301887	0.731301	-0.165188
28164	9.615692	0.629868	-2.402452	-0.540592	0.073685	-0.047984	-0.740043	-0.222601	-0.059753	-0.593305	-0.295843	0.731972	-0.157111
28165	9.319773	1.563495	-2.428775	-0.275948	0.174486	-0.146637	-0.740350	-0.225334	-0.067759	-0.597858	-0.294124	0.729984	-0.152251
28166	10.459698	0.818905	-3.017269	-0.152497	0.153890	-0.048990	-0.740969	-0.226024	-0.076754	-0.601110	-0.292419	0.728401	-0.150299
28167	9.468820	0.229390	-2.839144	-0.286483	-0.059622	0.092084	-0.742129	-0.224711	-0.080022	-0.601528	-0.287750	0.730625	-0.146805
28168	9.054732	0.347017	-2.533064	-0.035219	-0.007475	0.145648	-0.743877	-0.218883	-0.079505	-0.601155	-0.285096	0.731738	-0.147959
28169	9.881347	0.210966	-2.767742	-0.035673	0.045911	0.086990	-0.746166	-0.215650	-0.080963	-0.601653	-0.283171	0.731925	-0.148707
28170	9.549128	0.417669	-2.816767	-0.226237	-0.119736	0.094183	-0.747605	-0.212236	-0.080598	-0.600856	-0.279299	0.734646	-0.145808
28171	9.331132	0.165118	-2.856152	-0.211233	-0.111726	0.174854	-0.749360	-0.204917	-0.078588	-0.599731	-0.274403	0.737727	-0.144173
28172	9.331146	0.265085	-2.896559	-0.209250	-0.141733	0.184097	-0.753619	-0.197892	-0.075593	-0.598207	-0.269459	0.741108	-0.142475
28173	9.355757	0.320107	-2.853647	-0.192494	-0.145022	0.161212	-0.755347	-0.192969	-0.074012	-0.596460	-0.265047	0.744423	-0.140786
28174	9.265729	0.344899	-2.666561	-0.195491	-0.151003	0.152948	-0.758462	-0.187432	-0.070001	-0.594767	-0.260742	0.747651	-0.138863
28175	9.476534	0.296777	-2.805180	-0.078382	-0.156818	0.153220	-0.760188	-0.181733	-0.066832	-0.592221	-0.257804	0.750708	-0.138737
28176	9.422337	0.512090	-2.738954	-0.023515	-0.143420	0.048728	-0.763144	-0.176961	-0.061749	-0.590011	-0.257072	0.752798	-0.138184
28177	9.189286	0.480861	-2.638663	-0.063754	-0.150602	0.015574	-0.764386	-0.174933	-0.056292	-0.587844	-0.256343	0.755012	-0.136690
28178	9.135252	0.825828	-2.296261	0.140901	-0.063955	0.034243	-0.765213	-0.174725	-0.054452	-0.586019	-0.257540	0.755628	-0.138857
28179	9.394107	0.177653	-2.199065	0.221297	-0.052792	0.060027	-0.764627	-0.173838	-0.049503	-0.583745	-0.259195	0.756105	-0.142708
28180	9.191833	0.086189	-2.143792	0.162482	-0.032105	0.116710	-0.764652	-0.170667	-0.047487	-0.582038	-0.259304	0.756691	-0.146326
28181	9.272428	0.225190	-2.063782	0.098526	0.010442	0.116561	-0.768878	-0.168310	-0.047861	-0.581200	-0.258453	0.757039	-0.149336
28182	9.678585	0.438765	-2.290119	0.084561	0.129856	0.061407	-0.769238	-0.162968	-0.049486	-0.582501	-0.258000	0.755669	-0.151964
28183	9.661720	0.565021	-2.653366	0.020940	0.127712	0.008072	-0.768587	-0.161520	-0.053182	-0.584170	-0.257521	0.754303	-0.153150
28184	9.272912	0.604124	-2.471920	-0.036506	0.169691	0.046358	-0.770999	-0.161928	-0.058644	-0.586730	-0.255760	0.752745	-0.153979
28185	9.700632	0.456810	-2.561332	-0.043863	0.173246	0.112470	-0.770951	-0.158244	-0.064296	-0.589091	-0.252801	0.751557	-0.155643
28186	10.839013	0.996675	-3.271818	-0.095420	0.204026	0.097959	-0.769950	-0.154027	-0.072444	-0.592286	-0.249451	0.750015	-0.156358
28187	9.813510	0.909602	-3.110860	-0.172903	0.074364	0.017949	-0.772131	-0.151793	-0.079704	-0.594070	-0.246706	0.749910	-0.154440
28188	9.263888	0.445672	-2.946002	-0.080832	0.042914	0.075793	-0.773543	-0.151428	-0.080928	-0.594834	-0.244361	0.750099	-0.154307
28189	9.581702	0.697484	-3.084253	-0.007576	0.052047	0.043914	-0.773872	-0.149553	-0.084308	-0.595363	-0.243269	0.749882	-0.155049
28190	9.801191	0.763152	-3.393937	-0.121386	-0.009657	0.035582	-0.774465	-0.146718	-0.083987	-0.595653	-0.241206	0.750622	-0.153573
28191	9.389105	0.610085	-3.336051	-0.190119	-0.118733	0.075880	-0.775573	-0.146762	-0.082720	-0.594363	-0.238004	0.753163	-0.151103
28192	9.091034	0.446878	-3.485374	-0.243852	-0.076717	0.114149	-0.776469	-0.141548	-0.081549	-0.593969	-0.233503	0.755419	-0.148390
28193	8.920886	0.712979	-3.168127	-0.207354	-0.089776	0.114258	-0.778336	-0.137283	-0.080987	-0.593017	-0.229437	0.757831	-0.146225
28194	9.135209	0.286639	-3.314174	-0.206496	-0.106308	0.145455	-0.780635	-0.130969	-0.078615	-0.591874	-0.224978	0.760426	-0.144301
28195	8.875724	0.374982	-3.255590	-0.412386	-0.152006	0.148755	-0.781545	-0.126070	-0.079703	-0.590717	-0.218134	0.764276	-0.139119
28196	9.051069	0.497318	-3.068130	-0.541533	-0.092490	0.207198	-0.783315	-0.117612	-0.077762	-0.591002	-0.208700	0.767797	-0.132848
28197	9.375315	0.653599	-2.958475	-0.604162	-0.093221	0.192497	-0.786773	-0.110253	-0.078954	-0.591275	-0.198720	0.771471	-0.125444
28198	9.640273	0.300683	-2.820938	-0.689916	-0.122588	0.133656	-0.787459	-0.100299	-0.078891	-0.591683	-0.188672	0.775173	-0.115852
28199	9.903934	0.818266	-3.218692	-0.749537	-0.092651	0.161151	-0.788488	-0.096047	-0.078339	-0.592372	-0.177395	0.778744	-0.105759
28200	9.149029	0.459050	-3.158992	-0.573157	-0.041587	0.251111	-0.791547	-0.087130	-0.079577	-0.593132	-0.166654	0.781342	-0.099627
28201	8.755309	0.674625	-2.754010	-0.432744	-0.007426	0.163205	-0.793662	-0.075393	-0.080651	-0.593844	-0.158886	0.783026	-0.094738
28202	8.877083	0.910509	-2.686984	-0.121066	0.070675	0.042637	-0.794430	-0.071562	-0.083206	-0.595204	-0.156527	0.782611	-0.093545
28203	9.915929	0.501904	-2.781630	-0.082188	0.070356	-0.012182	-0.793749	-0.072388	-0.086903	-0.596330	-0.155527	0.782103	-0.092285
28204	9.633576	0.221081	-3.028917	-0.247952	-0.075206	0.027983	-0.794192	-0.069616	-0.085328	-0.595817	-0.152152	0.783597	-0.088480
28205	9.197295	0.170793	-3.027422	-0.084741	-0.054790	0.108911	-0.797677	-0.068040	-0.081558	-0.594761	-0.149446	0.784945	-0.088241
28206	9.169717	0.060671	-3.118888	-0.103862	-0.043563	0.075795	-0.796448	-0.065522	-0.081133	-0.594203	-0.146981	0.785931	-0.087358
28207	9.418036	0.327623	-2.904231	-0.130133	-0.014311	0.050111	-0.796358	-0.061812	-0.081465	-0.594008	-0.144580	0.786692	-0.085830
28208	9.421732	0.261267	-3.020734	-0.180131	-0.034994	0.028929	-0.797506	-0.058598	-0.079995	-0.593875	-0.141926	0.787556	-0.083212
28209	9.382460	0.160368	-3.070643	-0.141660	-0.020785	0.097772	-0.798950	-0.055021	-0.080040	-0.593518	-0.138643	0.788532	-0.082051
28210	9.314635	0.098062	-3.090250	-0.201031	-0.083998	0.141775	-0.799541	-0.050884	-0.077258	-0.592460	-0.134040	0.790301	-0.080306
28211	9.349151	0.189130	-3.028151	-0.131981	-0.075746	0.123570	-0.800122	-0.048380	-0.075978	-0.591145	-0.130544	0.791955	-0.079453
28212	9.305809	0.194264	-3.026496	-0.138052	-0.074429	0.101525	-0.801835	-0.044199	-0.073743	-0.590110	-0.127304	0.793373	-0.078249
28213	9.401966	0.135440	-3.030476	-0.152764	-0.088068	0.099695	-0.802153	-0.038056	-0.068460	-0.588673	-0.123954	0.795115	-0.076752
28214	9.266521	0.088516	-3.076437	-0.138924	-0.065224	0.101481	-0.802774	-0.033742	-0.069308	-0.587770	-0.120685	0.796401	-0.075551
28215	9.273115	0.011531	-3.125490	-0.127562	-0.032534	0.077581	-0.803625	-0.031160	-0.066620	-0.587171	-0.117891	0.797375	-0.074333
28216	9.328488	0.030728	-3.139512	-0.121847	-0.038607	0.086793	-0.802669	-0.028280	-0.064771	-0.586660	-0.115015	0.798267	-0.073295
28217	9.311934	0.088835	-3.124022	-0.115368	-0.040461	0.055617	-0.803244	-0.027651	-0.065846	-0.585928	-0.112721	0.799249	-0.071997
28218	9.299964	0.088784	-3.113914	-0.092134	-0.009656	0.031754	-0.803420	-0.023365	-0.063340	-0.585883	-0.111029	0.799621	-0.070851
28219	9.365433	0.138819	-3.082223	-0.112134	-0.032118	0.039115	-0.803592	-0.020543	-0.062883	-0.585298	-0.109023	0.800449	-0.069430
28220	9.295419	0.102972	-3.084669	-0.048566	-0.029388	0.020862	-0.802896	-0.020013	-0.062297	-0.584853	-0.108042	0.800962	-0.068809
28221	9.338347	0.030273	-3.110900	-0.043426	-0.019315	0.006171	-0.804829	-0.021435	-0.061667	-0.584370	-0.107347	0.801465	-0.068132
28222	9.313886	0.143272	-3.205858	-0.092246	-0.033471	0.029966	-0.805111	-0.021154	-0.061507	-0.583938	-0.105716	0.802100	-0.066909
28223	9.214503	0.128614	-2.965544	-0.077228	-0.021486	0.043723	-0.804146	-0.019381	-0.060286	-0.583444	-0.104027	0.802745	-0.066124
28224	9.352705	0.181553	-3.187739	-0.079141	0.026932	0.035416	-0.805729	-0.015937	-0.060478	-0.583941	-0.102380	0.802663	-0.065299
28225	9.401549	0.038615	-3.043168	-0.013043	0.016059	0.044730	-0.804203	-0.015501	-0.061166	-0.583920	-0.101372	0.802779	-0.065634
28226	9.349107	0.147747	-3.016343	-0.029933	0.010524	0.030032	-0.803946	-0.014189	-0.061927	-0.584058	-0.100408	0.802810	-0.065502
28227	9.363482	0.023406	-2.974216	0.021263	0.008639	0.028284	-0.803959	-0.012536	-0.060845	-0.583879	-0.100073	0.802926	-0.066183
28228	9.358619	0.077172	-3.002667	-0.012316	0.006474	0.004371	-0.803556	-0.011261	-0.060909	-0.583950	-0.099731	0.802930	-0.066025
28229	9.392926	0.100317	-2.938588	0.029811	0.007162	0.006301	-0.804261	-0.010953	-0.061164	-0.583771	-0.099849	0.803000	-0.066584
28230	9.357829	-0.019000	-3.063645	0.002311	0.013910	0.002535	-0.806504	-0.010879	-0.061978	-0.583934	-0.099697	0.802894	-0.066655
28231	9.329405	0.097412	-3.049747	0.009723	0.019188	0.006225	-0.804371	-0.013360	-0.061312	-0.583994	-0.099564	0.802845	-0.066917
28232	9.391985	0.009288	-3.021264	-0.001911	0.024439	-0.019498	-0.805502	-0.013005	-0.062399	-0.584364	-0.099704	0.802578	-0.066684
28233	9.353271	0.058622	-3.062969	-0.016360	0.005521	-0.010322	-0.804109	-0.013660	-0.063992	-0.584286	-0.099547	0.802685	-0.066309
28234	9.324621	0.068119	-3.032853	0.009605	0.010197	0.002563	-0.804666	-0.013396	-0.063411	-0.584375	-0.099486	0.802613	-0.066490
28235	9.363523	0.052600	-2.981273	0.009426	0.006899	-0.003847	-0.804371	-0.014547	-0.063205	-0.584267	-0.099524	0.802677	-0.066609
28236	9.329429	0.014450	-3.011645	-0.028678	0.006299	0.007993	-0.805517	-0.012789	-0.063925	-0.584362	-0.098932	0.802712	-0.066231
28237	9.382928	0.081505	-2.976980	-0.006930	0.014098	-0.000211	-0.803984	-0.012387	-0.063915	-0.584405	-0.098710	0.802716	-0.066146
28238	9.416911	0.046685	-2.930173	-0.027098	-0.002412	-0.000221	-0.805943	-0.012344	-0.064173	-0.584367	-0.098280	0.802834	-0.065680
28239	9.349484	0.008072	-2.908581	-0.028722	0.010085	0.006158	-0.803993	-0.011941	-0.064307	-0.584390	-0.097703	0.802917	-0.065315
28240	9.272241	0.128366	-2.977366	-0.045127	0.039586	0.006080	-0.805124	-0.011061	-0.064522	-0.585053	-0.096905	0.802580	-0.064715
28241	9.442831	-0.047595	-2.965570	-0.006834	0.015785	0.002531	-0.805987	-0.010906	-0.067444	-0.585137	-0.096633	0.802555	-0.064672
28242	9.479253	0.061410	-2.975883	-0.016589	-0.008985	0.017259	-0.804331	-0.009230	-0.067356	-0.584950	-0.096052	0.802769	-0.064566
28243	9.325304	0.154723	-2.981594	-0.065266	-0.019591	0.011657	-0.803631	-0.008722	-0.066351	-0.584573	-0.094997	0.803245	-0.063621
28244	9.348680	0.014357	-3.014781	-0.035875	-0.012470	0.014436	-0.804331	-0.008441	-0.066047	-0.584370	-0.094241	0.803518	-0.063166
28245	9.383029	0.010601	-2.933972	-0.010481	-0.012056	0.006236	-0.805293	-0.009048	-0.064956	-0.584023	-0.093900	0.803819	-0.063056
28246	9.372735	0.043523	-3.032397	-0.030531	0.007290	0.007084	-0.805028	-0.007655	-0.064452	-0.584136	-0.093299	0.803839	-0.062637
28247	9.343883	-0.024668	-2.995534	0.006310	-0.003555	0.017250	-0.804484	-0.007049	-0.065399	-0.583886	-0.092964	0.804036	-0.062945
28248	9.302078	-0.066804	-3.086025	-0.024876	-0.001403	0.013496	-0.805048	-0.006353	-0.064931	-0.583840	-0.092337	0.804162	-0.062676
28249	9.338798	0.097773	-3.081494	-0.011811	-0.005770	0.024575	-0.803929	-0.005851	-0.063931	-0.583581	-0.091674	0.804418	-0.062774
28250	9.309338	-0.057152	-3.086233	0.006287	-0.016442	0.017255	-0.804359	-0.004859	-0.063725	-0.583231	-0.091369	0.804687	-0.063023
28251	9.280592	0.013484	-3.094359	-0.008014	-0.004223	0.029141	-0.805771	-0.003179	-0.062768	-0.582986	-0.090673	0.804926	-0.063241
28252	9.302685	0.024812	-3.046806	0.042978	-0.011249	0.021002	-0.806469	-0.002777	-0.062037	-0.582647	-0.090729	0.805095	-0.064133
28253	9.401875	0.040485	-3.002108	0.070850	-0.004877	0.036671	-0.806212	-0.001202	-0.062361	-0.582244	-0.090832	0.805248	-0.065706
28254	9.359524	-0.017087	-2.846325	0.091128	0.007656	0.041264	-0.805386	-0.000223	-0.062309	-0.582094	-0.091096	0.805166	-0.067643
28255	9.381251	-0.139935	-3.099123	0.077231	0.004707	-0.000991	-0.806507	0.000205	-0.061992	-0.581889	-0.091864	0.805120	-0.068900
28256	9.334476	0.077428	-3.009008	0.094359	0.030843	0.022887	-0.804143	0.000636	-0.062827	-0.582127	-0.092429	0.804726	-0.070718
28257	9.408240	-0.228768	-2.999271	0.115522	0.006757	-0.006430	-0.805540	-0.000793	-0.065142	-0.581896	-0.093726	0.804582	-0.072532
28258	9.359887	-0.135466	-3.059651	0.115200	0.008384	-0.018359	-0.804839	-0.000163	-0.063710	-0.581787	-0.095227	0.804336	-0.074162
28259	9.338262	-0.130540	-3.053980	0.077076	0.003181	-0.006500	-0.804546	-0.001166	-0.063635	-0.581570	-0.096081	0.804280	-0.075351
28260	9.308728	-0.160957	-3.120700	0.081872	0.010096	0.000825	-0.805095	-0.001873	-0.063533	-0.581520	-0.096884	0.804095	-0.076672
28261	9.357597	-0.077127	-3.068846	0.088200	-0.003673	-0.000032	-0.805091	-0.002028	-0.063263	-0.581162	-0.097774	0.804109	-0.078101
28262	9.367620	-0.107135	-3.006620	0.074883	-0.003414	-0.019328	-0.804823	-0.002228	-0.065098	-0.580937	-0.098838	0.804049	-0.079047
28263	9.357289	-0.203407	-3.055166	0.102540	-0.003930	-0.011953	-0.805931	-0.002400	-0.064118	-0.580566	-0.100085	0.804012	-0.080568
28264	9.300298	-0.092275	-2.994345	0.067246	-0.030480	-0.028488	-0.804797	-0.003038	-0.063048	-0.579933	-0.101251	0.804256	-0.081231
28265	9.323928	-0.072122	-3.062724	0.109613	-0.034930	-0.017381	-0.805607	-0.004113	-0.061147	-0.579058	-0.102718	0.804547	-0.082736
28266	9.408483	-0.043839	-3.046380	0.097097	-0.014248	-0.008238	-0.805711	-0.005366	-0.058704	-0.578589	-0.103878	0.804589	-0.084148
28267	9.357994	-0.104647	-3.006244	0.090071	-0.034338	0.004606	-0.806267	-0.004717	-0.057259	-0.577729	-0.104768	0.804940	-0.085588
28268	9.308911	-0.173472	-3.091806	0.082903	-0.019806	0.008214	-0.806114	-0.005590	-0.056895	-0.577168	-0.105506	0.805100	-0.086949
28269	9.337932	-0.122645	-3.099806	0.084359	-0.017549	0.063282	-0.805298	-0.003889	-0.057077	-0.576488	-0.105357	0.805381	-0.089007
28270	9.284281	-0.279674	-3.115730	0.055513	-0.010980	0.077858	-0.805191	-0.000416	-0.055463	-0.576001	-0.104640	0.805629	-0.090748
28271	9.263273	-0.280707	-3.028002	0.029963	-0.020342	0.081492	-0.807312	0.001471	-0.055606	-0.575358	-0.103573	0.806069	-0.092135
28272	9.342086	-0.231266	-3.139313	-0.017902	0.013612	0.101553	-0.806527	0.005453	-0.055927	-0.575372	-0.101582	0.806211	-0.093015
28273	9.341898	-0.484576	-3.056424	0.011184	-0.000086	0.129119	-0.805578	0.008366	-0.054776	-0.575005	-0.099492	0.806538	-0.094691
28274	9.313399	-0.238775	-3.106891	-0.006932	-0.010704	0.138310	-0.806188	0.013536	-0.052770	-0.574528	-0.097080	0.807003	-0.096121
28275	9.293118	-0.507593	-3.122376	0.017408	-0.019344	0.158508	-0.804586	0.019078	-0.053282	-0.573776	-0.094623	0.807580	-0.098193
28276	9.310990	-0.368018	-3.052093	0.017327	-0.006468	0.189714	-0.805773	0.024364	-0.053504	-0.573207	-0.091647	0.808030	-0.100609
28277	9.424015	-0.475741	-3.035285	0.046233	-0.014923	0.176028	-0.805294	0.030476	-0.053690	-0.572432	-0.089232	0.808504	-0.103347
28278	9.308894	-0.681401	-3.189311	0.019616	-0.047484	0.105310	-0.806195	0.036372	-0.051917	-0.571354	-0.087725	0.809250	-0.104754
28279	9.201543	-0.609352	-3.080971	0.047478	-0.032415	0.051195	-0.807025	0.037126	-0.049623	-0.570550	-0.087378	0.809686	-0.106050
28280	9.272387	-0.878053	-3.152999	-0.011137	0.000436	0.043656	-0.807054	0.039663	-0.049185	-0.570427	-0.086420	0.809837	-0.106339
28281	9.281450	-0.964916	-3.190133	-0.040071	-0.014101	0.057373	-0.806245	0.041661	-0.049629	-0.570059	-0.084926	0.810256	-0.106332
28282	9.230644	-0.912980	-3.238614	-0.070811	0.001102	0.035263	-0.805148	0.043608	-0.049099	-0.570065	-0.083420	0.810509	-0.105558
28283	9.267413	-0.846044	-3.186418	-0.056287	0.017960	0.029779	-0.805030	0.045704	-0.048411	-0.570300	-0.082115	0.810545	-0.105033
28284	9.245021	-0.947086	-3.234544	-0.042562	0.027638	-0.040886	-0.806010	0.044418	-0.050861	-0.570847	-0.082109	0.810307	-0.103892
28285	9.302855	-0.634654	-3.055942	-0.016870	0.007098	-0.068260	-0.806689	0.043388	-0.049938	-0.571049	-0.082864	0.810219	-0.102871
28286	9.384846	-0.686567	-3.025533	0.015676	0.010473	-0.048922	-0.806946	0.041423	-0.050337	-0.571237	-0.083689	0.810042	-0.102553
28287	9.298665	-0.677180	-2.957038	0.012222	0.017389	-0.041615	-0.807491	0.040297	-0.050402	-0.571512	-0.084324	0.809811	-0.102324
28288	9.316606	-0.609132	-3.157730	0.003082	0.022272	-0.076499	-0.806494	0.039122	-0.049924	-0.571968	-0.085424	0.809477	-0.101504
28289	9.271847	-0.503287	-3.070833	0.041733	0.008828	-0.100249	-0.806474	0.036767	-0.051190	-0.572175	-0.087369	0.809178	-0.101059
28290	9.389324	-0.698200	-3.064420	0.101768	-0.005296	-0.112961	-0.806156	0.034044	-0.050801	-0.572083	-0.090240	0.808890	-0.101369
28291	9.355712	-0.659151	-3.065324	0.136238	-0.023272	-0.122042	-0.806214	0.028836	-0.048883	-0.571644	-0.093680	0.808711	-0.102149
28292	9.336263	-0.673344	-3.081596	0.129071	-0.021739	-0.116560	-0.807414	0.023916	-0.049597	-0.571231	-0.096958	0.808530	-0.102831
28293	9.287976	-0.638691	-3.108547	0.097740	-0.032265	-0.123951	-0.805561	0.021837	-0.048343	-0.570717	-0.100001	0.808507	-0.102952
28294	9.355707	-0.503057	-3.131933	0.080048	-0.035454	-0.100086	-0.807177	0.017031	-0.048345	-0.570134	-0.102474	0.808603	-0.102996
28295	9.317305	-0.444514	-3.137361	0.039987	-0.032095	-0.092828	-0.804724	0.012865	-0.045267	-0.569673	-0.104356	0.808745	-0.102535
28296	9.259006	-0.455475	-3.193218	0.039842	-0.033616	-0.098348	-0.806779	0.009765	-0.045159	-0.569193	-0.106339	0.808898	-0.101954
28297	9.321604	-0.431443	-3.209894	0.014408	-0.037645	-0.091033	-0.808001	0.008656	-0.042416	-0.568690	-0.107913	0.809153	-0.101085
28298	9.292387	-0.423392	-3.252223	0.020096	-0.036258	-0.083690	-0.806135	0.005450	-0.041373	-0.568176	-0.109434	0.809402	-0.100342
28299	9.278506	-0.358450	-3.205391	-0.006626	-0.033217	-0.056211	-0.808205	0.004273	-0.039886	-0.567720	-0.110196	0.809718	-0.099536
28300	9.273495	-0.287352	-3.260291	-0.003881	-0.030458	-0.056201	-0.807603	0.001646	-0.038654	-0.567294	-0.110989	0.810007	-0.098730
28301	9.234831	-0.357611	-3.244811	0.004410	-0.030601	-0.054369	-0.807019	0.000180	-0.037911	-0.566852	-0.111843	0.810272	-0.098127
28302	9.264062	-0.282766	-3.235756	-0.008130	-0.016373	-0.045221	-0.807959	-0.001870	-0.036349	-0.566641	-0.112381	0.810432	-0.097407
28303	9.263935	-0.253278	-3.264541	0.004985	-0.009698	-0.034191	-0.807946	-0.002471	-0.035686	-0.566499	-0.112876	0.810501	-0.097085
28304	9.225959	-0.263768	-3.185902	0.045114	-0.000298	-0.039641	-0.809014	-0.005114	-0.033600	-0.566417	-0.113896	0.810387	-0.097328
28305	9.192572	-0.328224	-3.424182	0.010152	0.007731	-0.048924	-0.807881	-0.006534	-0.033979	-0.566574	-0.114654	0.810214	-0.096962
28306	9.196731	-0.214237	-3.247283	0.031500	0.040022	-0.004864	-0.807455	-0.008685	-0.036635	-0.567108	-0.114878	0.809748	-0.097470
28307	9.278280	-0.297083	-3.260533	0.031501	0.015993	-0.002987	-0.807321	-0.007864	-0.036026	-0.567262	-0.115119	0.809543	-0.097987
28308	9.273683	-0.253537	-3.250416	0.042650	0.028521	0.002527	-0.807189	-0.007293	-0.036132	-0.567570	-0.115365	0.809202	-0.098728
28309	9.263753	-0.296857	-3.269649	0.055486	0.017326	0.004395	-0.807212	-0.006105	-0.037178	-0.567676	-0.115757	0.808950	-0.099719
28310	9.270823	-0.355163	-3.265463	0.013318	0.019510	0.000631	-0.808892	-0.006592	-0.038312	-0.567909	-0.115715	0.808765	-0.099941
28311	9.277967	-0.323363	-3.289675	0.044409	0.014819	0.000705	-0.806671	-0.006011	-0.039277	-0.568008	-0.116045	0.808553	-0.100707
28312	9.230158	-0.291983	-3.253870	0.033101	0.022047	-0.012179	-0.808071	-0.005579	-0.038957	-0.568262	-0.116429	0.808270	-0.101108
28313	9.251917	-0.341043	-3.223605	0.016997	0.010176	0.002487	-0.806817	-0.005840	-0.039825	-0.568346	-0.116428	0.808170	-0.101439
28314	9.307291	-0.321845	-3.237627	-0.006477	0.018810	0.013454	-0.807650	-0.006125	-0.039555	-0.568586	-0.115959	0.808062	-0.101488
28315	9.280602	-0.345723	-3.251276	0.009589	0.012265	-0.001196	-0.807105	-0.004999	-0.039490	-0.568729	-0.115930	0.807943	-0.101663
28316	9.239906	-0.314194	-3.230227	0.005566	0.005665	-0.014043	-0.808210	-0.005846	-0.039252	-0.568786	-0.116063	0.807897	-0.101559
28317	9.278569	-0.317100	-3.214785	-0.006571	0.002340	0.011640	-0.806832	-0.005226	-0.040767	-0.568781	-0.115663	0.807954	-0.101594
28318	9.264106	-0.331619	-3.209508	0.000435	0.003024	-0.000282	-0.808080	-0.005268	-0.039498	-0.568779	-0.115520	0.807980	-0.101558
28319	9.273881	-0.278273	-3.214356	0.006033	0.010158	0.003399	-0.808371	-0.005196	-0.040890	-0.568888	-0.115382	0.807902	-0.101719
28320	9.272643	-0.317568	-3.357065	0.020609	-0.010072	0.002531	-0.806695	-0.005079	-0.040899	-0.568623	-0.115447	0.808043	-0.102009
28321	9.230915	-0.278674	-3.162032	0.023814	0.009395	-0.015842	-0.806955	-0.006506	-0.040705	-0.568718	-0.115827	0.807894	-0.102234
28322	9.278221	-0.292103	-3.270159	-0.014596	0.048412	-0.019645	-0.807517	-0.006612	-0.041266	-0.569523	-0.115732	0.807390	-0.101839
28323	9.327354	-0.342870	-3.127413	0.048838	0.036410	-0.006649	-0.806835	-0.005738	-0.041918	-0.569979	-0.116194	0.806901	-0.102634
28324	9.312423	-0.317550	-3.199147	0.024196	0.003017	-0.001139	-0.806273	-0.006023	-0.042081	-0.569924	-0.116327	0.806878	-0.102965
28325	9.279114	-0.305858	-3.149520	0.020096	0.003999	-0.017669	-0.806824	-0.007114	-0.042844	-0.569948	-0.116706	0.806790	-0.103094
28326	9.322347	-0.298607	-3.170412	0.023785	-0.003476	-0.015805	-0.806817	-0.007155	-0.042006	-0.569820	-0.117084	0.806808	-0.103236
28327	9.317855	-0.279635	-3.136307	0.029866	-0.013892	-0.026784	-0.806557	-0.005729	-0.042200	-0.569553	-0.117760	0.806880	-0.103374
28328	9.329074	-0.324608	-3.223968	0.012824	0.000246	-0.015837	-0.806961	-0.006735	-0.041839	-0.569512	-0.117994	0.806880	-0.103339
28329	9.273942	-0.288135	-3.202347	0.048842	-0.007135	-0.001996	-0.806938	-0.007923	-0.040793	-0.569258	-0.118473	0.806893	-0.104080
28330	9.288358	-0.288165	-3.207716	0.024269	-0.004570	0.002542	-0.806673	-0.006921	-0.041013	-0.569073	-0.118557	0.806966	-0.104432
28331	9.297894	-0.295372	-3.217781	0.038721	-0.011593	-0.003841	-0.805856	-0.006414	-0.042949	-0.568775	-0.118962	0.807046	-0.104976
28332	9.288527	-0.327482	-3.169335	0.024223	0.014057	-0.001163	-0.808351	-0.007152	-0.041572	-0.568900	-0.119060	0.806898	-0.105325
28333	9.278598	-0.336661	-3.202837	0.029639	0.003104	-0.002975	-0.806522	-0.007774	-0.041067	-0.568860	-0.119317	0.806830	-0.105767
28334	9.278584	-0.363463	-3.193350	0.020692	0.004534	0.004342	-0.807228	-0.007985	-0.042334	-0.568827	-0.119308	0.806811	-0.106100
28335	9.317510	-0.332684	-3.158377	0.020912	0.016991	0.011678	-0.807363	-0.008408	-0.042359	-0.569003	-0.119200	0.806637	-0.106601
28336	9.269326	-0.317722	-3.163723	0.015106	0.026969	-0.001204	-0.806284	-0.006225	-0.043774	-0.569359	-0.119152	0.806364	-0.106823
28337	9.265294	-0.397108	-3.028836	0.024426	0.045067	0.003363	-0.806812	-0.007971	-0.042757	-0.570000	-0.119157	0.805839	-0.107354
28338	9.290750	-0.383266	-3.169782	-0.010766	0.036910	-0.012288	-0.805873	-0.006312	-0.045043	-0.570601	-0.118974	0.805480	-0.107058
28339	9.282036	-0.253118	-3.105812	0.002467	0.078451	0.000540	-0.806439	-0.006263	-0.045874	-0.571839	-0.118705	0.804612	-0.107279
28340	9.390443	-0.368474	-3.059897	0.017285	0.048417	0.009799	-0.806457	-0.006424	-0.048404	-0.572510	-0.118458	0.804113	-0.107710
28341	9.346929	-0.353283	-3.084739	0.009917	0.030020	0.009806	-0.805613	-0.006463	-0.047854	-0.572933	-0.118228	0.803801	-0.108042
28342	9.337528	-0.338998	-3.060142	0.005974	0.034364	-0.001219	-0.806761	-0.005751	-0.050459	-0.573431	-0.118046	0.803462	-0.108123
28343	9.351787	-0.341191	-3.084842	-0.002398	0.018041	-0.004877	-0.804941	-0.005791	-0.050199	-0.573723	-0.117938	0.803278	-0.108059
28344	9.349780	-0.344318	-3.031652	0.031343	0.014471	-0.008475	-0.806195	-0.006852	-0.051372	-0.573856	-0.118211	0.803095	-0.108420
28345	9.337895	-0.290863	-3.033274	0.003821	0.016555	-0.011279	-0.805625	-0.007447	-0.050995	-0.574126	-0.118283	0.802897	-0.108375
28346	9.332338	-0.377337	-3.091596	0.012284	0.014202	-0.003018	-0.805490	-0.007159	-0.051118	-0.574289	-0.118240	0.802772	-0.108485
28347	9.346987	-0.358263	-3.075113	0.004899	-0.000450	-0.003920	-0.804957	-0.005966	-0.052449	-0.574267	-0.118243	0.802785	-0.108502
28348	9.337288	-0.343456	-3.089145	-0.001419	0.004928	-0.001188	-0.805358	-0.006851	-0.051660	-0.574311	-0.118023	0.802802	-0.108382
28349	9.342238	-0.365668	-3.062907	-0.006581	-0.000424	0.011655	-0.805334	-0.007783	-0.050038	-0.574282	-0.117645	0.802876	-0.108392
28350	9.308185	-0.357553	-3.107470	-0.030596	-0.004468	0.003349	-0.804234	-0.007164	-0.051410	-0.574232	-0.117049	0.803073	-0.107843
28351	9.322813	-0.372588	-3.079132	-0.017628	-0.008571	0.009805	-0.804793	-0.007156	-0.051405	-0.574102	-0.116592	0.803261	-0.107635
28352	9.337379	-0.338737	-3.079456	-0.006635	-0.001235	0.009824	-0.804785	-0.006941	-0.049991	-0.574034	-0.116157	0.803384	-0.107550
28353	9.336931	-0.337954	-3.137400	-0.016065	0.001294	-0.001211	-0.805375	-0.004389	-0.049688	-0.574081	-0.115876	0.803430	-0.107260
28354	9.312931	-0.289171	-3.145846	0.017419	0.027721	0.017166	-0.803703	-0.004380	-0.050403	-0.574411	-0.115505	0.803190	-0.107690
28355	9.346241	-0.356957	-3.171686	-0.023393	0.014318	-0.003084	-0.805920	-0.005251	-0.049316	-0.574685	-0.115145	0.803099	-0.107287
28356	9.299324	-0.305191	-3.029510	0.034527	0.036596	0.006172	-0.803979	-0.004659	-0.050418	-0.575138	-0.115154	0.802691	-0.107903
28357	9.330279	-0.368177	-3.050400	0.013171	0.004989	-0.002999	-0.806358	-0.005662	-0.052417	-0.575179	-0.115235	0.802628	-0.108064
28358	9.289374	-0.455785	-3.005967	0.011746	0.026313	0.009788	-0.804416	-0.004551	-0.052507	-0.575514	-0.114924	0.802398	-0.108317
28359	9.359415	-0.400475	-3.008226	-0.010005	0.024060	0.018032	-0.804994	-0.003119	-0.052553	-0.575870	-0.114358	0.802213	-0.108394
28360	9.386359	-0.345338	-2.975060	-0.034275	0.019645	0.000574	-0.805416	-0.003625	-0.053700	-0.576224	-0.113675	0.802139	-0.107784
28361	9.375993	-0.373261	-3.056973	-0.027813	0.001001	0.004277	-0.805852	-0.002727	-0.054480	-0.576281	-0.113176	0.802225	-0.107363
28362	9.356777	-0.334209	-3.065661	0.013119	-0.004156	-0.003891	-0.804608	-0.001613	-0.054423	-0.576158	-0.113136	0.802315	-0.107389
28363	9.349371	-0.365553	-3.075249	-0.016533	-0.010617	-0.017709	-0.804589	-0.002780	-0.053795	-0.576050	-0.113147	0.802462	-0.106865
28364	9.368551	-0.353327	-3.092793	0.007937	-0.024978	-0.024974	-0.805434	-0.002201	-0.053751	-0.575647	-0.113443	0.802753	-0.106527
28365	9.325219	-0.367721	-3.081606	0.003769	-0.018482	-0.010323	-0.804269	-0.004857	-0.052107	-0.575349	-0.113587	0.802965	-0.106394
28366	9.346604	-0.394176	-3.109146	-0.017979	-0.033686	-0.001166	-0.804281	-0.003345	-0.051034	-0.574810	-0.113249	0.803461	-0.105915
28367	9.327498	-0.333367	-3.112865	-0.008694	-0.034044	0.004364	-0.804832	-0.002987	-0.049466	-0.574257	-0.113048	0.803911	-0.105714
28368	9.308229	-0.299099	-3.126413	-0.019875	-0.035418	-0.002995	-0.803992	-0.002480	-0.048463	-0.573701	-0.112698	0.804430	-0.105164
28369	9.279752	-0.148449	-3.134027	0.011471	-0.018513	0.005316	-0.804557	-0.001784	-0.047995	-0.573348	-0.112687	0.804662	-0.105323
28370	9.369924	-0.219832	-3.282778	0.053121	-0.016648	-0.012036	-0.804258	-0.002820	-0.047222	-0.572947	-0.113285	0.804789	-0.105889
28371	9.290817	-0.351679	-3.174409	0.053685	-0.000329	0.007172	-0.805923	-0.003389	-0.046681	-0.572783	-0.113694	0.804730	-0.106784
28372	9.365075	-0.453876	-3.187513	-0.021284	-0.014986	0.009801	-0.804803	-0.002894	-0.045541	-0.572529	-0.113105	0.805042	-0.106420
28373	9.288662	-0.410639	-3.116747	0.041608	0.008247	0.033736	-0.805230	-0.001660	-0.044481	-0.572473	-0.112927	0.804971	-0.107447
28374	9.317494	-0.432651	-3.117969	0.009869	-0.030963	0.013553	-0.803848	-0.000270	-0.044268	-0.571885	-0.112646	0.805410	-0.107576
28375	9.327537	-0.445621	-3.060463	0.020486	-0.013729	0.032817	-0.803856	0.000168	-0.044521	-0.571526	-0.112286	0.805631	-0.108205
28376	9.310566	-0.377032	-3.102856	0.007962	-0.019694	0.009869	-0.804677	-0.000319	-0.043003	-0.571128	-0.112045	0.805933	-0.108306
28377	9.370829	-0.387256	-3.095515	0.017219	-0.016246	0.013563	-0.803009	0.000634	-0.042680	-0.570780	-0.111965	0.806144	-0.108655
28378	9.355749	-0.383627	-3.177046	-0.020018	-0.040601	-0.008497	-0.805523	0.001447	-0.041066	-0.570151	-0.111717	0.806708	-0.108028
28379	9.281102	-0.341722	-3.188472	0.036700	-0.039861	-0.008398	-0.806360	0.002505	-0.039173	-0.569425	-0.112267	0.807096	-0.108383
28380	9.278370	-0.382599	-3.212789	-0.005832	-0.047039	-0.024994	-0.805067	0.000441	-0.038053	-0.568692	-0.112481	0.807661	-0.107797
28381	9.282667	-0.403670	-3.271053	0.005407	-0.043008	-0.015807	-0.807149	-0.000405	-0.037526	-0.568000	-0.112802	0.808137	-0.107553
28382	9.282517	-0.403409	-3.290367	-0.014207	-0.048521	-0.030518	-0.805440	-0.001402	-0.035084	-0.567271	-0.113022	0.808721	-0.106770
28383	9.282955	-0.384664	-3.241957	-0.002538	-0.038809	-0.039682	-0.805567	-0.001475	-0.033547	-0.566713	-0.113630	0.809111	-0.106135
28384	9.336345	-0.356437	-3.205126	-0.036068	-0.059599	-0.059883	-0.805816	-0.002700	-0.031661	-0.565917	-0.114081	0.809800	-0.104627
28385	9.274110	-0.361594	-3.149697	-0.059559	-0.075040	-0.047071	-0.805783	-0.004468	-0.030371	-0.564919	-0.114237	0.810696	-0.102902
28386	9.327694	-0.387363	-3.064920	-0.097554	-0.114791	-0.026885	-0.806164	-0.005084	-0.026346	-0.563291	-0.113591	0.812200	-0.100658
28387	9.065824	-0.372891	-3.282065	-0.160741	-0.107281	0.004115	-0.805440	-0.005109	-0.023135	-0.561891	-0.111835	0.813761	-0.097798
28388	9.132348	-0.171735	-3.488537	-0.151284	-0.057996	0.011437	-0.805707	-0.004519	-0.020576	-0.561218	-0.109838	0.814801	-0.095233
28389	9.164675	-0.174391	-3.668491	-0.150818	-0.014546	0.024215	-0.806553	-0.003541	-0.019947	-0.561246	-0.107691	0.815331	-0.092954
28390	9.042610	-0.609752	-3.688501	-0.133101	-0.016661	-0.034572	-0.805172	-0.002415	-0.020171	-0.561285	-0.106524	0.815764	-0.090230
28391	9.193112	-0.466425	-3.606246	-0.187263	-0.003153	-0.041980	-0.806533	-0.005107	-0.019904	-0.561677	-0.105013	0.816078	-0.086651
28392	9.088060	-0.360055	-3.526752	-0.194040	0.011521	-0.056701	-0.805371	-0.008005	-0.019115	-0.562320	-0.103532	0.816225	-0.082783
28393	9.131360	-0.282194	-3.568923	-0.161367	0.044422	-0.069514	-0.806900	-0.009217	-0.020015	-0.563459	-0.102673	0.815883	-0.079420
28394	9.202689	-0.138900	-3.442648	-0.167645	0.029278	-0.062118	-0.806055	-0.010450	-0.021220	-0.564336	-0.101474	0.815761	-0.075908
28395	9.249907	0.087513	-3.353574	-0.093819	0.046059	-0.038093	-0.805499	-0.011888	-0.023974	-0.565305	-0.100864	0.815341	-0.074000
28396	9.349389	0.134381	-3.284532	-0.012479	-0.004221	-0.001119	-0.805637	-0.012817	-0.025290	-0.565220	-0.100508	0.815474	-0.073666
28397	9.337267	0.178496	-3.312774	0.046610	-0.057476	0.024778	-0.805073	-0.012326	-0.023865	-0.564129	-0.100621	0.816136	-0.074538
28398	9.203496	-0.150067	-3.334066	0.040986	-0.071889	0.019199	-0.804639	-0.011895	-0.021182	-0.562800	-0.100655	0.816990	-0.075182
28399	9.202558	-0.172813	-3.445280	-0.010680	-0.080410	0.072324	-0.805489	-0.009447	-0.018643	-0.561376	-0.099373	0.818086	-0.075614
28400	9.134799	-0.108415	-3.509953	-0.039635	-0.070166	0.118124	-0.804659	-0.007045	-0.015703	-0.560080	-0.096889	0.819229	-0.076061
28401	9.150680	-0.121443	-3.631393	-0.021957	-0.063438	0.128238	-0.806370	-0.002352	-0.012316	-0.558862	-0.094539	0.820251	-0.076968
28402	9.037135	-0.073783	-3.689633	0.001936	-0.067480	0.132860	-0.806702	0.001903	-0.012050	-0.557501	-0.092240	0.821317	-0.078245
28403	9.026501	0.326240	-3.676967	0.059569	-0.055448	0.237622	-0.805919	0.008529	-0.008287	-0.556071	-0.089003	0.822307	-0.081701
28404	9.032101	0.437026	-3.623319	0.174277	-0.010532	0.281839	-0.806303	0.016239	-0.008926	-0.555066	-0.086141	0.822682	-0.087613
28405	8.968204	0.293326	-3.723306	0.243887	0.059096	0.346053	-0.807283	0.027203	-0.009078	-0.554957	-0.082998	0.822206	-0.095450
28406	8.947342	-0.318353	-3.668548	0.263895	0.079648	0.370729	-0.805224	0.039377	-0.011704	-0.555046	-0.079507	0.821457	-0.103971
28407	8.927910	-0.293555	-3.699058	0.277111	0.165309	0.446776	-0.804596	0.053084	-0.016181	-0.556317	-0.074862	0.819757	-0.113603
28408	9.126604	-0.477378	-3.478238	0.347641	0.170303	0.483629	-0.803978	0.066980	-0.021626	-0.557392	-0.070269	0.817790	-0.124888
28409	9.267000	-0.767279	-3.272837	0.409568	0.139140	0.509481	-0.802557	0.083570	-0.027192	-0.557733	-0.066136	0.815911	-0.137291
28410	9.088390	-1.031315	-3.200253	0.401412	0.098056	0.549822	-0.801007	0.101406	-0.032122	-0.557183	-0.061224	0.814423	-0.150047
28411	8.967740	-1.295991	-3.110518	0.413600	0.121257	0.591950	-0.800603	0.121390	-0.037049	-0.556784	-0.055824	0.812524	-0.163339
28412	9.034239	-1.597193	-3.107723	0.426163	0.171468	0.645078	-0.796705	0.140925	-0.042596	-0.556857	-0.049390	0.809899	-0.177580
28413	9.160706	-2.073267	-2.755685	0.500247	0.123026	0.681963	-0.791957	0.159596	-0.048205	-0.555830	-0.043484	0.807364	-0.193196
28414	9.003237	-2.905436	-2.822848	0.440734	0.107101	0.642241	-0.788651	0.181440	-0.054303	-0.554563	-0.037470	0.804988	-0.207486
28415	8.856950	-3.184316	-2.925466	0.353971	0.085088	0.613579	-0.784446	0.200025	-0.057952	-0.553040	-0.031156	0.803011	-0.219887
28416	8.761839	-3.342620	-3.005059	0.266513	0.073873	0.558322	-0.778345	0.222616	-0.062771	-0.551502	-0.024664	0.801367	-0.230322
28417	8.578227	-3.198337	-2.818525	0.288211	0.081666	0.549165	-0.775268	0.241016	-0.068101	-0.550063	-0.018654	0.799410	-0.240887
28418	8.643160	-3.295455	-2.483453	0.419518	0.066479	0.534774	-0.769054	0.255847	-0.071161	-0.548276	-0.014268	0.796842	-0.253441
