# Supplementary material for: Identification of Haptic Based Guiding Using Hard Reins
Source: PLoS One. 2015 Jul 22;10(7):e0132020. doi: 10.1371/journal.pone.0132020 (PMC4511788; doi:10.1371/journal.pone.0132020)
Supplement: S9 File — (ZIP) [file pone.0132020.s009.zip › Exp2_MotionData2/Subject11/path1/T8/gh8.txt]

// Start Time: 0
// Sample rate: 25.0Hz
// Scenario: 4.9
// Firmware Version: 2.6.1
Counter	Acc_X	Acc_Y	Acc_Z	Gyr_X	Gyr_Y	Gyr_Z	Mag_X	Mag_Y	Mag_Z	Quat_w	Quat_x	Quat_y	Quat_z
27851	0.426774	-0.027795	-9.801171	-0.004553	0.001805	-0.019408	0.089974	-0.104854	0.634785	0.008825	0.891760	-0.451868	0.022396
27852	0.503681	0.022754	-9.840557	0.009363	0.009159	-0.014734	0.089590	-0.105692	0.632689	0.008627	0.891902	-0.451582	0.022575
27853	0.518220	0.011055	-9.751758	-0.009864	0.010963	-0.013911	0.090646	-0.104742	0.633075	0.008796	0.892018	-0.451348	0.022616
27854	0.498940	0.008544	-9.771179	-0.032592	0.010013	-0.017717	0.091841	-0.104895	0.632803	0.009355	0.892196	-0.450994	0.022431
27855	0.460383	0.000976	-9.850869	-0.008180	0.005489	-0.010203	0.090509	-0.104053	0.633339	0.009445	0.892281	-0.450826	0.022389
27856	0.450854	-0.023065	-9.839292	-0.002932	0.007325	-0.008333	0.091834	-0.103793	0.633459	0.009447	0.892375	-0.450637	0.022426
27857	0.465323	-0.023003	-9.829553	-0.015170	0.012792	-0.010249	0.091439	-0.104746	0.633593	0.009727	0.892456	-0.450471	0.022450
27858	0.460390	0.001116	-9.810055	-0.050274	0.009119	-0.001193	0.091307	-0.104337	0.633201	0.010586	0.892476	-0.450428	0.022093
27859	0.479889	-0.042059	-9.781670	-0.050215	0.020077	-0.004899	0.092369	-0.104081	0.632668	0.011555	0.892498	-0.450371	0.021932
27860	0.494492	-0.070906	-9.781938	-0.036098	0.016415	-0.014049	0.093171	-0.105869	0.632791	0.012232	0.892642	-0.450071	0.021831
27861	0.499090	-0.022704	-9.762013	0.004133	0.027427	-0.013864	0.091192	-0.108721	0.632937	0.012296	0.892753	-0.449827	0.022290
27862	0.539989	-0.003322	-9.746955	0.023417	0.012828	-0.014667	0.091180	-0.107067	0.633987	0.011880	0.892898	-0.449531	0.022660
27863	0.527865	0.011075	-9.751668	-0.008100	0.001827	-0.013887	0.090649	-0.107332	0.634254	0.011933	0.893017	-0.449299	0.022554
27864	0.518192	0.015753	-9.785303	-0.009971	0.012817	-0.004685	0.091971	-0.105435	0.633720	0.012107	0.893083	-0.449159	0.022626
27865	0.508605	0.001099	-9.843215	-0.001196	0.005511	-0.007397	0.091444	-0.105980	0.633461	0.012067	0.893144	-0.449039	0.022650
27866	0.494129	0.006128	-9.771258	0.012789	0.002789	-0.002709	0.090251	-0.105967	0.633340	0.011744	0.893185	-0.448961	0.022748
27867	0.508536	0.020760	-9.722903	-0.029100	-0.001856	-0.013990	0.091711	-0.105714	0.632935	0.012140	0.893301	-0.448736	0.022388
27868	0.479556	0.030293	-9.732643	-0.001266	0.012831	0.000893	0.091441	-0.104750	0.633200	0.012156	0.893321	-0.448689	0.022540
27869	0.503870	-0.013004	-9.742626	0.005819	0.009173	-0.004599	0.091298	-0.103642	0.634250	0.012021	0.893357	-0.448614	0.022693
27870	0.479463	0.044271	-9.866889	0.009173	0.018336	0.000939	0.090503	-0.103905	0.634388	0.011901	0.893366	-0.448580	0.023037
27871	0.530028	0.058827	-9.861411	-0.011637	0.005479	-0.017604	0.091307	-0.104203	0.632939	0.012053	0.893516	-0.448282	0.022962
27872	0.539873	0.020691	-9.761024	-0.020529	0.005514	0.002656	0.091967	-0.103931	0.633458	0.012347	0.893521	-0.448272	0.022811
27873	0.508566	0.016078	-9.684557	-0.043203	0.003637	-0.002995	0.091833	-0.105015	0.634508	0.013041	0.893532	-0.448249	0.022425
27874	0.554477	-0.005510	-9.691634	-0.006375	-0.008206	-0.006479	0.091839	-0.104891	0.633196	0.012963	0.893618	-0.448094	0.022153
27875	0.498985	0.001539	-9.708858	-0.008214	0.005508	-0.000974	0.091039	-0.104466	0.633727	0.013046	0.893619	-0.448091	0.022117
27876	0.450843	-0.018039	-9.776802	-0.008324	0.005529	0.008254	0.091710	-0.106528	0.633721	0.013121	0.893561	-0.448206	0.022077
27877	0.440939	0.034699	-9.828971	-0.002964	0.001843	-0.007405	0.091181	-0.105165	0.632415	0.013075	0.893623	-0.448087	0.022017
27878	0.450702	0.010755	-9.800407	0.007535	0.003688	-0.004585	0.092111	-0.106266	0.632931	0.012855	0.893691	-0.447955	0.022083
27879	0.440952	0.032326	-9.819402	-0.001270	0.014650	-0.002802	0.092104	-0.105574	0.633718	0.012889	0.893706	-0.447914	0.022265
27880	0.455526	0.010797	-9.790758	-0.002074	0.020119	-0.008350	0.091040	-0.105690	0.634514	0.012990	0.893798	-0.447714	0.022538
27881	0.443090	0.092701	-9.756116	0.011052	0.010072	-0.010119	0.091034	-0.102688	0.633466	0.012765	0.893884	-0.447538	0.022743
27882	0.431011	0.097473	-9.760962	0.021456	0.005539	0.000092	0.092897	-0.104898	0.633712	0.012310	0.893922	-0.447465	0.022968
27883	0.450615	0.030087	-9.776130	0.017839	0.017454	0.013903	0.092224	-0.102016	0.633588	0.012019	0.893791	-0.447713	0.023367
27884	0.494343	-0.042260	-9.848758	0.011046	0.009185	-0.004571	0.092750	-0.102149	0.634502	0.011784	0.893868	-0.447555	0.023563
27885	0.533024	-0.061186	-9.776641	0.018094	0.027464	-0.007330	0.092491	-0.103382	0.634241	0.011585	0.893922	-0.447422	0.024139
27886	0.576595	-0.099796	-9.834393	0.005852	0.029286	-0.008314	0.091413	-0.101433	0.636087	0.011626	0.894014	-0.447210	0.024647
27887	0.615096	-0.080172	-9.747332	-0.027394	0.009152	-0.004760	0.090100	-0.102259	0.634261	0.012073	0.894043	-0.447148	0.024496
27888	0.607759	-0.055935	-9.691844	-0.037988	0.000024	0.006273	0.091689	-0.102952	0.635166	0.012628	0.894007	-0.447227	0.024092
27889	0.588311	-0.022294	-9.693954	-0.015241	-0.009092	0.006400	0.091697	-0.103512	0.633985	0.012689	0.893948	-0.447363	0.023731
27890	0.542290	0.020820	-9.724988	0.017934	-0.001739	0.010245	0.090892	-0.101854	0.634517	0.012228	0.893885	-0.447497	0.023797
27891	0.494057	0.020500	-9.790263	0.012902	-0.005465	-0.014694	0.092221	-0.103097	0.635030	0.011829	0.894019	-0.447242	0.023746
27892	0.513341	0.020441	-9.818892	0.005669	0.005553	0.006480	0.090892	-0.101582	0.634386	0.011654	0.893984	-0.447313	0.023832
27893	0.460148	0.048979	-9.886209	0.000532	0.013725	-0.011096	0.091552	-0.101447	0.634905	0.011648	0.894074	-0.447123	0.024012
27894	0.440918	0.039545	-9.819301	-0.032847	0.007323	0.004433	0.091688	-0.102815	0.635166	0.012178	0.894056	-0.447157	0.023784
27895	0.445379	0.116621	-9.798972	-0.019825	0.007357	0.011878	0.090639	-0.103370	0.633338	0.012470	0.893939	-0.447389	0.023667
27896	0.421637	0.034406	-9.903578	0.005522	0.024757	0.013829	0.089968	-0.102258	0.634131	0.012465	0.893837	-0.447570	0.024096
27897	0.482216	-0.027913	-9.867876	-0.031048	0.031082	-0.001127	0.089977	-0.103907	0.633605	0.013173	0.893822	-0.447569	0.024295
27898	0.542866	-0.104611	-9.815570	-0.050195	0.027400	-0.004904	0.089437	-0.102796	0.634528	0.014196	0.893886	-0.447412	0.024269
27899	0.567009	-0.109202	-9.764993	-0.030810	0.016430	-0.014018	0.088650	-0.104163	0.633878	0.014767	0.893992	-0.447185	0.024209
27900	0.620071	-0.108742	-9.661260	-0.007945	0.010044	-0.019428	0.090513	-0.105012	0.633338	0.014887	0.894191	-0.446780	0.024246
27901	0.581143	-0.034184	-9.648574	0.002408	0.010078	-0.008307	0.087602	-0.106896	0.633361	0.014799	0.894259	-0.446640	0.024377
27902	0.629247	-0.012718	-9.731850	-0.002839	0.005506	-0.012016	0.089182	-0.104443	0.633874	0.014784	0.894385	-0.446387	0.024380
27903	0.633760	0.049625	-9.798153	0.012865	0.000047	-0.011930	0.089312	-0.103897	0.633873	0.014425	0.894493	-0.446180	0.024429
27904	0.578339	0.044898	-9.741119	0.019945	0.009163	-0.019294	0.088653	-0.103760	0.633091	0.014039	0.894688	-0.445787	0.024699
27905	0.547036	0.035119	-9.767957	0.004973	0.018301	-0.012001	0.088251	-0.104156	0.634144	0.013984	0.894785	-0.445578	0.025005
27906	0.532477	0.054299	-9.779827	0.002432	0.009135	-0.021230	0.090105	-0.102542	0.633343	0.013912	0.895004	-0.445133	0.025118
27907	0.527634	0.059135	-9.770202	0.000574	0.009160	-0.010165	0.090638	-0.103367	0.633600	0.013855	0.895088	-0.444960	0.025218
27908	0.556473	0.078394	-9.784067	-0.008214	0.005507	-0.007435	0.090238	-0.103630	0.634259	0.013934	0.895174	-0.444787	0.025175
27909	0.517882	0.080673	-9.798800	-0.006613	0.007367	0.006412	0.091296	-0.103094	0.634251	0.013986	0.895109	-0.444915	0.025182
27910	0.508215	0.088086	-9.736366	-0.010827	0.007319	-0.008377	0.090370	-0.102543	0.633472	0.014128	0.895211	-0.444707	0.025148
27911	0.431244	0.049446	-9.732825	-0.030979	0.005466	-0.004786	0.090637	-0.103909	0.634125	0.014603	0.895240	-0.444648	0.024894
27912	0.451233	-0.105043	-9.888453	-0.050028	0.009066	-0.023336	0.089982	-0.104733	0.633211	0.015471	0.895454	-0.444208	0.024538
27913	0.520776	-0.025527	-9.896291	-0.016725	0.031021	-0.034277	0.090787	-0.105168	0.631762	0.015923	0.895736	-0.443606	0.024857
27914	0.614361	0.071079	-9.846048	0.013069	0.013691	-0.037792	0.091834	-0.104882	0.634114	0.015707	0.896107	-0.442846	0.025140
27915	0.642854	0.167684	-9.758000	0.007520	0.005534	-0.008280	0.090909	-0.104877	0.633597	0.015493	0.896178	-0.442705	0.025229
27916	0.609111	0.165210	-9.758350	0.023169	0.001919	0.002879	0.089977	-0.103228	0.633081	0.014972	0.896187	-0.442696	0.025403
27917	0.542020	0.078628	-9.707375	0.023243	0.018345	-0.000837	0.089173	-0.101572	0.633351	0.014591	0.896190	-0.442676	0.025861
27918	0.518283	0.001742	-9.660661	0.023405	0.007347	-0.010046	0.090490	-0.100889	0.634652	0.014121	0.896321	-0.442410	0.026130
27919	0.463122	-0.060966	-9.671658	-0.015857	-0.001867	-0.019458	0.090090	-0.101288	0.635442	0.014265	0.896488	-0.442083	0.025872
27920	0.542890	-0.109407	-9.810835	-0.068421	-0.005551	-0.016020	0.090493	-0.102933	0.635700	0.015330	0.896636	-0.441791	0.025096
27921	0.624101	0.049310	-9.884674	-0.060740	-0.005499	-0.006756	0.091437	-0.104470	0.633724	0.016237	0.896677	-0.441714	0.024381
27922	0.662344	0.119105	-9.902544	0.002239	0.009197	-0.008307	0.091441	-0.105430	0.633593	0.016161	0.896776	-0.441511	0.024497
27923	0.618655	0.184307	-9.808409	0.029304	0.001921	-0.000782	0.091963	-0.103788	0.634114	0.015525	0.896789	-0.441495	0.024715
27924	0.594840	0.121703	-9.807109	0.023173	0.001919	0.002881	0.091962	-0.103515	0.633983	0.015003	0.896809	-0.441462	0.024889
27925	0.537182	0.080934	-9.733796	-0.002912	0.012806	-0.012036	0.092755	-0.102430	0.633846	0.015050	0.896906	-0.441256	0.025014
27926	0.508558	0.015931	-9.727773	-0.030913	0.005467	-0.008473	0.091962	-0.103243	0.633852	0.015536	0.897008	-0.441046	0.024770
27927	0.499063	-0.017958	-9.781153	-0.034448	0.001819	-0.004791	0.091438	-0.102705	0.632282	0.016041	0.897037	-0.440989	0.024420
27928	0.542180	0.039717	-9.827956	-0.022127	-0.000013	-0.015801	0.092626	-0.103251	0.633715	0.016325	0.897209	-0.440644	0.024153
27929	0.565948	0.111921	-9.836324	0.003979	0.002791	-0.004601	0.092768	-0.105176	0.633189	0.016150	0.897247	-0.440571	0.024159
27930	0.556201	0.130938	-9.898567	-0.011748	-0.010943	-0.009275	0.092225	-0.104329	0.635029	0.016148	0.897361	-0.440360	0.023789
27931	0.512799	0.136024	-9.793269	-0.011997	0.002819	0.017463	0.093828	-0.104369	0.632918	0.016252	0.897200	-0.440692	0.023660
27932	0.474246	0.131159	-9.786495	0.000365	0.018331	0.004580	0.093157	-0.102715	0.633187	0.016283	0.897207	-0.440660	0.023927
27933	0.517903	0.078448	-9.746015	0.007433	0.005546	0.004640	0.093424	-0.103402	0.633315	0.016068	0.897164	-0.440751	0.024010
27934	0.489155	0.039938	-9.732418	0.005674	0.001892	0.008328	0.093029	-0.104353	0.633580	0.015859	0.897123	-0.440843	0.024030
27935	0.472494	-0.008419	-9.790870	-0.036290	0.007317	0.002573	0.093024	-0.103664	0.633974	0.016439	0.897083	-0.440917	0.023755
27936	0.460485	-0.018052	-9.786316	-0.072129	0.017314	-0.003162	0.091710	-0.106799	0.633983	0.017767	0.897108	-0.440835	0.023362
27937	0.585833	-0.013068	-9.809083	-0.078152	0.009079	-0.012404	0.091848	-0.106403	0.632671	0.019112	0.897183	-0.440659	0.022746
27938	0.575495	0.131084	-9.867176	-0.009193	0.020145	-0.004695	0.092787	-0.109154	0.632531	0.019336	0.897249	-0.440504	0.022958
27939	0.590140	0.097778	-9.764275	0.012739	0.012857	-0.002726	0.092913	-0.107104	0.632268	0.019080	0.897270	-0.440458	0.023217
27940	0.551271	0.155106	-9.864664	0.039004	0.006472	-0.009969	0.091980	-0.106540	0.632801	0.018321	0.897405	-0.440195	0.023606
27941	0.498521	0.092386	-9.880441	0.012694	0.021986	-0.004588	0.093040	-0.105872	0.632399	0.018146	0.897438	-0.440112	0.024025
27942	0.499362	-0.080472	-9.767622	-0.002762	0.009126	-0.019406	0.092242	-0.105721	0.632799	0.018164	0.897641	-0.439693	0.024091
27943	0.547985	-0.159289	-9.624230	0.006370	0.005405	-0.047036	0.092637	-0.104496	0.632534	0.017961	0.898053	-0.438857	0.024144
27944	0.557104	-0.045993	-9.569739	0.025633	0.002672	-0.051555	0.092901	-0.104225	0.632532	0.017429	0.898536	-0.437879	0.024332
27945	0.570696	0.136741	-9.617465	0.023687	-0.014660	-0.041394	0.093158	-0.102853	0.633055	0.016734	0.898912	-0.437142	0.024180
27946	0.550264	0.372000	-9.765602	0.075707	-0.012684	-0.009766	0.095802	-0.102595	0.634477	0.015147	0.899051	-0.436894	0.024543
27947	0.526003	0.395324	-9.967163	0.077066	-0.018075	0.021628	0.094192	-0.099007	0.635409	0.013454	0.898891	-0.437263	0.024808
27948	0.482938	0.322900	-10.011794	0.038524	-0.008973	0.025113	0.096185	-0.098765	0.634475	0.012550	0.898720	-0.437635	0.024923
27949	0.445091	0.174093	-9.879793	-0.029710	0.003748	0.032135	0.095785	-0.098892	0.635003	0.012974	0.898427	-0.438239	0.024640
27950	0.462622	0.039671	-9.795089	-0.050324	0.007301	0.002499	0.095391	-0.100797	0.635792	0.013820	0.898425	-0.438239	0.024264
27951	0.403018	-0.099785	-9.730381	-0.060766	0.005455	0.006144	0.095014	-0.102329	0.632778	0.014823	0.898349	-0.438391	0.023728
27952	0.427607	-0.200784	-9.726767	-0.057088	0.020049	-0.007697	0.092494	-0.103523	0.633847	0.015908	0.898409	-0.438242	0.023518
27953	0.417922	-0.191096	-9.702714	-0.046555	0.020050	-0.010414	0.094092	-0.104369	0.633178	0.016770	0.898474	-0.438084	0.023364
27954	0.559600	-0.070593	-9.728510	0.002511	0.005482	-0.019372	0.094756	-0.105738	0.633959	0.016662	0.898666	-0.437691	0.023411
27955	0.691609	0.049430	-9.888844	0.030375	0.003727	-0.015535	0.095410	-0.103281	0.633955	0.015999	0.898809	-0.437410	0.023644
27956	0.720178	0.129110	-9.825041	0.009335	0.001882	-0.013797	0.095414	-0.105193	0.634479	0.015734	0.898955	-0.437118	0.023688
27957	0.642888	0.160465	-9.758101	-0.023869	-0.001840	-0.019502	0.095144	-0.103820	0.634481	0.016011	0.899117	-0.436792	0.023353
27958	0.558699	0.122090	-9.672999	-0.025621	-0.001850	-0.014899	0.094882	-0.104232	0.634090	0.016342	0.899267	-0.436487	0.023024
27959	0.522466	0.131248	-9.788445	-0.015272	0.000019	-0.004698	0.096086	-0.105626	0.633030	0.016478	0.899302	-0.436423	0.022802
27960	0.479019	0.140728	-9.805522	0.005648	-0.001772	0.002792	0.095821	-0.105894	0.633295	0.016240	0.899304	-0.436429	0.022753
27961	0.478937	0.160159	-9.752434	-0.018887	-0.001793	0.006358	0.096618	-0.106450	0.633419	0.016422	0.899242	-0.436566	0.022467
27962	0.517665	0.126393	-9.798161	-0.003155	0.007376	0.008273	0.095162	-0.107390	0.633562	0.016420	0.899186	-0.436680	0.022507
27963	0.527159	0.155016	-9.876894	0.019384	0.016590	0.024985	0.095694	-0.106312	0.632509	0.016069	0.898964	-0.437128	0.022891
27964	0.537058	0.099568	-9.913590	0.022150	0.027528	0.011142	0.094097	-0.106826	0.633964	0.015787	0.898889	-0.437261	0.023516
27965	0.536892	0.140984	-9.764166	0.022938	0.014759	0.025005	0.095153	-0.104654	0.633301	0.015359	0.898668	-0.437708	0.023898
27966	0.546792	0.088172	-9.733604	-0.012930	0.018379	0.026667	0.094360	-0.105058	0.633044	0.015619	0.898462	-0.438113	0.024056
27967	0.512898	0.119558	-9.683065	-0.018897	0.018322	0.010021	0.094883	-0.104098	0.633828	0.015984	0.898358	-0.438310	0.024130
27968	0.459808	0.126424	-9.755486	-0.004914	-0.007251	0.011976	0.095023	-0.105745	0.633563	0.015882	0.898286	-0.438473	0.023894
27969	0.484154	0.073255	-9.837630	-0.027596	0.005505	0.002616	0.093695	-0.105182	0.633574	0.016294	0.898250	-0.438545	0.023654
27970	0.474381	0.099639	-9.856557	-0.017158	0.011009	0.006351	0.093965	-0.106418	0.633572	0.016575	0.898210	-0.438618	0.023637
27971	0.501106	0.058966	-9.804062	-0.043229	0.005461	-0.007614	0.093704	-0.107648	0.633573	0.017269	0.898258	-0.438514	0.023253
27972	0.527451	0.097619	-9.774466	-0.020703	0.018337	0.013706	0.094245	-0.109034	0.632519	0.017676	0.898148	-0.438718	0.023338
27973	0.580465	0.102432	-9.805112	0.003931	0.012858	0.000921	0.093579	-0.109291	0.633442	0.017584	0.898133	-0.438742	0.023505
27974	0.556523	0.068868	-9.755391	-0.005772	0.027486	0.010078	0.093313	-0.108608	0.632920	0.017803	0.898058	-0.438868	0.023885
27975	0.556621	0.049749	-9.717247	0.004852	0.001888	0.003712	0.093839	-0.108061	0.633441	0.017595	0.898024	-0.438945	0.023866
27976	0.551935	0.020847	-9.722497	-0.003010	0.007360	0.002742	0.092789	-0.108071	0.631351	0.017592	0.898019	-0.438955	0.023906
27977	0.530237	0.020828	-9.715498	0.025135	0.000043	-0.010026	0.092114	-0.108176	0.633717	0.017004	0.898114	-0.438776	0.024029
27978	0.590399	0.039765	-9.841909	0.017945	-0.005392	0.004716	0.093307	-0.107372	0.633314	0.016512	0.898103	-0.438819	0.024023
27979	0.619013	0.107199	-9.840696	0.004001	0.012845	-0.007383	0.092780	-0.107645	0.632794	0.016416	0.898161	-0.438694	0.024196
27980	0.595087	0.068699	-9.827056	0.011721	0.005587	0.012049	0.092506	-0.105994	0.633190	0.016129	0.898081	-0.438860	0.024336
27981	0.585410	0.078535	-9.759788	0.017982	0.007385	0.000078	0.094097	-0.105603	0.633046	0.015732	0.898081	-0.438863	0.024537
27982	0.551775	0.054519	-9.726828	0.007384	0.006482	0.012023	0.092637	-0.106128	0.633714	0.015530	0.897998	-0.439034	0.024655
27983	0.489089	0.051805	-9.780267	0.019885	-0.009112	-0.013732	0.093692	-0.105040	0.634099	0.014960	0.898127	-0.438794	0.024572
27984	0.503556	0.049231	-9.837786	0.024937	0.005565	0.002884	0.091843	-0.105306	0.632803	0.014440	0.898124	-0.438804	0.024824
27985	0.551707	0.063733	-9.846736	-0.015228	0.009156	-0.008398	0.091832	-0.104197	0.634115	0.014659	0.898187	-0.438671	0.024761
27986	0.536928	0.131195	-9.812318	0.000343	0.005556	0.008294	0.092105	-0.105846	0.633849	0.014577	0.898136	-0.438776	0.024799
27987	0.556375	0.100133	-9.759755	-0.017066	0.002780	0.002675	0.093697	-0.106138	0.633836	0.014773	0.898104	-0.438845	0.024607
27988	0.520358	0.068803	-9.753329	-0.004864	0.012854	0.008258	0.092899	-0.105853	0.634105	0.014848	0.898053	-0.438940	0.024731
27989	0.523011	0.020953	-9.674751	-0.009935	0.000019	-0.002821	0.092497	-0.105840	0.634895	0.014894	0.898073	-0.438908	0.024549
27990	0.518319	-0.008047	-9.708812	-0.010061	0.001881	0.010098	0.092636	-0.106806	0.634369	0.014966	0.897999	-0.439064	0.024430
27991	0.513419	0.003580	-9.823930	-0.017045	0.005518	0.002674	0.092366	-0.104754	0.633848	0.015180	0.897966	-0.439132	0.024287
27992	0.537642	-0.023095	-9.898500	-0.019595	-0.004548	-0.004703	0.092115	-0.106139	0.632013	0.015374	0.898025	-0.439023	0.023964
27993	0.600420	-0.047458	-10.023094	-0.016999	0.012833	-0.006558	0.092102	-0.105570	0.634112	0.015651	0.898069	-0.438923	0.023954
27994	0.566328	0.029984	-9.873481	-0.043147	0.031949	-0.019647	0.091574	-0.106928	0.634640	0.016596	0.898239	-0.438533	0.024075
27995	0.527450	0.108082	-9.529444	-0.023870	0.007288	-0.010292	0.091575	-0.105977	0.633854	0.016950	0.898316	-0.438371	0.023904
27996	0.532702	0.011364	-9.669993	0.025311	0.007309	-0.026648	0.091307	-0.105697	0.634118	0.016452	0.898577	-0.437841	0.024181
27997	0.537874	-0.071130	-9.872764	0.028840	0.020104	-0.034027	0.090510	-0.105686	0.634387	0.015975	0.898872	-0.437222	0.024696
27998	0.542142	0.059953	-9.539584	0.022868	0.009085	-0.043279	0.092628	-0.105431	0.634895	0.015545	0.899272	-0.436399	0.024978
27999	0.628724	0.092748	-9.850411	0.019113	-0.001813	-0.028509	0.092629	-0.105705	0.634894	0.015052	0.899526	-0.435891	0.025018
28000	0.614105	0.118679	-9.999030	0.011048	0.018317	-0.019352	0.092615	-0.102142	0.635027	0.014903	0.899714	-0.435487	0.025370
28001	0.635929	0.097469	-9.881488	0.018191	0.010075	-0.026686	0.092488	-0.104600	0.635683	0.014537	0.899945	-0.435008	0.025618
28002	0.587425	0.160197	-9.804237	0.016325	0.020138	-0.017488	0.091819	-0.103765	0.636213	0.014307	0.900108	-0.434652	0.026049
28003	0.580514	0.092864	-9.788441	-0.022280	0.012819	-0.002903	0.091817	-0.103353	0.636345	0.014688	0.900118	-0.434621	0.026001
28004	0.595172	0.051954	-9.798481	-0.046777	0.020105	-0.003036	0.092618	-0.103779	0.635682	0.015586	0.900159	-0.434513	0.025888
28005	0.590240	0.083949	-9.586814	-0.064200	0.016410	-0.004968	0.091561	-0.103911	0.635035	0.016757	0.900171	-0.434465	0.025541
28006	0.619100	0.098346	-9.615151	-0.051109	0.006387	-0.001194	0.090906	-0.107047	0.635695	0.017614	0.900179	-0.434436	0.025143
28007	0.657172	0.204235	-9.632517	-0.034517	0.002754	-0.002954	0.090515	-0.106783	0.634255	0.018137	0.900190	-0.434413	0.024811
28008	0.632937	0.228052	-9.690026	-0.022547	-0.016354	0.024822	0.091719	-0.108041	0.633065	0.018269	0.899998	-0.434834	0.024262
28009	0.532225	0.107204	-9.788691	-0.022456	-0.001764	0.015574	0.090662	-0.110755	0.634383	0.018531	0.899853	-0.435139	0.023959
28010	0.510986	0.005768	-9.886341	-0.034530	-0.001817	-0.001094	0.092256	-0.111050	0.634108	0.019018	0.899871	-0.435105	0.023558
28011	0.501482	-0.028301	-9.992539	-0.011673	0.017369	-0.015772	0.091991	-0.109688	0.633062	0.019255	0.899993	-0.434834	0.023680
28012	0.537338	0.049800	-9.691018	-0.018593	0.009120	-0.015800	0.090929	-0.109945	0.633464	0.019556	0.900142	-0.434516	0.023609
28013	0.585310	0.102861	-9.682624	0.005913	-0.005469	-0.015654	0.091991	-0.110231	0.633455	0.019274	0.900282	-0.434247	0.023474
28014	0.599475	0.165346	-9.712825	0.032014	-0.001751	-0.004455	0.091056	-0.109665	0.634250	0.018565	0.900350	-0.434127	0.023651
28015	0.604189	0.184286	-9.806144	0.026750	-0.005412	-0.007244	0.092905	-0.108311	0.634760	0.017909	0.900423	-0.434000	0.023703
28016	0.589834	0.160161	-9.816218	-0.016976	0.005494	-0.012096	0.092644	-0.106957	0.632926	0.018148	0.900550	-0.433733	0.023582
28017	0.584907	0.184378	-9.767910	-0.039684	-0.001856	-0.015894	0.093311	-0.108332	0.633183	0.018729	0.900672	-0.433479	0.023119
28018	0.560698	0.203432	-9.811082	0.024020	-0.001743	0.001040	0.093172	-0.107910	0.634102	0.018161	0.900695	-0.433450	0.023228
28019	0.517369	0.188956	-9.797285	0.028434	0.011037	-0.003573	0.092109	-0.106671	0.633587	0.017624	0.900729	-0.433382	0.023590
28020	0.542065	0.063747	-9.837223	0.002179	0.017422	0.000906	0.093431	-0.106813	0.634494	0.017615	0.900742	-0.433342	0.023855
28021	0.580598	0.073474	-9.829525	-0.016866	0.009129	-0.019481	0.093175	-0.108459	0.633971	0.017883	0.900898	-0.433009	0.023785
28022	0.667740	0.006758	-9.688004	-0.030820	0.012783	-0.014938	0.093174	-0.107779	0.633578	0.018436	0.901035	-0.432707	0.023675
28023	0.655268	0.093229	-9.725319	-0.010022	0.012845	-0.000070	0.092780	-0.109549	0.634104	0.018602	0.901024	-0.432720	0.023746
28024	0.648217	0.054714	-9.725925	0.002394	-0.005452	-0.011975	0.093170	-0.108450	0.634889	0.018398	0.901153	-0.432467	0.023596
28025	0.604972	0.015600	-9.880524	0.012961	-0.001808	-0.023000	0.094635	-0.108751	0.633828	0.018031	0.901356	-0.432060	0.023599
28026	0.585435	0.068532	-9.870361	0.005950	0.010967	-0.026750	0.093047	-0.109284	0.633578	0.017912	0.901602	-0.431540	0.023770
28027	0.546258	0.193416	-9.916989	0.056585	0.007378	-0.021881	0.094898	-0.107934	0.633695	0.016838	0.901805	-0.431130	0.024314
28028	0.512765	0.138004	-9.918079	0.065301	0.022017	-0.017243	0.094744	-0.104355	0.635271	0.015737	0.902010	-0.430692	0.025201
28029	0.484389	0.025261	-9.799890	-0.040387	0.027337	-0.030704	0.093945	-0.105020	0.636327	0.016586	0.902245	-0.430163	0.025261
28030	0.518210	0.005618	-9.934290	-0.105908	0.043683	-0.049515	0.093959	-0.106272	0.634490	0.018778	0.902651	-0.429233	0.025055
28031	0.586116	-0.081134	-10.011697	-0.184476	0.058182	-0.070232	0.093708	-0.110101	0.634753	0.022502	0.903147	-0.428046	0.024420
28032	0.620550	-0.220269	-9.907695	-0.357508	0.048811	-0.085853	0.093222	-0.117796	0.631605	0.029298	0.903713	-0.426562	0.022135
28033	0.362804	0.210004	-10.588274	-0.732400	0.090378	-0.119217	0.091443	-0.131385	0.626629	0.043190	0.904162	-0.424647	0.017370
28034	0.621244	-0.369672	-9.972202	-1.295148	0.135332	-0.164559	0.091086	-0.161082	0.614815	0.067676	0.904117	-0.421804	0.008608
28035	1.098253	-0.292018	-10.057889	-1.410022	0.175079	-0.329461	0.088391	-0.198731	0.599474	0.094431	0.904586	-0.415700	-0.000609
28036	1.045118	1.283833	-9.383283	-1.304306	0.142158	-0.369569	0.091281	-0.235661	0.580285	0.119045	0.904861	-0.408609	-0.009646
28037	0.702458	1.832427	-9.892543	-1.364496	0.149432	-0.356999	0.094024	-0.268481	0.561099	0.144585	0.904218	-0.401404	-0.018964
28038	1.045212	2.784679	-9.563892	-1.753822	0.136339	-0.323917	0.094529	-0.302531	0.539570	0.177046	0.901233	-0.394256	-0.031562
28039	1.053197	4.185239	-8.819152	-2.188874	0.112180	-0.281861	0.098596	-0.348536	0.504629	0.216798	0.894928	-0.387067	-0.047775
28040	0.874244	4.850095	-7.793587	-2.563887	0.088021	-0.242244	0.102211	-0.399990	0.458409	0.262678	0.884606	-0.379438	-0.067078
28041	0.792868	5.240376	-7.606417	-2.756575	0.096917	-0.247872	0.104187	-0.457303	0.399872	0.311243	0.870818	-0.370339	-0.087484
28042	0.949120	5.880959	-6.837342	-2.964739	0.116711	-0.272986	0.107894	-0.504862	0.332669	0.362500	0.853036	-0.359214	-0.109036
28043	0.929291	7.050951	-5.952052	-3.192378	0.094416	-0.298168	0.115956	-0.543865	0.263336	0.416065	0.830530	-0.345849	-0.132282
28044	0.633146	8.057552	-4.135347	-3.567129	0.026289	-0.270510	0.124484	-0.576619	0.175903	0.473472	0.800750	-0.330940	-0.158437
28045	0.314635	8.669794	-2.934168	-4.027401	-0.039226	-0.270950	0.131459	-0.598555	0.073011	0.535143	0.761733	-0.313269	-0.187740
28046	-0.004825	8.979383	-1.578795	-4.443774	-0.104685	-0.261926	0.135583	-0.604278	-0.054901	0.598738	0.712609	-0.292671	-0.219192
28047	0.196701	9.243925	-0.329625	-4.635922	-0.123247	-0.268427	0.141309	-0.582461	-0.179665	0.660161	0.655151	-0.268906	-0.250310
28048	0.284360	9.639443	1.290033	-4.590376	-0.083003	-0.236916	0.153260	-0.541000	-0.291618	0.715583	0.592920	-0.243004	-0.278095
28049	0.022910	9.428590	3.109191	-4.392283	-0.059080	-0.189826	0.157402	-0.475160	-0.398643	0.763496	0.528370	-0.216391	-0.301783
28050	0.073804	8.923451	4.533417	-4.125833	-0.044157	-0.144191	0.161243	-0.393082	-0.484805	0.803240	0.464168	-0.190119	-0.321260
28051	0.178790	8.212785	6.336982	-3.754210	-0.060172	-0.081356	0.154888	-0.288773	-0.564447	0.835108	0.402314	-0.165789	-0.336530
28052	0.166899	7.710927	7.350142	-3.618825	-0.124044	-0.065793	0.154672	-0.196178	-0.617258	0.861069	0.340385	-0.142735	-0.349750
28053	0.172937	6.477613	8.360414	-3.913887	-0.064090	-0.047028	0.161957	-0.107494	-0.655705	0.884589	0.271436	-0.115827	-0.361121
28054	0.204557	4.918301	9.015844	-4.164894	-0.013260	-0.051077	0.162433	0.011658	-0.681884	0.903644	0.197117	-0.085542	-0.370480
28055	0.169725	3.129794	9.532998	-4.231833	-0.018012	-0.066096	0.160963	0.135900	-0.694406	0.916576	0.119718	-0.054088	-0.377666
28056	0.017610	1.155437	9.950422	-3.829274	-0.042435	-0.105464	0.154790	0.275800	-0.680651	0.922189	0.049196	-0.025751	-0.382733
28057	0.035514	-0.076162	10.048550	-2.935333	-0.087267	-0.137724	0.151936	0.372715	-0.661435	0.922380	-0.006062	-0.004753	-0.386208
28058	0.021075	-1.085542	10.413573	-2.008876	-0.113852	-0.188320	0.154405	0.433658	-0.645164	0.919925	-0.043921	0.008498	-0.389535
28059	0.222916	-1.453644	10.309464	-1.228487	-0.103908	-0.217581	0.149901	0.477853	-0.627139	0.916847	-0.067901	0.015966	-0.393097
28060	0.544406	-1.634116	10.120275	-0.681135	-0.110616	-0.236924	0.143389	0.503769	-0.617762	0.914008	-0.081302	0.018835	-0.397019
28061	0.646170	-1.745069	9.982826	-0.489438	-0.099415	-0.235960	0.131360	0.514963	-0.607691	0.911278	-0.091666	0.020497	-0.400936
28062	0.941306	-1.977465	9.401344	-0.457916	-0.077388	-0.245034	0.127440	0.527932	-0.602670	0.908469	-0.100703	0.022175	-0.405033
28063	0.862219	-1.573760	9.291034	-0.323416	-0.033378	-0.248134	0.125375	0.545639	-0.601071	0.905744	-0.107486	0.023624	-0.409287
28064	0.897925	-1.977208	9.501774	-0.064008	0.012569	-0.254256	0.121365	0.549688	-0.597889	0.903521	-0.108638	0.023695	-0.413866
28065	0.733545	-1.880779	9.650437	0.219819	0.014609	-0.278675	0.116341	0.547676	-0.599423	0.901620	-0.105177	0.021437	-0.418998
28066	0.795020	-1.625701	9.620979	0.396478	0.003856	-0.275928	0.109498	0.539901	-0.603961	0.900111	-0.098088	0.017469	-0.424114
28067	0.950549	-1.364766	9.842156	0.357589	0.008478	-0.242917	0.106377	0.532340	-0.610366	0.898684	-0.092119	0.013975	-0.428585
28068	0.781572	-1.316505	9.980498	0.175376	-0.025520	-0.223494	0.103907	0.527377	-0.616381	0.897096	-0.089227	0.011467	-0.432580
28069	0.754400	-1.187293	9.785197	0.111896	-0.036460	-0.190579	0.101007	0.523978	-0.617146	0.895621	-0.087988	0.009342	-0.435928
28070	0.696328	-1.151990	9.588290	0.192924	-0.061875	-0.158753	0.097980	0.523150	-0.621188	0.894587	-0.085082	0.006138	-0.438677
28071	0.702419	-1.424218	9.488500	0.239467	-0.098375	-0.157523	0.090728	0.514996	-0.623100	0.893588	-0.082052	0.001834	-0.441321
28072	0.492015	-1.300452	9.214588	0.195626	-0.113080	-0.167885	0.084540	0.509541	-0.627774	0.892426	-0.079542	-0.002323	-0.444121
28073	0.714761	-0.981992	9.331568	0.043120	-0.094008	-0.161312	0.081109	0.509546	-0.631156	0.891035	-0.079936	-0.004815	-0.446815
28074	0.826127	-1.072746	9.465775	-0.068808	-0.083161	-0.162812	0.077666	0.509846	-0.632439	0.889464	-0.081873	-0.006077	-0.449571
28075	0.813099	-1.373265	9.547865	-0.117809	-0.076785	-0.145522	0.073389	0.514855	-0.629517	0.887931	-0.084952	-0.006800	-0.452013
28076	0.708051	-1.581923	9.808039	-0.139456	-0.047620	-0.153056	0.068466	0.519699	-0.629999	0.886304	-0.087822	-0.006780	-0.454650
28077	0.790340	-1.654488	9.649341	-0.089619	-0.010985	-0.152852	0.065115	0.524837	-0.626822	0.884735	-0.089788	-0.006592	-0.457318
28078	0.857267	-1.529044	9.704540	-0.038752	0.005487	-0.169236	0.062989	0.525821	-0.626673	0.883121	-0.090386	-0.006579	-0.460309
28079	1.038306	-1.072219	9.496572	-0.093403	0.005495	-0.162143	0.060197	0.527905	-0.626912	0.881441	-0.092235	-0.006085	-0.463160
28080	1.146874	-1.102107	9.137056	-0.078180	-0.012608	-0.115883	0.058464	0.529983	-0.626503	0.880228	-0.093702	-0.005931	-0.465171
28081	1.030856	-1.555039	9.038393	-0.039348	-0.047331	-0.122997	0.056990	0.532205	-0.625179	0.878988	-0.095076	-0.006813	-0.467219
28082	0.881451	-2.069240	9.337080	-0.037056	-0.032804	-0.141450	0.053791	0.535262	-0.624365	0.877597	-0.096001	-0.007446	-0.469630
28083	1.043006	-2.058163	9.667644	-0.140845	-0.032979	-0.165969	0.050469	0.536809	-0.624075	0.875740	-0.099029	-0.007189	-0.472462
28084	1.221785	-2.134877	9.646629	-0.138532	-0.027373	-0.129039	0.047525	0.541244	-0.622213	0.874246	-0.101682	-0.006749	-0.474667
28085	0.999544	-2.043706	9.698649	0.025809	-0.039978	-0.110666	0.043669	0.543618	-0.622049	0.873226	-0.101879	-0.008077	-0.476479
28086	0.850789	-2.187481	9.959325	0.200953	-0.003264	-0.107069	0.042237	0.540183	-0.624793	0.872614	-0.098371	-0.010402	-0.478288
28087	0.975249	-1.979097	10.311516	0.139761	0.071569	-0.122270	0.041334	0.534980	-0.625706	0.871716	-0.095502	-0.010864	-0.480493
28088	0.972636	-1.425561	10.345663	-0.019305	0.021926	-0.171017	0.040148	0.535385	-0.627533	0.870044	-0.095579	-0.010758	-0.483500
28089	1.075938	-0.854064	9.941718	-0.040736	-0.045661	-0.165503	0.037753	0.536651	-0.626988	0.868342	-0.096926	-0.011615	-0.486264
28090	1.177978	-1.033189	9.570445	0.074304	-0.058163	-0.115047	0.035641	0.535569	-0.628021	0.867359	-0.096164	-0.013706	-0.488112
28091	1.213574	-1.441327	9.113715	0.208771	-0.006719	-0.081195	0.032745	0.533113	-0.630359	0.866951	-0.092794	-0.016169	-0.489411
28092	1.221020	-1.976309	9.576824	0.134430	0.055165	-0.137020	0.031977	0.528445	-0.632322	0.865878	-0.089869	-0.016917	-0.491827
28093	1.024157	-2.144261	9.831910	0.005739	0.069413	-0.209682	0.030265	0.525995	-0.632834	0.863834	-0.089251	-0.016280	-0.495541
28094	0.936464	-1.962134	9.665595	0.093837	0.040084	-0.281187	0.027359	0.524645	-0.634123	0.861220	-0.087131	-0.017155	-0.500413
28095	0.869314	-2.044593	9.514966	0.244930	0.041018	-0.337639	0.025138	0.520665	-0.637516	0.858247	-0.082638	-0.019590	-0.506162
28096	1.024047	-2.135852	9.476719	0.265027	0.034465	-0.416885	0.020796	0.515073	-0.640107	0.854444	-0.077566	-0.022504	-0.513228
28097	1.080592	-1.867085	9.231340	0.232266	0.068987	-0.496481	0.016068	0.507423	-0.643482	0.849683	-0.072956	-0.024558	-0.521645
28098	1.109210	-1.804825	9.126848	0.068495	0.073167	-0.584993	0.009852	0.504471	-0.644482	0.843664	-0.070732	-0.025017	-0.531603
28099	1.117097	-1.418601	9.482846	-0.116441	0.091947	-0.660736	0.004814	0.505070	-0.645097	0.836438	-0.071707	-0.023230	-0.542853
28100	1.281205	-1.420568	10.218974	-0.329236	0.067804	-0.707923	-0.001333	0.513658	-0.642420	0.828220	-0.076139	-0.019671	-0.554858
28101	1.078638	-0.406584	9.919210	-0.200382	0.016788	-0.701708	-0.011478	0.523419	-0.636562	0.820041	-0.079295	-0.018320	-0.566488
28102	1.026182	-0.552875	9.388508	0.222910	0.011859	-0.675550	-0.019819	0.521584	-0.637807	0.812672	-0.075252	-0.021856	-0.577428
28103	0.673916	-0.995116	9.739127	0.233686	0.024594	-0.670897	-0.027988	0.513553	-0.642204	0.805205	-0.071138	-0.025244	-0.588172
28104	0.487463	-0.827133	9.715735	-0.063796	0.069863	-0.702944	-0.035416	0.513641	-0.641881	0.796810	-0.070988	-0.024503	-0.599545
28105	0.824263	-0.651868	10.110256	-0.274008	0.100778	-0.684676	-0.041940	0.517570	-0.639859	0.788176	-0.074028	-0.020641	-0.610633
28106	0.866798	-0.468886	10.118021	-0.295503	0.062493	-0.639511	-0.050860	0.522362	-0.636505	0.779887	-0.077662	-0.017128	-0.620848
28107	0.968003	-0.475038	9.667542	-0.079189	0.055626	-0.575638	-0.057782	0.526297	-0.634349	0.772588	-0.078184	-0.016237	-0.629867
28108	0.780164	-0.534089	9.396078	0.102061	0.061486	-0.501822	-0.062970	0.528019	-0.632470	0.766415	-0.075679	-0.017492	-0.637632
28109	0.853176	-0.667906	9.625353	0.045716	0.087125	-0.455073	-0.066794	0.525302	-0.634538	0.760687	-0.073845	-0.017491	-0.644668
28110	0.973604	-0.638557	9.694109	-0.162788	0.079654	-0.433965	-0.070641	0.526163	-0.635031	0.754857	-0.075155	-0.014956	-0.651398
28111	1.094700	-0.753873	9.676817	-0.260196	0.048584	-0.397484	-0.075158	0.526366	-0.633552	0.749277	-0.078448	-0.011498	-0.657494
28112	0.982091	-0.911061	9.512712	-0.180686	0.021296	-0.377654	-0.079969	0.531930	-0.630494	0.744018	-0.080804	-0.009530	-0.663187
28113	1.101218	-1.115036	9.604591	-0.031736	0.030607	-0.376900	-0.083998	0.539688	-0.626261	0.738963	-0.080906	-0.009328	-0.668806
28114	1.120485	-1.104911	9.739354	0.066384	0.034352	-0.381025	-0.088477	0.535466	-0.628980	0.733970	-0.079413	-0.010459	-0.674442
28115	0.912879	-1.057722	9.586832	0.101136	0.039892	-0.366100	-0.092716	0.533194	-0.628160	0.729192	-0.077413	-0.011876	-0.679813
28116	1.060435	-1.668593	9.589245	0.089515	0.037993	-0.393807	-0.096253	0.526624	-0.631807	0.723974	-0.075517	-0.013283	-0.685553
28117	1.387469	-1.474672	9.815884	0.186145	0.003329	-0.422796	-0.102713	0.521185	-0.635167	0.718440	-0.072791	-0.016463	-0.691574
28118	1.080155	-0.744909	9.491950	0.325322	-0.025684	-0.387020	-0.108380	0.513977	-0.636567	0.713527	-0.068366	-0.022028	-0.696936
28119	0.604400	-0.582275	9.480188	0.467453	-0.002652	-0.349446	-0.113076	0.500964	-0.642174	0.709259	-0.061681	-0.029083	-0.701642
28120	0.540708	-0.859925	9.946242	0.076453	-0.009508	-0.344027	-0.117672	0.492770	-0.645026	0.704512	-0.060555	-0.030849	-0.706430
28121	0.661882	-1.986251	10.512553	-0.473562	-0.029487	-0.402102	-0.125777	0.494388	-0.643124	0.698202	-0.067499	-0.025010	-0.712273
28122	0.292571	-1.387761	10.536706	-0.406351	-0.057829	-0.416528	-0.132114	0.508801	-0.633491	0.691655	-0.073812	-0.020724	-0.718147
28123	0.478339	-1.984462	9.032014	-0.174517	0.046685	-0.437611	-0.136667	0.515735	-0.630041	0.685123	-0.075473	-0.018083	-0.724281
28124	1.271704	-0.452571	9.728309	0.073296	0.058079	-0.410585	-0.142869	0.508814	-0.630781	0.679296	-0.073507	-0.019101	-0.729924
28125	1.210484	-0.763124	9.718580	0.090735	-0.003982	-0.379009	-0.147729	0.501164	-0.634286	0.673897	-0.072281	-0.020919	-0.734984
28126	1.078014	-1.307661	9.580067	-0.292614	0.059587	-0.368106	-0.153574	0.501931	-0.632796	0.668070	-0.075225	-0.016479	-0.740103
28127	0.734260	-2.040275	9.448946	-0.484494	0.156074	-0.419039	-0.155624	0.510230	-0.627004	0.661157	-0.079357	-0.007684	-0.745999
28128	0.517154	-2.027073	9.214234	-0.282290	0.203529	-0.526996	-0.158328	0.516886	-0.621864	0.652841	-0.080001	-0.001749	-0.753256
28129	0.459235	-2.012473	9.295524	-0.072978	0.175169	-0.621877	-0.162709	0.516944	-0.621042	0.643335	-0.078409	0.000881	-0.761559
28130	0.542471	-2.271611	9.460716	-0.068376	0.175854	-0.712284	-0.168136	0.513181	-0.620081	0.632324	-0.076653	0.002936	-0.770897
28131	0.401189	-2.484243	9.283563	-0.126641	0.199218	-0.839968	-0.174486	0.508736	-0.619901	0.619102	-0.075368	0.006436	-0.781659
28132	0.284650	-2.800214	9.832612	-0.184847	0.250009	-0.943701	-0.181103	0.504843	-0.619586	0.603938	-0.073897	0.010867	-0.793524
28133	0.189356	-1.999533	10.421530	-0.248986	0.218605	-1.028933	-0.187597	0.503278	-0.619141	0.587085	-0.073802	0.016333	-0.805988
28134	0.160046	-0.392311	10.405388	-0.352330	0.171013	-1.020233	-0.198082	0.502054	-0.616564	0.569948	-0.075545	0.022380	-0.817895
28135	0.153728	0.409404	9.837997	-0.328644	0.164053	-0.913079	-0.206587	0.500282	-0.611775	0.554368	-0.077095	0.028589	-0.828200
28136	0.384107	0.659394	10.333403	-0.268558	0.155309	-0.783565	-0.214936	0.498056	-0.611052	0.540831	-0.077989	0.033420	-0.836841
28137	0.107658	-0.011415	10.645513	-0.398374	0.089501	-0.701042	-0.221857	0.500223	-0.607716	0.528386	-0.081275	0.040221	-0.844148
28138	0.447560	-0.527222	10.190113	-0.293293	0.021198	-0.680057	-0.227324	0.500614	-0.602294	0.516381	-0.084611	0.044161	-0.851024
28139	0.771412	-0.705998	9.792107	0.011022	0.026246	-0.650811	-0.236592	0.497972	-0.603138	0.505299	-0.084604	0.043347	-0.857692
28140	1.428192	-0.922223	9.507116	0.442964	0.112856	-0.604419	-0.243678	0.483769	-0.607153	0.495554	-0.078766	0.035739	-0.864260
28141	1.127959	-1.184231	9.056503	0.715969	0.193548	-0.610538	-0.245930	0.459198	-0.615278	0.485936	-0.068759	0.024472	-0.870942
28142	0.865016	-1.134928	9.554093	1.078982	0.171812	-0.658521	-0.248680	0.428451	-0.625237	0.475737	-0.055646	0.006317	-0.877803
28143	0.214529	-0.253260	8.818562	0.645194	0.222614	-0.611019	-0.250900	0.399877	-0.636512	0.465648	-0.045670	-0.003420	-0.883784
28144	0.479494	-0.152628	9.945989	0.185058	0.264126	-0.606039	-0.250265	0.380634	-0.642690	0.455097	-0.039299	-0.004905	-0.889561
28145	0.544761	-0.175524	10.248769	-0.080889	0.192556	-0.598969	-0.249174	0.374718	-0.644144	0.444383	-0.036542	-0.002042	-0.895089
28146	0.483194	-0.437583	9.644336	-0.082896	0.178011	-0.579558	-0.249814	0.368562	-0.644142	0.433945	-0.034134	0.000481	-0.900292
28147	0.518107	-0.183323	9.391350	0.394960	0.138318	-0.590005	-0.251480	0.357051	-0.646757	0.423566	-0.028220	-0.005695	-0.905407
28148	0.236280	0.305114	10.252631	0.336780	0.101722	-0.542298	-0.251130	0.340975	-0.651489	0.413940	-0.023533	-0.011356	-0.909929
28149	-0.011183	0.637341	10.447041	-0.140021	0.053774	-0.487447	-0.252943	0.331124	-0.652659	0.405012	-0.023579	-0.008482	-0.913968
28150	0.412776	0.735732	10.826891	-0.770730	-0.030772	-0.414826	-0.257364	0.340233	-0.650651	0.397016	-0.030384	0.005044	-0.917295
28151	0.691132	-0.002426	10.823937	-1.007459	-0.107530	-0.319878	-0.261446	0.356523	-0.642479	0.390482	-0.040358	0.022537	-0.919449
28152	0.887085	-0.649195	10.855106	-0.683449	-0.158258	-0.286742	-0.267916	0.375831	-0.636385	0.384718	-0.048805	0.033518	-0.921134
28153	0.976543	-0.228510	9.983174	-0.313501	-0.174963	-0.218401	-0.273032	0.388273	-0.630698	0.380521	-0.054582	0.037746	-0.922388
28154	0.930531	-0.732088	9.106617	-0.121467	-0.102402	-0.177823	-0.280483	0.390581	-0.627489	0.377227	-0.057606	0.038898	-0.923509
28155	1.027594	-0.856478	9.264226	0.155244	-0.050929	-0.181108	-0.283111	0.384991	-0.627994	0.374124	-0.057531	0.035418	-0.924915
28156	0.866373	-0.918916	9.393886	0.197166	0.014905	-0.173619	-0.285694	0.371428	-0.631390	0.371156	-0.055979	0.031567	-0.926344
28157	0.488415	-1.047682	9.251710	0.088667	0.036650	-0.183438	-0.288032	0.363609	-0.635309	0.367857	-0.054773	0.029970	-0.927784
28158	0.677224	-1.193116	9.534719	-0.117546	0.076589	-0.204837	-0.288037	0.364436	-0.634784	0.363913	-0.054417	0.032376	-0.929278
28159	0.967560	-1.414616	9.327859	-0.208563	0.122242	-0.204421	-0.288045	0.365945	-0.634521	0.359827	-0.053824	0.036916	-0.930733
28160	1.109992	-1.463374	9.059623	-0.245119	0.094765	-0.227625	-0.287525	0.368407	-0.634262	0.355281	-0.054070	0.041802	-0.932258
28161	0.890728	-1.492578	9.090777	-0.260566	0.080929	-0.257221	-0.289375	0.367193	-0.634510	0.350153	-0.054686	0.046967	-0.933915
28162	0.466658	-1.540649	9.352626	-0.206019	0.132931	-0.284730	-0.288582	0.368683	-0.635171	0.344504	-0.053992	0.051322	-0.935825
28163	0.662798	-1.202869	9.505639	-0.162386	0.215234	-0.292953	-0.286736	0.370586	-0.634529	0.338642	-0.051443	0.055543	-0.937865
28164	0.854686	-0.438524	10.560068	0.071971	0.215509	-0.270582	-0.284709	0.365867	-0.638483	0.333431	-0.047294	0.055262	-0.939965
28165	0.388162	-0.189326	10.525599	0.085442	0.131493	-0.226115	-0.283608	0.358707	-0.640987	0.329135	-0.044553	0.054250	-0.941670
28166	0.100684	-0.605828	9.921692	-0.174053	0.077399	-0.181184	-0.284380	0.356496	-0.643867	0.325511	-0.044520	0.057765	-0.942721
28167	0.313445	-0.722749	10.085288	-0.216046	0.065526	-0.166600	-0.285066	0.359810	-0.641892	0.322123	-0.044913	0.062006	-0.943597
28168	0.439722	-0.917766	9.978099	-0.085063	0.020114	-0.119706	-0.285872	0.362286	-0.641754	0.319833	-0.045316	0.063522	-0.944255
28169	0.065236	-0.775820	9.486845	-0.075013	0.009184	-0.103042	-0.289317	0.362320	-0.642250	0.317833	-0.045769	0.064759	-0.944825
28170	0.129127	-0.510159	9.736043	-0.038515	0.022980	-0.082588	-0.290109	0.360826	-0.641982	0.316282	-0.045773	0.065446	-0.945297
28171	-0.117401	-0.380438	9.817185	0.158671	-0.021467	-0.018781	-0.290628	0.359315	-0.643028	0.316127	-0.045181	0.062090	-0.945604
28172	-0.030335	-0.432888	9.908490	0.111021	-0.003123	0.025253	-0.292198	0.355485	-0.644329	0.316882	-0.044599	0.059878	-0.945522
28173	0.300091	-0.961263	10.004994	0.165688	-0.026792	0.025604	-0.293124	0.355627	-0.644846	0.317571	-0.043983	0.056357	-0.945536
28174	0.345226	-1.321576	10.158811	0.040084	-0.050740	0.010256	-0.296032	0.352514	-0.644430	0.317989	-0.044766	0.055171	-0.945428
28175	1.179353	-0.764435	10.760189	0.072984	-0.043212	0.047325	-0.296835	0.353489	-0.643767	0.319020	-0.045040	0.053291	-0.945176
28176	0.875378	-2.246571	10.959831	0.499346	-0.104980	0.046869	-0.299718	0.346930	-0.645583	0.320553	-0.043873	0.043109	-0.945231
28177	0.673999	-1.514204	9.928707	0.425402	-0.052115	-0.000686	-0.300987	0.335142	-0.647939	0.320966	-0.042128	0.034508	-0.945524
28178	0.225728	-0.569884	9.102313	-0.403246	0.082133	-0.049443	-0.302954	0.331314	-0.649499	0.319613	-0.043278	0.042509	-0.945604
28179	0.123766	-0.930921	9.129908	-0.304972	0.034699	-0.047013	-0.302060	0.338984	-0.648453	0.318447	-0.044590	0.048239	-0.945662
28180	0.451804	-0.951307	9.310338	0.017161	-0.006916	-0.030539	-0.303141	0.342842	-0.647393	0.318031	-0.044729	0.047728	-0.945821
28181	0.779366	-0.870612	9.496983	0.139397	-0.045024	0.012599	-0.302993	0.339548	-0.647921	0.318457	-0.044669	0.044585	-0.945834
28182	0.836893	-0.798241	9.517740	-0.044754	-0.039655	0.043035	-0.304693	0.336802	-0.650531	0.319321	-0.045751	0.045106	-0.945466
28183	0.782138	-0.955542	9.286954	-0.187631	-0.025135	0.060755	-0.306179	0.339590	-0.647370	0.320338	-0.047373	0.048301	-0.944884
28184	0.704578	-0.861130	9.498818	-0.100988	-0.003131	0.061149	-0.305410	0.345886	-0.646849	0.321463	-0.048105	0.050136	-0.944370
28185	0.787342	-1.026957	9.509269	0.103832	-0.006525	0.073278	-0.305151	0.346168	-0.645802	0.322971	-0.047502	0.047939	-0.944000
28186	0.734020	-0.948453	9.980415	0.166729	-0.010087	0.099431	-0.306196	0.344517	-0.647630	0.325077	-0.046605	0.044709	-0.943480
28187	0.664469	-1.012381	10.324575	0.138947	-0.038495	0.095639	-0.307257	0.343034	-0.646573	0.327060	-0.046362	0.041650	-0.942946
28188	0.639822	-1.406917	10.362024	0.125465	-0.097984	0.073532	-0.307630	0.337960	-0.647621	0.328690	-0.047411	0.038600	-0.942457
28189	0.327980	-1.249931	10.010809	0.076358	-0.098098	0.056655	-0.309339	0.334145	-0.647609	0.329921	-0.048731	0.036324	-0.942050
28190	0.043946	-0.852011	9.735254	-0.001252	-0.076212	0.076505	-0.312397	0.335826	-0.647321	0.331461	-0.050202	0.035808	-0.941452
28191	-0.182399	-0.904585	9.972477	0.063336	-0.066985	0.103573	-0.313599	0.336129	-0.645869	0.333541	-0.050941	0.034051	-0.940742
28192	0.007295	-1.245602	10.055891	0.172196	-0.052252	0.093972	-0.314907	0.332301	-0.646647	0.335576	-0.050794	0.030446	-0.940150
28193	0.272109	-1.163548	9.973087	0.128796	-0.075201	0.055034	-0.315947	0.328602	-0.647952	0.336809	-0.051254	0.027393	-0.939778
28194	0.179312	-0.931687	9.576952	-0.024873	-0.111155	-0.009379	-0.317005	0.326706	-0.647026	0.336727	-0.053598	0.026989	-0.939688
28195	0.371235	-0.729293	9.545571	-0.131945	-0.086524	0.005728	-0.322334	0.329804	-0.644620	0.336764	-0.056030	0.028730	-0.939481
28196	0.602989	-0.788826	9.592513	0.032478	-0.021392	0.019392	-0.322591	0.329520	-0.645930	0.337229	-0.056284	0.027885	-0.939325
28197	0.605448	-0.296087	9.436197	0.289412	0.019128	0.022454	-0.323220	0.322663	-0.647502	0.337985	-0.053868	0.022425	-0.939341
28198	0.561523	-0.182906	9.487790	0.453883	0.039409	0.024171	-0.322915	0.315649	-0.650131	0.338957	-0.050128	0.014077	-0.939360
28199	0.357768	0.097579	10.005980	0.711064	0.035103	0.042987	-0.322167	0.298890	-0.654341	0.340450	-0.044515	0.000791	-0.939208
28200	0.037892	0.422909	9.633043	0.500599	0.022991	0.047454	-0.322216	0.280920	-0.657235	0.341790	-0.040753	-0.008524	-0.938854
28201	0.053779	0.129971	9.804337	0.238387	0.006204	0.033244	-0.322020	0.267881	-0.659865	0.342617	-0.038851	-0.013145	-0.938579
28202	-0.091300	-0.317558	9.191720	0.107481	0.018769	-0.008022	-0.321471	0.264305	-0.660790	0.342567	-0.037841	-0.015151	-0.938609
28203	-0.294057	0.237700	9.142399	0.068073	0.042376	-0.045208	-0.322796	0.262958	-0.659993	0.341795	-0.036358	-0.016349	-0.938928
28204	-0.292540	-0.058675	9.724035	0.185111	0.036000	-0.068593	-0.320655	0.258409	-0.660537	0.340672	-0.034475	-0.019740	-0.939343
28205	-0.005889	0.020762	10.270391	0.253633	-0.009618	-0.068175	-0.322204	0.250325	-0.662626	0.339571	-0.032650	-0.024752	-0.939688
28206	0.141160	0.041542	10.632164	0.112064	-0.064619	-0.070652	-0.323775	0.244593	-0.662485	0.338297	-0.033150	-0.027454	-0.940054
28207	0.329111	0.039819	10.019306	-0.006836	-0.029135	-0.110979	-0.325357	0.241331	-0.661818	0.336203	-0.033415	-0.027694	-0.940789
28208	0.588456	0.256435	9.885523	-0.040163	-0.009040	-0.121330	-0.326945	0.239711	-0.661281	0.333901	-0.033870	-0.027191	-0.941607
28209	0.601261	0.607798	9.895372	-0.010642	0.000148	-0.117520	-0.326678	0.239161	-0.661152	0.331694	-0.033607	-0.027170	-0.942397
28210	0.741587	0.504512	9.866425	0.061091	0.011238	-0.107934	-0.328262	0.237262	-0.661140	0.329722	-0.033013	-0.028430	-0.943072
28211	0.756360	0.444811	9.990563	0.095716	0.009563	-0.059763	-0.327448	0.235584	-0.663640	0.328674	-0.031910	-0.030324	-0.943417
28212	0.535033	0.327809	9.679563	0.083405	-0.019703	-0.057934	-0.330088	0.231514	-0.662833	0.327637	-0.031781	-0.032174	-0.943721
28213	0.674241	0.457670	9.577051	-0.005279	-0.008759	-0.040865	-0.329415	0.227815	-0.662185	0.326867	-0.031701	-0.032267	-0.943987
28214	0.587399	0.475012	9.773344	-0.121822	-0.001558	-0.023937	-0.329687	0.230144	-0.662444	0.326349	-0.032595	-0.030102	-0.944208
28215	0.669892	0.366977	9.796606	-0.083475	0.020483	-0.001620	-0.329703	0.232213	-0.661000	0.326288	-0.032502	-0.028501	-0.944281
28216	0.751914	0.357534	9.802040	0.015316	0.026120	0.011796	-0.329173	0.233160	-0.661528	0.326551	-0.031999	-0.028722	-0.944201
28217	0.735150	0.338677	9.926457	0.138579	0.004370	0.036448	-0.329173	0.231120	-0.660087	0.327340	-0.030794	-0.031397	-0.943883
28218	0.694413	0.275185	9.677912	0.061429	0.011622	0.041588	-0.327963	0.230124	-0.662458	0.328185	-0.030282	-0.032566	-0.943566
28219	0.667169	0.439719	9.960851	-0.050891	0.027997	0.068668	-0.327036	0.230116	-0.662203	0.329479	-0.029904	-0.031486	-0.943164
28220	0.520157	0.435365	10.180285	-0.047475	0.075511	0.077833	-0.325193	0.233247	-0.661954	0.330978	-0.028924	-0.030157	-0.942713
28221	0.500646	0.462592	9.709941	0.028455	0.055534	0.083789	-0.323858	0.232264	-0.662883	0.332618	-0.027508	-0.030383	-0.942171
28222	0.624750	0.727175	9.609179	-0.016193	0.028064	0.070678	-0.324255	0.232267	-0.663011	0.333969	-0.027212	-0.029963	-0.941715
28223	0.529815	0.417309	9.820012	-0.000446	0.038162	0.094746	-0.322539	0.234844	-0.663549	0.335785	-0.026325	-0.029767	-0.941100
28224	0.493595	0.429316	9.834247	0.074865	0.033659	0.091441	-0.322143	0.235659	-0.663814	0.337579	-0.025325	-0.031013	-0.940445
28225	0.588340	0.280465	9.876256	0.019208	0.020750	0.067194	-0.319615	0.235071	-0.664884	0.338875	-0.024624	-0.031313	-0.939988
28226	0.655489	0.360288	9.959627	-0.209081	0.015893	0.049431	-0.321487	0.238114	-0.664080	0.339718	-0.025855	-0.027362	-0.939774
28227	0.593353	0.242138	9.923780	-0.216771	-0.010656	0.038362	-0.321512	0.244688	-0.664077	0.340331	-0.027338	-0.023448	-0.939616
28228	0.728637	0.179256	9.751308	-0.057573	-0.008598	0.048405	-0.320612	0.250169	-0.662770	0.341221	-0.027995	-0.022509	-0.939296
28229	0.679609	0.347418	9.700393	0.066525	-0.006616	0.056404	-0.320342	0.249613	-0.663297	0.342327	-0.027496	-0.023886	-0.938875
28230	0.785552	0.376360	9.658575	0.131216	-0.001029	0.062263	-0.320859	0.246603	-0.663557	0.343581	-0.026728	-0.026434	-0.938371
28231	0.819787	0.283281	9.861650	0.139867	0.011821	0.084440	-0.319784	0.243572	-0.664092	0.345255	-0.025415	-0.029055	-0.937715
28232	0.722783	0.398300	9.778333	0.039331	-0.012110	0.063656	-0.321235	0.241943	-0.664343	0.346473	-0.025488	-0.029956	-0.937235
28233	0.699062	0.313867	9.728912	-0.017349	-0.003085	0.043055	-0.320040	0.241790	-0.664615	0.347278	-0.025532	-0.029754	-0.936942
28234	0.657382	0.463221	9.802641	0.031742	0.004233	0.028516	-0.320564	0.240695	-0.665136	0.347843	-0.025330	-0.030417	-0.936717
28235	0.567934	0.521448	9.994680	0.000461	0.030616	0.004313	-0.320305	0.240976	-0.664089	0.347952	-0.024601	-0.030341	-0.936698
28236	0.521945	0.559906	10.009195	-0.002870	0.050655	-0.017888	-0.319513	0.241518	-0.663833	0.347659	-0.023742	-0.030055	-0.936838
28237	0.587160	0.536032	10.026275	-0.000752	0.046009	-0.052014	-0.318577	0.241765	-0.665414	0.346719	-0.022700	-0.029883	-0.937218
28238	0.616286	0.482076	9.711293	-0.025987	0.013057	-0.071464	-0.318041	0.240933	-0.665812	0.345389	-0.022673	-0.029449	-0.937723
28239	0.712475	0.535143	9.693729	-0.068711	0.020286	-0.091994	-0.318843	0.240819	-0.664494	0.343651	-0.022572	-0.028207	-0.938402
28240	0.413960	0.456668	10.138780	-0.018446	0.047621	-0.115790	-0.317249	0.240387	-0.664770	0.341510	-0.021821	-0.027698	-0.939217
28241	0.439269	0.185775	9.715088	0.042161	-0.007155	-0.130145	-0.318173	0.239981	-0.665287	0.339086	-0.021454	-0.028729	-0.940072
28242	0.897299	0.185346	9.323236	-0.015468	-0.018147	-0.152547	-0.319614	0.235748	-0.665671	0.336214	-0.021893	-0.028738	-0.941093
28243	1.053139	0.376145	9.440202	-0.115491	0.007393	-0.136485	-0.321344	0.236051	-0.664738	0.333604	-0.022350	-0.026711	-0.942070
28244	0.860368	0.367420	9.815195	-0.012586	0.045039	-0.089889	-0.320822	0.237967	-0.664348	0.331945	-0.021620	-0.026325	-0.942684
28245	0.664694	0.454234	9.985039	0.081626	0.033306	-0.056184	-0.318945	0.234642	-0.665939	0.330945	-0.020338	-0.027812	-0.943021
28246	0.561183	0.425692	10.142120	0.071082	0.000403	-0.041424	-0.318409	0.233265	-0.666075	0.330210	-0.019919	-0.029277	-0.943243
28247	0.548856	0.472955	9.897794	0.002730	-0.008801	-0.044525	-0.318938	0.232725	-0.665940	0.329372	-0.019965	-0.029551	-0.943526
28248	0.558647	0.436437	9.767733	-0.009361	-0.008854	-0.063963	-0.319721	0.230399	-0.666590	0.328170	-0.020239	-0.029568	-0.943939
28249	0.688565	0.486476	9.548780	0.011581	0.011298	-0.069420	-0.320792	0.229887	-0.664221	0.326877	-0.019844	-0.029890	-0.944386
28250	0.766187	0.385371	9.490469	0.069235	0.036998	-0.056239	-0.320776	0.227138	-0.665272	0.325878	-0.018741	-0.031089	-0.944714
28251	0.707876	0.486926	9.669003	0.096175	0.042540	-0.036740	-0.319973	0.226570	-0.666328	0.325251	-0.017243	-0.032795	-0.944901
28252	0.597111	0.463197	9.830887	0.083007	0.041609	-0.026658	-0.319687	0.222176	-0.667119	0.324819	-0.015982	-0.034213	-0.945022
28253	0.541485	0.501799	9.893328	0.026838	0.027869	-0.010314	-0.317696	0.221606	-0.667135	0.324656	-0.015239	-0.034692	-0.945073
28254	0.413658	0.511248	9.916274	-0.033537	0.016810	-0.012454	-0.317306	0.222161	-0.665958	0.324439	-0.015214	-0.034063	-0.945171
28255	0.490469	0.578320	9.783491	-0.022231	0.041511	-0.016125	-0.316639	0.222145	-0.666750	0.324161	-0.014530	-0.033524	-0.945296
28256	0.514587	0.578517	9.826932	0.023205	0.033365	-0.004808	-0.316105	0.221860	-0.667279	0.324115	-0.013829	-0.033858	-0.945311
28257	0.490172	0.640867	9.779564	0.037155	0.018763	-0.002872	-0.316358	0.220209	-0.668327	0.324088	-0.013204	-0.034590	-0.945302
28258	0.567842	0.530186	9.735523	0.039559	0.037122	0.022962	-0.314903	0.219926	-0.667552	0.324574	-0.012345	-0.035202	-0.945125
28259	0.591407	0.648373	9.804622	0.066502	0.029883	0.039716	-0.314626	0.218950	-0.668998	0.325366	-0.011363	-0.036409	-0.944819
28260	0.572266	0.617052	9.804004	0.094485	0.033576	0.043544	-0.313561	0.217705	-0.669007	0.326250	-0.010228	-0.038076	-0.944461
28261	0.598873	0.597741	9.770370	0.122414	0.040942	0.051060	-0.314740	0.213341	-0.668475	0.327273	-0.008696	-0.040266	-0.944031
28262	0.499707	0.665040	9.806400	0.096224	0.029907	0.041708	-0.312741	0.212483	-0.669803	0.328114	-0.007618	-0.041990	-0.943674
28263	0.422622	0.645215	9.682965	0.105870	0.039036	0.034359	-0.311662	0.208902	-0.670600	0.328814	-0.006224	-0.043878	-0.943354
28264	0.362997	0.505364	9.632433	0.106818	0.037197	0.032526	-0.310856	0.205338	-0.670084	0.329484	-0.004931	-0.045755	-0.943039
28265	0.290181	0.616646	9.849380	0.080641	0.022506	0.026868	-0.309782	0.203397	-0.671143	0.330022	-0.004012	-0.047255	-0.942781
28266	0.427617	0.622262	10.004388	0.024791	0.016947	0.017368	-0.310575	0.202586	-0.671005	0.330381	-0.003628	-0.047720	-0.942633
28267	0.513697	0.766166	9.817553	-0.078789	0.011420	0.033462	-0.309388	0.204760	-0.671407	0.331021	-0.003990	-0.046277	-0.942479
28268	0.300849	0.899774	9.608576	-0.031845	0.011495	0.048454	-0.309131	0.206677	-0.671146	0.331960	-0.004111	-0.045707	-0.942177
28269	0.487763	1.151065	9.805903	0.029250	0.000650	0.063539	-0.309132	0.206407	-0.670753	0.333163	-0.003988	-0.046384	-0.941719
28270	0.652286	1.031132	9.820162	-0.086346	0.004237	0.077726	-0.307817	0.208587	-0.670369	0.334638	-0.004638	-0.044834	-0.941268
28271	0.462310	0.919565	9.672779	-0.185290	0.027869	0.076266	-0.308230	0.211884	-0.669840	0.336082	-0.005458	-0.041304	-0.940911
28272	0.482934	0.640754	9.750687	-0.265447	0.018590	0.058353	-0.307733	0.220643	-0.669840	0.337174	-0.007023	-0.036288	-0.940717
28273	0.491468	0.376997	10.015948	-0.257284	0.030444	0.052848	-0.307232	0.226948	-0.668792	0.338155	-0.008272	-0.031375	-0.940531
28274	0.426931	0.251181	9.850331	-0.199238	0.005769	0.028268	-0.305672	0.235013	-0.668538	0.338680	-0.009610	-0.027695	-0.940445
28275	0.385521	0.340114	9.846391	-0.114280	0.011311	0.016686	-0.306482	0.238311	-0.668268	0.338985	-0.010238	-0.025592	-0.940388
28276	0.322422	0.418713	9.647644	-0.068949	0.001333	0.024310	-0.306755	0.240506	-0.668265	0.339448	-0.010774	-0.024393	-0.940247
28277	0.341392	0.491376	9.776079	-0.083820	0.001311	0.024231	-0.306769	0.242164	-0.666821	0.339895	-0.011386	-0.022932	-0.940115
28278	0.360535	0.520117	9.726245	-0.099819	-0.003213	0.046306	-0.306778	0.245580	-0.667606	0.340761	-0.012227	-0.021179	-0.939832
28279	0.443653	0.274489	9.620344	-0.160846	0.004010	0.031236	-0.306927	0.248333	-0.666423	0.341317	-0.013319	-0.018256	-0.939677
28280	0.483401	0.031943	9.737350	-0.195630	0.025881	0.023655	-0.306295	0.254910	-0.665376	0.341737	-0.014258	-0.014508	-0.939575
28281	0.459872	-0.085570	9.865122	-0.162015	0.033149	-0.002024	-0.304458	0.261861	-0.666568	0.341672	-0.014812	-0.011358	-0.939634
28282	0.387116	-0.004609	9.659115	-0.106034	0.031365	-0.010971	-0.304736	0.264472	-0.666040	0.341479	-0.015025	-0.009266	-0.939724
28283	0.435916	-0.114149	9.965328	-0.060381	0.022273	-0.005185	-0.304473	0.265560	-0.666435	0.341379	-0.015097	-0.008092	-0.939770
28284	0.295464	0.010342	9.862532	-0.147862	0.029430	-0.024107	-0.302902	0.267893	-0.664218	0.340913	-0.015630	-0.005231	-0.939950
28285	0.329052	0.038702	9.692791	-0.199529	0.018415	-0.028041	-0.303719	0.273109	-0.663946	0.340335	-0.016719	-0.001475	-0.940154
28286	0.251758	0.080463	9.987946	-0.215217	0.025677	-0.028141	-0.303075	0.278849	-0.664473	0.339765	-0.017781	0.002625	-0.940338
28287	0.228128	-0.023220	9.938255	-0.182984	0.018451	-0.007658	-0.303903	0.285445	-0.663152	0.339566	-0.018747	0.006069	-0.940376
28288	0.349800	-0.266594	9.765526	-0.170738	0.006638	0.003516	-0.302603	0.288881	-0.660538	0.339601	-0.019863	0.009215	-0.940315
28289	0.364301	-0.273767	9.770362	-0.176026	0.013041	0.007172	-0.302888	0.294088	-0.660533	0.339675	-0.020885	0.012495	-0.940228
28290	0.203782	-1.000879	9.734658	-0.098659	0.066092	0.003819	-0.302239	0.297370	-0.660275	0.339724	-0.020393	0.014689	-0.940189
28291	-0.040446	-0.334234	9.914581	-0.266880	0.047553	-0.011814	-0.300149	0.304750	-0.659501	0.339390	-0.021381	0.019932	-0.940191
28292	0.353218	-0.491343	9.479119	-0.188242	0.034964	0.001552	-0.300189	0.312439	-0.657530	0.339373	-0.022082	0.023597	-0.940097
28293	0.632648	-0.919224	10.143129	-0.110781	0.042365	0.009340	-0.297952	0.315982	-0.656760	0.339495	-0.022118	0.025881	-0.939991
28294	0.352232	-0.758018	10.303622	-0.163246	0.036745	-0.002013	-0.297302	0.319127	-0.656501	0.339411	-0.022618	0.029086	-0.939916
28295	0.173762	-0.764595	9.891338	-0.164955	0.012938	-0.020444	-0.296794	0.323380	-0.655192	0.338960	-0.023595	0.032179	-0.939954
28296	0.472777	-0.768409	10.009312	-0.071132	0.002090	-0.027325	-0.296008	0.326380	-0.655590	0.338473	-0.024137	0.033405	-0.940073
28297	0.419446	-0.711029	9.932795	0.017254	-0.006963	-0.030559	-0.296549	0.326135	-0.653356	0.337928	-0.024274	0.032922	-0.940283
28298	0.419084	-0.639235	9.818563	0.073059	-0.003203	-0.017364	-0.297732	0.325856	-0.655183	0.337703	-0.023934	0.031405	-0.940424
28299	0.404540	-0.619751	9.895524	0.041630	0.002220	-0.024917	-0.297982	0.322296	-0.655445	0.337269	-0.023737	0.030513	-0.940614
28300	0.380755	-0.687052	9.930369	0.020707	-0.012438	-0.026844	-0.298640	0.322564	-0.656751	0.336832	-0.023929	0.029914	-0.940785
28301	0.274424	-0.639461	9.836416	0.089048	-0.010581	-0.041272	-0.299679	0.315737	-0.655828	0.336119	-0.023666	0.028028	-0.941105
28302	0.404004	-0.514548	9.700135	0.085279	-0.003203	-0.025613	-0.301128	0.314374	-0.656866	0.335713	-0.023249	0.026278	-0.941311
28303	0.346626	-0.615548	9.750998	0.038012	0.002232	-0.019398	-0.300731	0.314372	-0.656607	0.335379	-0.023080	0.025440	-0.941457
28304	0.337154	-0.654265	9.692750	0.044979	0.000423	-0.015667	-0.300198	0.312866	-0.655956	0.335178	-0.022861	0.024476	-0.941559
28305	0.389880	-0.584129	9.766248	0.019513	0.004073	-0.008420	-0.300449	0.311482	-0.657660	0.335041	-0.022781	0.024002	-0.941622
28306	0.418430	-0.507423	9.664358	0.000982	0.011394	-0.002067	-0.300439	0.309014	-0.657923	0.335036	-0.022643	0.023948	-0.941629
28307	0.384884	-0.548102	9.749901	-0.009458	0.022330	-0.004905	-0.300439	0.308472	-0.657399	0.334943	-0.022418	0.024136	-0.941663
28308	0.331752	-0.528918	9.761678	-0.019930	0.030522	-0.010512	-0.300842	0.310390	-0.657788	0.334787	-0.022064	0.024599	-0.941714
28309	0.360677	-0.518512	9.973358	-0.002297	0.025949	-0.015032	-0.298192	0.309820	-0.657023	0.334504	-0.021730	0.024665	-0.941821
28310	0.350776	-0.476204	9.685772	-0.000754	0.007718	-0.004843	-0.298982	0.310633	-0.658721	0.334488	-0.021675	0.024616	-0.941829
28311	0.395248	-0.686522	10.076957	0.025756	0.013208	-0.003787	-0.299776	0.309551	-0.658322	0.334435	-0.021393	0.024069	-0.941869
28312	0.418863	-0.593597	9.795194	0.048529	0.001337	-0.019343	-0.300303	0.309279	-0.658711	0.334158	-0.021135	0.023044	-0.941998
28313	0.389175	-0.432303	9.835591	0.048286	0.002288	-0.002743	-0.298443	0.307212	-0.657809	0.334139	-0.020915	0.021993	-0.942035
28314	0.408434	-0.427575	9.799826	0.020304	0.013216	-0.008438	-0.299496	0.306800	-0.659112	0.334050	-0.020617	0.021583	-0.942083
28315	0.314617	-0.476145	9.723846	0.006396	0.013164	-0.019583	-0.297901	0.305415	-0.658863	0.333690	-0.020482	0.021380	-0.942218
28316	0.215795	-0.480993	9.770871	-0.018082	0.016768	-0.022485	-0.298823	0.305958	-0.660430	0.333318	-0.020379	0.021711	-0.942344
28317	0.220899	-0.538570	9.818126	-0.007521	0.003983	-0.021487	-0.298432	0.305966	-0.659121	0.332921	-0.020505	0.021710	-0.942482
28318	0.266892	-0.576962	9.822818	0.009089	0.000365	-0.015856	-0.299626	0.305846	-0.658849	0.332697	-0.020528	0.021423	-0.942567
28319	0.336975	-0.610459	9.837406	-0.021578	0.007666	-0.010481	-0.298565	0.305288	-0.658596	0.332500	-0.020676	0.021721	-0.942626
28320	0.322338	-0.577006	9.777720	-0.040962	0.004015	-0.001346	-0.298309	0.307208	-0.658072	0.332538	-0.020956	0.022407	-0.942591
28321	0.322415	-0.591287	9.823135	-0.023360	0.018630	-0.010509	-0.298969	0.307074	-0.658592	0.332335	-0.020912	0.022814	-0.942654
28322	0.332320	-0.644009	9.880106	-0.004167	0.009541	0.002525	-0.298575	0.307756	-0.658332	0.332449	-0.020842	0.022845	-0.942614
28323	0.293125	-0.519445	9.739843	-0.016477	0.011343	-0.004929	-0.299240	0.308583	-0.658589	0.332356	-0.020889	0.023079	-0.942640
28324	0.279013	-0.591424	9.808324	-0.019197	0.007719	0.011677	-0.298184	0.308853	-0.657810	0.332646	-0.020949	0.023385	-0.942529
28325	0.274504	-0.658909	9.778526	-0.011172	0.011351	-0.001205	-0.297391	0.309800	-0.658079	0.332627	-0.020960	0.023525	-0.942532
28326	0.315260	-0.605542	9.880486	-0.028581	0.002173	-0.008664	-0.298984	0.309414	-0.657410	0.332524	-0.021196	0.023962	-0.942552
28327	0.317334	-0.538507	9.780615	-0.053179	0.000331	-0.006942	-0.299122	0.311329	-0.657802	0.332383	-0.021698	0.024818	-0.942568
28328	0.312961	-0.629643	9.870523	-0.037329	0.020437	-0.010581	-0.297535	0.311998	-0.657552	0.332254	-0.021650	0.025540	-0.942596
28329	0.334558	-0.610579	9.803772	0.004619	-0.003254	-0.003871	-0.297269	0.311859	-0.657423	0.332197	-0.021836	0.025284	-0.942618
28330	0.336828	-0.581781	9.780190	0.004508	0.000425	0.004428	-0.298860	0.311195	-0.657148	0.332352	-0.021879	0.025092	-0.942568
28331	0.337216	-0.663562	9.788650	-0.022566	0.005872	0.002440	-0.298332	0.312555	-0.657545	0.332398	-0.022073	0.025412	-0.942538
28332	0.342084	-0.667946	9.911071	-0.018112	0.011343	-0.001238	-0.298065	0.312277	-0.657679	0.332445	-0.022064	0.025716	-0.942514
28333	0.361179	-0.629611	9.851768	-0.007650	0.025981	-0.003054	-0.297674	0.313507	-0.657419	0.332383	-0.021787	0.025886	-0.942537
28334	0.351243	-0.572225	9.751650	0.009877	-0.003253	-0.008460	-0.297805	0.313506	-0.657680	0.332320	-0.021871	0.025562	-0.942567
28335	0.404637	-0.644142	9.799154	-0.011184	0.004066	0.002502	-0.297408	0.312008	-0.656372	0.332372	-0.022032	0.025653	-0.942542
28336	0.419238	-0.673021	9.789282	-0.000673	0.009564	0.002549	-0.297667	0.312135	-0.657682	0.332477	-0.021938	0.025619	-0.942508
28337	0.390259	-0.663471	9.784344	-0.046228	0.018654	0.004148	-0.298207	0.314606	-0.657676	0.332537	-0.022065	0.026469	-0.942460
28338	0.370873	-0.644375	9.750821	-0.041051	0.007709	0.010651	-0.297543	0.314326	-0.657551	0.332782	-0.022270	0.027187	-0.942349
28339	0.322792	-0.673282	9.769173	-0.037474	-0.003275	0.006071	-0.297425	0.316664	-0.656501	0.332894	-0.022754	0.027728	-0.942282
28340	0.289235	-0.711555	9.854749	-0.029665	0.004062	0.017173	-0.298096	0.317775	-0.655708	0.333281	-0.022949	0.028209	-0.942126
28341	0.296488	-0.716418	9.835543	-0.018195	0.000397	0.008009	-0.297293	0.317479	-0.657027	0.333435	-0.023233	0.028415	-0.942058
28342	0.313197	-0.680241	9.850610	-0.016579	-0.003222	0.020942	-0.298093	0.318992	-0.657282	0.333893	-0.023476	0.028604	-0.941885
28343	0.293937	-0.687597	9.821518	-0.032118	0.004925	-0.003145	-0.298222	0.318171	-0.657281	0.333828	-0.023773	0.029098	-0.941885
28344	0.318022	-0.682793	9.805005	-0.011118	0.005867	-0.003039	-0.297701	0.319542	-0.656629	0.333829	-0.023822	0.029233	-0.941879
28345	0.366330	-0.702037	9.778778	-0.030402	0.004036	0.000561	-0.297700	0.319813	-0.656891	0.333835	-0.024124	0.029689	-0.941855
28346	0.356859	-0.738101	9.792588	-0.009416	-0.003242	0.006217	-0.297704	0.319276	-0.655842	0.334006	-0.024327	0.029736	-0.941788
28347	0.361494	-0.697053	9.831619	-0.023569	0.007741	0.019046	-0.296648	0.320362	-0.655588	0.334361	-0.024505	0.030096	-0.941646
28348	0.284297	-0.690171	9.778179	-0.026142	0.011363	0.009796	-0.297586	0.322702	-0.655448	0.334597	-0.024543	0.030557	-0.941546
28349	0.345112	-0.803079	9.796369	-0.019037	0.005889	0.008002	-0.297319	0.321607	-0.655057	0.334747	-0.024731	0.030816	-0.941479
28350	0.386212	-0.821852	9.911724	-0.002464	0.011416	0.019154	-0.296263	0.322693	-0.654803	0.335159	-0.024604	0.030837	-0.941335
28351	0.279835	-0.764627	9.820307	-0.023668	0.018724	0.030104	-0.296792	0.322697	-0.655061	0.335715	-0.024569	0.031284	-0.941123
28352	0.274739	-0.706911	9.813866	0.016686	0.005946	0.019250	-0.295457	0.322121	-0.656384	0.336131	-0.024416	0.030907	-0.940991
28353	0.270038	-0.736084	9.729387	0.027064	0.020609	0.028511	-0.294931	0.322395	-0.655732	0.336681	-0.024003	0.030411	-0.940822
28354	0.335035	-0.716899	9.672646	-0.007954	-0.021447	0.032093	-0.295337	0.323366	-0.654941	0.337358	-0.024523	0.030320	-0.940568
28355	0.366557	-0.750162	9.778106	-0.036740	-0.001392	0.025457	-0.294539	0.323489	-0.655472	0.337832	-0.024958	0.030875	-0.940369
28356	0.434161	-0.769227	9.792873	-0.051557	0.004072	0.020763	-0.295086	0.325839	-0.653893	0.338249	-0.025300	0.031770	-0.940180
28357	0.395486	-0.744930	9.884081	-0.046324	0.016865	0.022612	-0.295752	0.326395	-0.653887	0.338652	-0.025464	0.032625	-0.940001
28358	0.231835	-0.807726	9.910481	-0.018255	0.018688	0.019056	-0.294304	0.328031	-0.652980	0.339041	-0.025306	0.032992	-0.939852
28359	0.207777	-0.822508	9.823624	0.056910	-0.001305	0.030543	-0.294297	0.328290	-0.654423	0.339657	-0.025100	0.031793	-0.939677
28360	0.222211	-0.817863	9.766206	0.061187	0.002380	0.037943	-0.294283	0.324999	-0.654818	0.340447	-0.024697	0.030566	-0.939442
28361	0.265189	-0.731363	9.705401	0.020116	-0.003169	0.024821	-0.293879	0.323351	-0.654822	0.340938	-0.024775	0.030047	-0.939279
28362	0.315804	-0.726333	9.739554	-0.032277	-0.003250	0.013483	-0.294541	0.323630	-0.655079	0.341219	-0.025129	0.030526	-0.939152
28363	0.322855	-0.687818	9.740160	-0.030375	0.004018	-0.004978	-0.294151	0.325814	-0.655343	0.341120	-0.025434	0.030987	-0.939164
28364	0.322985	-0.708957	9.891111	-0.042609	0.005833	-0.000429	-0.292706	0.325825	-0.652601	0.341152	-0.025698	0.031714	-0.939121
28365	0.231560	-0.750024	9.896884	-0.023328	0.025937	-0.004056	-0.294688	0.326377	-0.654421	0.341060	-0.025538	0.032193	-0.939143
28366	0.265094	-0.706939	9.811375	0.038071	0.005870	-0.019403	-0.293633	0.327737	-0.654166	0.340774	-0.025262	0.031395	-0.939281
28367	0.294190	-0.745726	9.710272	0.041480	0.011387	-0.012007	-0.294155	0.326094	-0.654687	0.340575	-0.024935	0.030551	-0.939390
28368	0.345245	-0.834631	9.716703	0.027533	0.011377	-0.012071	-0.294954	0.325838	-0.653894	0.340407	-0.024623	0.029993	-0.939477
28369	0.371659	-0.807772	9.815757	-0.019603	0.000332	-0.021523	-0.293885	0.324179	-0.654166	0.340005	-0.024930	0.030222	-0.939607
28370	0.289720	-0.812487	9.891749	-0.024914	0.020429	-0.016048	-0.293612	0.323889	-0.655480	0.339725	-0.024807	0.030709	-0.939696
28371	0.110909	-0.725909	9.982522	-0.003891	0.029544	-0.022428	-0.294815	0.324464	-0.654158	0.339296	-0.024451	0.030846	-0.939856
28372	0.144547	-0.707067	9.843859	0.067649	0.005015	-0.000799	-0.292826	0.324578	-0.654174	0.339382	-0.023980	0.029495	-0.939880
28373	0.333086	-0.813024	9.709691	0.104406	-0.008603	0.004959	-0.292545	0.321146	-0.654703	0.339543	-0.023586	0.027355	-0.939897
28374	0.439152	-0.813204	9.595444	0.037791	-0.015945	0.012022	-0.294128	0.318430	-0.654167	0.339835	-0.023704	0.026430	-0.939815
28375	0.499080	-0.738405	9.621059	-0.040997	-0.012373	0.009770	-0.293729	0.318694	-0.654694	0.340018	-0.024379	0.027004	-0.939715
28376	0.418989	-0.620066	9.794824	-0.102385	-0.014263	0.020526	-0.294264	0.322107	-0.656393	0.340413	-0.025414	0.028729	-0.939494
28377	0.284159	-0.658692	9.836237	-0.086423	-0.017971	0.002151	-0.295072	0.323229	-0.654681	0.340431	-0.026507	0.030108	-0.939413
28378	0.187993	-0.711340	9.976244	-0.044177	-0.003374	-0.016119	-0.294691	0.325840	-0.653372	0.340165	-0.026963	0.030794	-0.939475
28379	0.207227	-0.701849	9.926142	-0.009038	0.007596	-0.032569	-0.295096	0.326810	-0.652712	0.339556	-0.027058	0.030876	-0.939689
28380	0.265409	-0.769132	9.918538	-0.004730	0.036874	-0.025203	-0.296286	0.327224	-0.653751	0.339112	-0.026494	0.031089	-0.939859
28381	0.280027	-0.808195	9.745275	0.003205	0.031389	-0.034379	-0.294408	0.324171	-0.655604	0.338461	-0.026056	0.031105	-0.940105
28382	0.390762	-0.774546	9.669956	0.019015	0.033233	-0.043527	-0.294009	0.322805	-0.654821	0.337679	-0.025411	0.030838	-0.940413
28383	0.395207	-0.692534	9.726365	-0.022942	0.011237	-0.049248	-0.294009	0.322669	-0.654690	0.336747	-0.025542	0.031198	-0.940731
28384	0.352031	-0.740837	9.698876	-0.053516	0.029458	-0.056813	-0.292685	0.323745	-0.655094	0.335694	-0.025466	0.032262	-0.941074
28385	0.236410	-0.759968	9.800760	-0.080604	0.020264	-0.056941	-0.293363	0.325685	-0.653645	0.334581	-0.025818	0.033763	-0.941408
28386	0.241042	-0.716366	9.883040	-0.059576	0.030329	-0.059621	-0.294296	0.325976	-0.652981	0.333457	-0.025768	0.034946	-0.941765
28387	0.237008	-0.879732	9.959935	-0.017455	0.018492	-0.056614	-0.292707	0.327322	-0.653518	0.332382	-0.025726	0.035246	-0.942135
28388	0.493249	-1.018624	10.005993	0.070096	0.000375	-0.043206	-0.292702	0.326498	-0.653781	0.331679	-0.025367	0.033793	-0.942446
28389	0.406263	-0.980414	9.972107	0.138292	0.011412	-0.041037	-0.292680	0.322105	-0.654832	0.330979	-0.024425	0.031126	-0.942808
28390	0.365745	-0.582018	9.694030	0.074809	0.002261	-0.026595	-0.293195	0.318001	-0.654961	0.330554	-0.023986	0.029607	-0.943018
28391	0.271629	-0.573314	9.479609	0.027358	0.029643	-0.021342	-0.293313	0.315528	-0.655879	0.330159	-0.023421	0.029150	-0.943184
28392	0.259627	-0.582824	9.520176	-0.079498	0.014926	-0.010786	-0.292922	0.317168	-0.655751	0.329952	-0.023753	0.030632	-0.943202
28393	0.255244	-0.674149	9.554865	-0.177548	0.034934	-0.005773	-0.293070	0.320462	-0.655223	0.329747	-0.024427	0.034079	-0.943138
28394	0.092855	-1.001448	9.632784	-0.236873	0.033006	-0.006062	-0.292837	0.327591	-0.654173	0.329540	-0.025453	0.038650	-0.943007
28395	0.170126	-1.014809	9.902200	-0.240280	0.022036	-0.002370	-0.291544	0.333349	-0.652082	0.329366	-0.026773	0.043212	-0.942833
28396	0.194693	-1.105756	10.030793	-0.171879	0.029406	-0.005722	-0.291041	0.339923	-0.651559	0.329209	-0.027440	0.046532	-0.942711
28397	0.140762	-0.923413	9.908009	-0.091741	0.014941	0.020537	-0.290526	0.342258	-0.650250	0.329546	-0.027887	0.048259	-0.942493
28398	0.150886	-1.029664	9.791378	-0.016688	0.004130	0.046782	-0.289474	0.344031	-0.649864	0.330480	-0.027958	0.048515	-0.942151
28399	0.286314	-1.116026	9.789030	0.044517	-0.008541	0.061887	-0.288405	0.342508	-0.650267	0.331694	-0.027905	0.047541	-0.941775
28400	0.369996	-0.966657	9.794307	0.056469	0.002509	0.084076	-0.289731	0.342794	-0.650519	0.333356	-0.027486	0.046430	-0.941256
28401	0.406501	-1.038822	9.779231	0.081158	0.004332	0.069437	-0.290255	0.341291	-0.650777	0.334717	-0.026948	0.044847	-0.940865
28402	0.286126	-1.077648	9.753555	0.052351	-0.001218	0.061914	-0.289439	0.338797	-0.652753	0.335950	-0.026646	0.043776	-0.940484
28403	0.199152	-1.039208	9.786893	0.009552	0.026101	0.046883	-0.287858	0.340838	-0.652240	0.336828	-0.026199	0.043678	-0.940188
28404	0.130850	-0.870806	9.817427	-0.016660	0.004100	0.035699	-0.288123	0.339754	-0.651451	0.337538	-0.026285	0.043926	-0.939919
28405	-0.015667	-0.975912	10.126679	0.011374	-0.006845	0.050620	-0.287862	0.340981	-0.651715	0.338516	-0.026427	0.043574	-0.939580
28406	-0.099366	-1.115121	10.277593	0.076478	-0.028780	0.032527	-0.287727	0.341111	-0.652241	0.339257	-0.026504	0.041846	-0.939389
28407	0.143414	-0.976510	9.859274	0.205955	-0.023123	0.018416	-0.289960	0.335657	-0.652356	0.339745	-0.025645	0.037720	-0.939411
28408	0.284510	-0.738559	9.700679	0.182838	-0.019410	0.036746	-0.288872	0.330290	-0.653679	0.340586	-0.024821	0.034060	-0.939268
28409	0.256686	-0.472255	9.488089	0.068695	-0.014006	0.048146	-0.289914	0.327683	-0.655377	0.341549	-0.024700	0.032572	-0.938975
28410	0.243261	-0.683298	9.701069	-0.050354	-0.003141	0.066914	-0.289385	0.327952	-0.655250	0.342815	-0.025141	0.033417	-0.938472
28411	0.124160	-0.965429	10.296184	-0.072586	-0.030681	0.053926	-0.290717	0.328521	-0.654583	0.343826	-0.026290	0.034475	-0.938032
28412	0.084321	-1.211175	10.227545	0.027661	-0.083659	0.024994	-0.290995	0.331268	-0.654186	0.344421	-0.027733	0.033281	-0.937815
28413	0.174417	-0.891143	10.177658	0.032948	-0.101961	0.004734	-0.293654	0.331720	-0.653115	0.344612	-0.029519	0.031862	-0.937740
28414	0.294122	-0.736536	9.583161	0.018792	-0.098295	-0.010105	-0.296040	0.330657	-0.652572	0.344545	-0.031321	0.030713	-0.937744
28415	0.393754	-0.413282	9.062865	-0.015113	-0.032421	0.009919	-0.297895	0.329859	-0.652295	0.344758	-0.032127	0.030666	-0.937640
28416	0.443550	-0.742566	9.140336	0.047927	-0.032303	0.030559	-0.300796	0.326326	-0.652797	0.345402	-0.032464	0.029452	-0.937431
28417	0.265776	-0.867060	9.427419	0.258211	0.006236	0.020485	-0.299846	0.321378	-0.653463	0.345962	-0.030650	0.024559	-0.937426
28418	0.464061	-0.981562	9.602918	0.211085	0.044574	0.016507	-0.299026	0.316836	-0.654783	0.346475	-0.028427	0.020805	-0.937397
