# Supplementary material for: Identification of Haptic Based Guiding Using Hard Reins
Source: PLoS One. 2015 Jul 22;10(7):e0132020. doi: 10.1371/journal.pone.0132020 (PMC4511788; doi:10.1371/journal.pone.0132020)
Supplement: S9 File — (ZIP) [file pone.0132020.s009.zip › Exp2_MotionData2/Subject11/path1/T8/sync8.txt]

// Start Time: 0
// Sample rate: 25.0Hz
// Scenario: 4.9
// Firmware Version: 2.6.1
Counter	Acc_X	Acc_Y	Acc_Z	Gyr_X	Gyr_Y	Gyr_Z	Mag_X	Mag_Y	Mag_Z	Quat_w	Quat_x	Quat_y	Quat_z
27851	-0.026363	-4.912764	8.523486	-0.003396	0.011624	0.007055	0.024644	0.606627	-1.168668	-0.926529	0.244179	0.068457	-0.277911
27852	-0.114885	-4.848823	8.525102	0.009382	-0.000501	-0.001806	0.025454	0.606032	-1.168287	-0.926555	0.244024	0.068440	-0.277963
27853	-0.008035	-4.861451	8.511624	-0.005033	-0.004171	-0.001897	0.025860	0.605741	-1.168438	-0.926498	0.244155	0.068581	-0.278002
27854	-0.070001	-4.906269	8.560616	0.009642	0.005057	-0.010619	0.026129	0.605858	-1.167618	-0.926583	0.244015	0.068503	-0.277863
27855	-0.104824	-4.865633	8.535167	0.000178	0.006315	0.007048	0.024779	0.606334	-1.168406	-0.926516	0.244123	0.068377	-0.278024
27856	-0.090650	-4.853241	8.496990	0.014264	0.009683	0.019488	0.025320	0.605893	-1.168290	-0.926461	0.243964	0.068041	-0.278428
27857	-0.099944	-4.867972	8.530519	-0.003571	0.004375	0.012327	0.025326	0.604056	-1.168760	-0.926342	0.244140	0.067947	-0.278691
27858	-0.121837	-4.853796	8.594739	-0.001168	0.002355	0.022933	0.025187	0.604990	-1.165997	-0.926183	0.244230	0.067815	-0.279174
27859	-0.105691	-4.826808	8.505959	0.016232	0.010741	0.013314	0.025992	0.606101	-1.165697	-0.926164	0.244076	0.067487	-0.279451
27860	-0.112693	-4.834215	8.544317	-0.010560	0.009825	0.005268	0.025725	0.605420	-1.166672	-0.926067	0.244358	0.067355	-0.279557
27861	-0.066285	-4.838218	8.632437	0.008995	0.009776	0.014158	0.025183	0.606445	-1.167452	-0.926007	0.244331	0.067082	-0.279844
27862	-0.067193	-4.809114	8.528673	0.004004	0.015416	0.000035	0.026806	0.604726	-1.168482	-0.926018	0.244368	0.066792	-0.279847
27863	-0.124656	-4.834426	8.592099	0.011241	0.013739	-0.001709	0.027479	0.604628	-1.164943	-0.926064	0.244297	0.066512	-0.279823
27864	-0.120768	-4.795519	8.534148	0.018245	0.011844	0.005372	0.027210	0.604672	-1.166577	-0.926110	0.244058	0.066181	-0.279958
27865	-0.101180	-4.800015	8.568486	0.000756	0.010403	-0.014147	0.026939	0.605225	-1.165600	-0.926170	0.244144	0.066083	-0.279706
27866	-0.103088	-4.824326	8.578240	0.013947	0.005748	-0.037120	0.025861	0.605142	-1.167092	-0.926424	0.243893	0.066097	-0.279079
27867	-0.144452	-4.820224	8.552867	0.006301	0.015889	-0.018504	0.026666	0.606720	-1.168552	-0.926543	0.243900	0.065888	-0.278727
27868	-0.183133	-4.830640	8.518055	0.004623	0.015981	-0.022919	0.026671	0.605022	-1.168881	-0.926685	0.243898	0.065695	-0.278302
27869	-0.236354	-4.826745	8.574169	-0.002619	0.012340	-0.022071	0.027885	0.604868	-1.169582	-0.926775	0.244048	0.065614	-0.277890
27870	-0.197983	-4.811486	8.541529	0.016352	0.001112	0.007083	0.027886	0.604420	-1.168641	-0.926788	0.243786	0.065485	-0.278107
27871	-0.144425	-4.817793	8.576922	-0.000008	-0.002708	0.012299	0.027346	0.604407	-1.167543	-0.926680	0.243849	0.065499	-0.278410
27872	-0.159220	-4.805924	8.571565	0.003860	0.004654	0.003521	0.027619	0.603575	-1.168666	-0.926656	0.243832	0.065391	-0.278529
27873	-0.171581	-4.791580	8.585521	0.009980	-0.003427	0.008795	0.028158	0.603401	-1.167858	-0.926615	0.243700	0.065377	-0.278785
27874	-0.154681	-4.791276	8.566778	0.014414	0.002746	0.012381	0.027485	0.603149	-1.168541	-0.926591	0.243489	0.065203	-0.279090
27875	-0.140643	-4.766745	8.562209	0.010679	-0.006261	0.015844	0.026536	0.605038	-1.169425	-0.926511	0.243335	0.065203	-0.279490
27876	-0.101473	-4.790313	8.537108	0.003568	-0.002698	0.013185	0.026945	0.603432	-1.167980	-0.926422	0.243295	0.065185	-0.279822
27877	-0.159705	-4.781656	8.571366	-0.004186	-0.004216	-0.000098	0.026676	0.603173	-1.168804	-0.926362	0.243406	0.065309	-0.279898
27878	-0.152421	-4.781523	8.576404	0.002153	0.004728	-0.000023	0.025593	0.604549	-1.165743	-0.926350	0.243417	0.065226	-0.279947
27879	-0.116264	-4.776014	8.548583	-0.006865	0.000209	-0.000088	0.026403	0.603972	-1.166181	-0.926282	0.243599	0.065284	-0.279997
27880	-0.125829	-4.781043	8.557958	-0.012174	0.009987	-0.001808	0.027482	0.603953	-1.166467	-0.926217	0.243903	0.065193	-0.279971
27881	-0.140127	-4.791011	8.572038	-0.019275	0.000279	-0.007194	0.026131	0.605152	-1.167778	-0.926129	0.244304	0.065355	-0.279873
27882	-0.115667	-4.805135	8.553637	-0.003059	0.003972	-0.007123	0.027210	0.604824	-1.166982	-0.926130	0.244398	0.065350	-0.279790
27883	-0.125180	-4.815019	8.548604	-0.013498	0.010413	-0.019489	0.026263	0.606013	-1.168297	-0.926153	0.244731	0.065354	-0.279422
27884	-0.168590	-4.827947	8.535333	0.000761	0.010397	-0.014130	0.026403	0.604439	-1.167940	-0.926219	0.244781	0.065244	-0.279184
27885	-0.230798	-4.860631	8.584225	-0.010125	0.006681	-0.011522	0.027206	0.606427	-1.168705	-0.926208	0.245043	0.065256	-0.278986
27886	-0.197783	-4.826051	8.512756	0.009439	-0.003997	-0.004463	0.026667	0.606105	-1.166524	-0.926246	0.244865	0.065315	-0.279005
27887	-0.193155	-4.808969	8.551287	-0.014026	0.002832	-0.000959	0.027203	0.606944	-1.166503	-0.926152	0.245192	0.065366	-0.279017
27888	-0.141565	-4.839591	8.577175	0.001552	-0.003803	0.021138	0.027475	0.606197	-1.165165	-0.926007	0.245195	0.065341	-0.279500
27889	-0.134893	-4.810338	8.572344	-0.000167	-0.011708	0.016660	0.026669	0.605395	-1.166547	-0.925864	0.245204	0.065497	-0.279929
27890	-0.125565	-4.798034	8.534019	-0.008285	-0.010078	-0.016068	0.027203	0.607064	-1.165543	-0.925871	0.245305	0.065826	-0.279740
27891	-0.173274	-4.830456	8.571318	-0.012392	0.002695	0.005230	0.026128	0.605991	-1.167204	-0.925751	0.245605	0.065840	-0.279870
27892	-0.134427	-4.844324	8.505209	0.000069	-0.002643	0.009649	0.026129	0.605713	-1.167486	-0.925664	0.245626	0.065860	-0.280137
27893	-0.163254	-4.849697	8.552512	-0.015911	-0.000803	0.001659	0.025992	0.606615	-1.169504	-0.925542	0.245968	0.065976	-0.280214
27894	-0.142583	-4.902724	8.623360	0.020075	0.003035	0.002676	0.025717	0.608480	-1.169986	-0.925600	0.245641	0.065811	-0.280345
27895	0.020158	-4.814812	8.524175	0.012883	-0.000550	0.001710	0.025183	0.606937	-1.170303	-0.925620	0.245449	0.065768	-0.280458
27896	0.010438	-4.817419	8.499823	0.000996	0.010630	-0.023007	0.025184	0.606189	-1.168689	-0.925738	0.245484	0.065696	-0.280054
27897	-0.022393	-4.866564	8.537704	0.000342	0.023243	-0.029993	0.026536	0.605022	-1.168742	-0.925906	0.245613	0.065449	-0.279443
27898	-0.046207	-4.883988	8.561177	0.003429	0.036020	-0.042273	0.027337	0.607723	-1.169620	-0.926177	0.245720	0.064987	-0.278559
27899	-0.139349	-4.844416	8.480985	0.012797	0.043508	-0.054552	0.027340	0.606543	-1.167747	-0.926567	0.245699	0.064419	-0.277408
27900	-0.208683	-4.889370	8.498455	-0.017984	0.033335	-0.049393	0.027335	0.607963	-1.167701	-0.926766	0.246178	0.064161	-0.276378
27901	-0.231084	-4.850928	8.555254	-0.006460	0.020935	-0.011419	0.028409	0.609652	-1.168068	-0.926791	0.246448	0.063903	-0.276113
27902	-0.221009	-4.865308	8.584560	-0.003319	0.018769	0.005372	0.028141	0.609062	-1.166855	-0.926740	0.246644	0.063564	-0.276188
27903	-0.170727	-4.844981	8.518544	0.009977	0.015151	0.012453	0.028547	0.608144	-1.164432	-0.926706	0.246608	0.063202	-0.276416
27904	-0.177902	-4.847538	8.532787	-0.008914	0.016771	0.012406	0.030167	0.607403	-1.164748	-0.926585	0.246906	0.062896	-0.276624
27905	-0.209870	-4.811694	8.613386	-0.007153	0.009674	0.012370	0.030165	0.607930	-1.162956	-0.926461	0.247154	0.062730	-0.276856
27906	-0.245949	-4.831774	8.573913	0.031903	0.010326	-0.000755	0.031781	0.608521	-1.165550	-0.926607	0.246644	0.062382	-0.276901
27907	-0.241376	-4.831700	8.487388	-0.000733	0.002742	0.007052	0.028955	0.607235	-1.168562	-0.926536	0.246728	0.062331	-0.277077
27908	-0.241312	-4.821980	8.569166	0.003034	-0.012061	0.031721	0.030032	0.607753	-1.167466	-0.926329	0.246669	0.062399	-0.277804
27909	-0.221939	-4.831346	8.504833	-0.001623	-0.011364	0.037897	0.030168	0.607173	-1.167077	-0.926064	0.246729	0.062460	-0.278621
27910	-0.212447	-4.816605	8.533901	-0.020827	-0.000295	0.051165	0.030030	0.608312	-1.167038	-0.925645	0.247201	0.062346	-0.279618
27911	-0.267510	-4.929248	8.805092	0.009835	-0.024752	0.044042	0.029901	0.606153	-1.165741	-0.925384	0.246979	0.062557	-0.280629
27912	-0.220860	-4.768209	8.477909	0.071412	-0.021245	0.030988	0.029236	0.603490	-1.166639	-0.925505	0.245601	0.062414	-0.281469
27913	-0.108331	-4.703050	8.451982	-0.012858	-0.017214	0.019229	0.029097	0.604736	-1.165095	-0.925281	0.245805	0.062739	-0.281954
27914	-0.053454	-4.750587	8.644206	0.006640	0.003886	-0.000039	0.029504	0.603711	-1.164177	-0.925289	0.245728	0.062647	-0.282015
27915	-0.169707	-4.776989	8.503618	-0.024082	0.005205	-0.028387	0.028152	0.604720	-1.163446	-0.925308	0.246200	0.062860	-0.281493
27916	-0.193449	-4.791979	8.565594	-0.026081	0.024483	-0.017657	0.029097	0.604610	-1.165782	-0.925278	0.246822	0.062660	-0.281091
27917	-0.202374	-4.835844	8.531948	-0.028240	0.028500	-0.037083	0.029630	0.606876	-1.165988	-0.925354	0.247489	0.062509	-0.280288
27918	-0.269833	-4.841913	8.621403	-0.007207	0.025446	-0.050285	0.030032	0.607400	-1.164473	-0.925602	0.247726	0.062345	-0.279296
27919	-0.289439	-4.847136	8.519732	0.008115	0.012359	-0.019371	0.030569	0.607955	-1.164462	-0.925737	0.247652	0.062196	-0.278947
27920	-0.309242	-4.828074	8.509351	-0.003710	0.005059	-0.015915	0.031383	0.606233	-1.164527	-0.925783	0.247753	0.062220	-0.278698
27921	-0.309151	-4.828070	8.538242	-0.001423	-0.002383	-0.001811	0.029628	0.607428	-1.165287	-0.925754	0.247795	0.062304	-0.278737
27922	-0.293799	-4.866632	8.551041	0.015818	-0.024185	0.022856	0.028816	0.608280	-1.164431	-0.925645	0.247420	0.062568	-0.279374
27923	-0.209340	-4.848106	8.551085	0.015003	-0.015252	0.021123	0.029760	0.608476	-1.167712	-0.925553	0.247116	0.062683	-0.279922
27924	-0.168602	-4.830377	8.516091	0.009082	-0.014950	0.006952	0.027874	0.608225	-1.167289	-0.925509	0.246897	0.062893	-0.280213
27925	-0.154047	-4.825253	8.552610	-0.010813	-0.004578	0.012257	0.029759	0.608898	-1.167562	-0.925353	0.247118	0.063002	-0.280510
27926	-0.183126	-4.823352	8.566148	0.002338	0.003124	-0.007097	0.028689	0.605878	-1.164917	-0.925376	0.247107	0.062985	-0.280445
27927	-0.158400	-4.856897	8.509383	-0.002685	0.012277	-0.019434	0.030573	0.606980	-1.165313	-0.925459	0.247230	0.062896	-0.280083
27928	-0.238682	-4.836501	8.542875	0.002863	0.024853	-0.022856	0.028819	0.606923	-1.161061	-0.925602	0.247312	0.062550	-0.279615
27929	-0.240447	-4.865663	8.567115	-0.000391	-0.004016	-0.007137	0.029354	0.608321	-1.160612	-0.925607	0.247318	0.062687	-0.279564
27930	-0.205924	-4.903885	8.513094	0.007998	0.006942	-0.015886	0.029624	0.608353	-1.162253	-0.925714	0.247213	0.062610	-0.279320
27931	-0.235713	-4.860722	8.562408	0.004003	0.003891	-0.001769	0.028955	0.607027	-1.165702	-0.925719	0.247191	0.062550	-0.279335
27932	-0.191958	-4.869640	8.546967	0.018635	0.003346	-0.010576	0.028276	0.608743	-1.165502	-0.925843	0.246875	0.062455	-0.279226
27933	-0.241224	-4.831693	8.535539	0.015449	0.001043	-0.026505	0.030167	0.607270	-1.165162	-0.926039	0.246595	0.062505	-0.278811
27934	-0.259671	-4.885441	8.494453	0.001337	0.010919	-0.035319	0.029629	0.606690	-1.164082	-0.926225	0.246611	0.062488	-0.278181
27935	-0.241767	-4.809857	8.501655	-0.002678	0.003426	-0.021242	0.030567	0.608668	-1.164575	-0.926305	0.246690	0.062567	-0.277830
27936	-0.235274	-4.865558	8.670789	0.004307	-0.000242	-0.014174	0.030299	0.608088	-1.163772	-0.926374	0.246615	0.062635	-0.277648
27937	-0.230068	-4.792654	8.477811	0.021021	-0.004012	0.000000	0.029496	0.606261	-1.163821	-0.926443	0.246239	0.062613	-0.277757
27938	-0.174932	-4.752803	8.536979	-0.017052	-0.000200	-0.023096	0.029225	0.606712	-1.164623	-0.926454	0.246549	0.062845	-0.277392
27939	-0.181570	-4.772337	8.613957	-0.003890	0.000436	-0.044268	0.030571	0.607526	-1.164339	-0.926653	0.246598	0.063097	-0.276628
27940	-0.128272	-4.669420	8.489635	-0.006366	0.019159	-0.083069	0.029760	0.608106	-1.164038	-0.927074	0.246741	0.063205	-0.275061
27941	0.049222	-4.816714	8.505822	-0.052787	0.049225	-0.091896	0.031098	0.611489	-1.164217	-0.927352	0.247896	0.063065	-0.273108
27942	-0.196339	-4.876992	8.647997	-0.057062	0.048447	-0.134297	0.029201	0.614489	-1.163005	-0.927827	0.249073	0.063164	-0.270388
27943	-0.395721	-4.858770	8.559891	-0.011660	0.040431	-0.082884	0.031220	0.615260	-1.161501	-0.928241	0.249426	0.062909	-0.268698
27944	-0.259639	-4.880580	8.535343	-0.002076	0.021690	-0.040567	0.030274	0.615805	-1.159561	-0.928446	0.249554	0.062737	-0.267909
27945	-0.172413	-4.876568	8.552434	0.017119	0.003597	-0.021192	0.031897	0.614064	-1.159636	-0.928623	0.249253	0.062700	-0.267584
27946	-0.130388	-4.805408	8.495410	0.003817	-0.006014	0.003448	0.032034	0.613525	-1.161021	-0.928583	0.249178	0.062795	-0.267769
27947	-0.095091	-4.867884	8.533074	-0.015310	-0.004613	0.012232	0.031895	0.614607	-1.158527	-0.928410	0.249473	0.062920	-0.268064
27948	-0.085921	-4.843442	8.521135	-0.006645	-0.014639	-0.010794	0.031493	0.613947	-1.160318	-0.928383	0.249528	0.063303	-0.268019
27949	-0.095227	-4.855744	8.566682	-0.011881	-0.009217	-0.016079	0.031355	0.615061	-1.159188	-0.928374	0.249696	0.063640	-0.267814
27950	-0.091163	-4.824116	8.518421	0.002295	-0.006651	-0.007178	0.031761	0.614169	-1.157856	-0.928383	0.249632	0.063808	-0.267802
27951	-0.037687	-4.837716	8.481647	-0.005829	0.019764	-0.035336	0.030278	0.614903	-1.163550	-0.928545	0.249814	0.063675	-0.267101
27952	-0.128578	-4.895200	8.500957	-0.016340	0.030556	-0.044118	0.031352	0.616421	-1.162694	-0.928696	0.250246	0.063444	-0.266224
27953	-0.039517	-4.990694	8.470709	-0.010336	0.022311	-0.068037	0.031757	0.616276	-1.162977	-0.929010	0.250486	0.063457	-0.264896
27954	-0.138745	-4.999779	8.458102	-0.025935	0.044857	-0.086485	0.031479	0.618964	-1.162203	-0.929357	0.251118	0.063218	-0.263131
27955	-0.258597	-4.938830	8.497296	-0.004589	0.036832	-0.078490	0.032020	0.618371	-1.161683	-0.929767	0.251320	0.062980	-0.261542
27956	-0.292355	-4.949155	8.486710	0.003780	0.016839	-0.058250	0.033094	0.619618	-1.161382	-0.930080	0.251288	0.062960	-0.260466
27957	-0.326319	-4.940055	8.533745	0.002871	0.024845	-0.022832	0.033090	0.620902	-1.161613	-0.930217	0.251363	0.062614	-0.259984
27958	-0.219222	-4.962388	8.537200	0.016162	-0.011471	0.012317	0.033095	0.619356	-1.162346	-0.930186	0.251042	0.062704	-0.260383
27959	-0.201133	-4.908659	8.465130	0.019489	-0.004615	0.023860	0.033095	0.619337	-1.161528	-0.930127	0.250715	0.062580	-0.260940
27960	-0.172701	-4.864437	8.537889	0.013765	-0.017345	0.033476	0.034175	0.618738	-1.161287	-0.929968	0.250435	0.062682	-0.261748
27961	-0.138779	-4.863821	8.538925	0.015572	-0.015550	0.033486	0.032292	0.617368	-1.161582	-0.929825	0.250133	0.062732	-0.262534
27962	-0.129281	-4.853938	8.539143	0.008426	-0.024411	0.029868	0.031215	0.616979	-1.162128	-0.929642	0.249909	0.063017	-0.263324
27963	-0.097220	-4.770822	8.472094	-0.005602	-0.025955	0.015660	0.032159	0.616929	-1.160912	-0.929474	0.249918	0.063463	-0.263803
27964	-0.100095	-4.855834	8.559311	-0.018092	-0.011791	0.013945	0.032564	0.616510	-1.161613	-0.929259	0.250233	0.063731	-0.264196
27965	-0.102324	-4.872873	8.513632	-0.005379	-0.018667	0.008639	0.031210	0.618667	-1.161391	-0.929138	0.250265	0.064077	-0.264508
27966	-0.111415	-4.911887	8.458278	-0.026623	-0.004361	-0.001940	0.031621	0.616554	-1.162556	-0.928968	0.250756	0.064337	-0.264576
27967	-0.181878	-4.888879	8.547421	-0.018648	-0.009718	0.001599	0.032424	0.618381	-1.162507	-0.928829	0.251073	0.064620	-0.264696
27968	-0.127558	-4.941304	8.532633	-0.010942	-0.024181	0.013898	0.030672	0.618440	-1.163303	-0.928631	0.251189	0.065083	-0.265166
27969	-0.104154	-4.904467	8.501777	-0.011513	-0.014974	0.036936	0.032023	0.617261	-1.162811	-0.928333	0.251391	0.065249	-0.265977
27970	-0.079560	-4.916155	8.541138	-0.000619	-0.024528	0.031598	0.032022	0.617835	-1.163066	-0.928090	0.251335	0.065575	-0.266794
27971	-0.080106	-4.891890	8.521679	0.008851	-0.014276	0.015780	0.031348	0.617528	-1.161429	-0.928008	0.251132	0.065729	-0.267235
27972	-0.056623	-4.857479	8.500474	0.003640	-0.014143	0.008686	0.032026	0.616390	-1.162020	-0.927921	0.251022	0.065956	-0.267583
27973	-0.070426	-4.894144	8.502734	-0.010271	-0.000533	-0.007180	0.029595	0.618073	-1.164805	-0.927884	0.251214	0.066075	-0.267502
27974	-0.104627	-4.877769	8.520820	-0.015282	-0.002872	-0.022233	0.030673	0.618493	-1.165623	-0.927874	0.251473	0.066356	-0.267223
27975	-0.104157	-4.902038	8.516203	-0.005077	-0.004222	-0.000107	0.030404	0.618067	-1.165360	-0.927821	0.251554	0.066480	-0.267300
27976	-0.113853	-4.911932	8.453389	-0.012122	-0.012999	-0.007254	0.030135	0.617724	-1.162501	-0.927737	0.251721	0.066854	-0.267341
27977	-0.161830	-4.922503	8.543475	-0.016136	-0.004559	0.009594	0.030671	0.618708	-1.162612	-0.927575	0.252019	0.066992	-0.267586
27978	-0.135179	-5.053121	8.482688	0.004897	-0.001375	0.031783	0.031883	0.619090	-1.161931	-0.927389	0.251986	0.066857	-0.268297
27979	-0.204899	-4.947559	8.561602	0.024426	-0.006766	0.040660	0.031076	0.618393	-1.161671	-0.927260	0.251566	0.066658	-0.269183
27980	-0.030164	-4.973531	8.470866	0.042113	-0.008671	0.052161	0.030812	0.616566	-1.162274	-0.927137	0.250829	0.066358	-0.270367
27981	-0.041910	-4.876640	8.433664	0.007525	-0.014738	-0.001916	0.030145	0.614638	-1.164240	-0.927142	0.250622	0.066618	-0.270479
27982	-0.066077	-4.872218	8.483443	-0.003372	-0.004293	0.003425	0.030814	0.616042	-1.164202	-0.927053	0.250686	0.066733	-0.270696
27983	-0.099203	-4.916520	8.458688	-0.009936	-0.010851	-0.021382	0.031221	0.614938	-1.159873	-0.927080	0.250797	0.067115	-0.270404
27984	-0.137155	-4.951192	8.501117	-0.007094	-0.011530	0.006922	0.029596	0.617080	-1.158692	-0.926954	0.250898	0.067357	-0.270683
27985	-0.091721	-4.916377	8.526322	0.009472	-0.002190	-0.005355	0.029871	0.615382	-1.159297	-0.927004	0.250718	0.067392	-0.270672
27986	-0.079936	-4.906457	8.483276	0.002488	0.003260	-0.012417	0.029337	0.614224	-1.163971	-0.927025	0.250690	0.067428	-0.270614
27987	-0.094371	-4.904286	8.530964	0.000385	-0.000576	-0.001837	0.029335	0.614921	-1.163402	-0.927013	0.250691	0.067466	-0.270647
27988	-0.120806	-4.921764	8.491767	0.006152	0.006887	-0.014141	0.030951	0.615796	-1.165987	-0.927086	0.250616	0.067406	-0.270480
27989	-0.142568	-4.922158	8.505547	0.008015	0.010502	-0.015876	0.029870	0.616379	-1.165546	-0.927202	0.250518	0.067265	-0.270208
27990	-0.152235	-4.917474	8.543732	0.013237	-0.002009	-0.011518	0.030412	0.615682	-1.166667	-0.927283	0.250267	0.067320	-0.270151
27991	-0.104912	-4.868067	8.491850	0.009662	0.003297	-0.011506	0.029876	0.614322	-1.162608	-0.927374	0.250104	0.067280	-0.269998
27992	-0.128743	-4.878203	8.556193	0.000722	0.012134	-0.012358	0.029471	0.614641	-1.163686	-0.927416	0.250160	0.067144	-0.269836
27993	-0.230951	-5.113124	8.475387	-0.023617	0.028735	0.026606	0.031488	0.616011	-1.163528	-0.927167	0.250809	0.066616	-0.270219
27994	-0.311830	-5.209285	8.350855	0.019508	0.003385	0.059314	0.032304	0.613752	-1.164977	-0.926905	0.250566	0.066180	-0.271448
27995	-0.719405	-5.165684	8.499310	-0.011555	-0.063668	0.098656	0.030957	0.613499	-1.164969	-0.926191	0.250612	0.066919	-0.273651
27996	-0.600905	-4.816393	8.322168	0.041914	-0.109514	0.245251	0.031230	0.612357	-1.165009	-0.924866	0.249585	0.067507	-0.278877
27997	-0.256608	-5.026183	8.575052	-0.030315	-0.129664	0.317317	0.028813	0.609592	-1.165890	-0.922712	0.249899	0.068462	-0.285422
27998	-0.399555	-4.917109	8.512066	0.028952	-0.189498	0.311844	0.027205	0.606054	-1.164894	-0.920756	0.248726	0.070255	-0.292246
27999	-0.191938	-4.753114	8.522015	0.005490	-0.184199	0.449668	0.025058	0.603312	-1.167006	-0.917817	0.248218	0.071339	-0.301514
28000	0.227805	-4.745476	8.712982	0.018262	-0.165605	0.242855	0.022912	0.600001	-1.169136	-0.916150	0.247249	0.073086	-0.306912
28001	0.258967	-4.502153	8.606179	0.029009	-0.102701	0.255654	0.018068	0.597147	-1.169855	-0.914533	0.246473	0.073513	-0.312213
28002	0.486649	-4.721357	8.711115	0.016272	-0.043038	0.068528	0.019422	0.594973	-1.169395	-0.914068	0.246027	0.073894	-0.313831
28003	0.311362	-4.583748	8.565071	0.017740	0.011321	-0.044246	0.021037	0.596129	-1.171834	-0.914430	0.245694	0.073818	-0.313055
28004	0.606973	-4.986264	8.300334	-0.237760	0.099211	-0.233719	0.021022	0.601054	-1.169762	-0.914773	0.250326	0.074693	-0.308136
28005	-0.232843	-4.598369	9.593270	-0.345111	0.088138	-0.398428	0.022322	0.616275	-1.165734	-0.915570	0.256530	0.077238	-0.299931
28006	-0.512792	-5.057533	8.605944	0.040630	0.122384	-0.071554	0.026756	0.620814	-1.163727	-0.916362	0.256433	0.075136	-0.298122
28007	-0.367256	-5.336524	8.415112	-0.047248	0.065878	-0.261400	0.029309	0.623260	-1.161492	-0.917750	0.257268	0.075569	-0.292981
28008	-0.689796	-5.077755	8.453816	0.108397	0.019753	0.002308	0.027825	0.623768	-1.163507	-0.918292	0.255422	0.074574	-0.293152
28009	-0.428866	-5.165277	8.407115	0.104164	-0.000118	0.157713	0.030533	0.620065	-1.165843	-0.917874	0.253730	0.073151	-0.296273
28010	-0.279680	-4.890684	8.265181	0.019486	-0.068277	0.080939	0.032423	0.619491	-1.167523	-0.917358	0.253110	0.073896	-0.298209
28011	-0.118408	-4.926580	8.453360	0.003432	-0.049603	0.111913	0.035394	0.617773	-1.169934	-0.916612	0.252905	0.074208	-0.300590
28012	0.315621	-5.108098	8.135835	-0.165405	-0.030601	-0.066275	0.038485	0.621478	-1.173537	-0.916083	0.255676	0.076122	-0.299378
28013	0.039373	-4.933424	8.487142	-0.172799	-0.002601	-0.122655	0.041429	0.628569	-1.175936	-0.915903	0.258626	0.077844	-0.296944
28014	0.046955	-5.086242	8.387419	-0.145031	0.001089	-0.082754	0.044242	0.634959	-1.178629	-0.915600	0.261181	0.079137	-0.295293
28015	-0.245850	-5.091543	8.498840	-0.104060	0.031440	0.141303	0.046788	0.639551	-1.177008	-0.914248	0.263480	0.078449	-0.297615
28016	-0.082623	-5.275527	8.370426	-0.004527	0.021363	0.187497	0.047599	0.638637	-1.175135	-0.913090	0.264003	0.077124	-0.301032
28017	-0.096714	-5.319495	8.235514	0.007230	0.045242	0.088678	0.049218	0.637994	-1.173537	-0.912642	0.264274	0.075804	-0.302487
28018	-0.187516	-5.248302	8.328484	-0.003400	0.023961	0.010725	0.051786	0.635279	-1.169285	-0.912553	0.264519	0.075356	-0.302652
28019	-0.212087	-5.256048	8.173717	-0.083033	0.024535	-0.039905	0.052318	0.637544	-1.169491	-0.912368	0.266123	0.075642	-0.301730
28020	-0.232431	-5.285520	8.452568	-0.042752	0.006158	-0.001881	0.051502	0.639976	-1.169403	-0.912113	0.266958	0.075828	-0.301716
28021	-0.174307	-5.311188	8.276402	-0.022127	0.018644	0.003560	0.053924	0.641517	-1.170883	-0.911978	0.267484	0.075624	-0.301710
28022	-0.227547	-5.317011	8.265182	-0.018090	0.026157	-0.011396	0.053926	0.640952	-1.171038	-0.911944	0.267975	0.075346	-0.301447
28023	-0.248065	-5.259118	8.273746	-0.026350	0.027713	-0.005222	0.054198	0.640249	-1.171610	-0.911851	0.268625	0.075050	-0.301226
28024	-0.200934	-5.321388	8.222700	-0.019123	0.011860	-0.008843	0.053516	0.642609	-1.168522	-0.911773	0.269052	0.075025	-0.301086
28025	-0.224721	-5.482059	8.117259	-0.035002	0.058035	-0.012120	0.053074	0.655144	-1.169475	-0.911715	0.270043	0.074271	-0.300560
28026	-0.450113	-5.347761	8.200808	-0.025321	0.117171	-0.027582	0.056571	0.657588	-1.168071	-0.911879	0.271191	0.072455	-0.299471
28027	-0.017331	-5.439458	8.055896	-0.040847	0.187566	-0.074125	0.062096	0.658161	-1.167708	-0.912334	0.272982	0.069714	-0.297098
28028	-0.568821	-4.993050	8.155971	-0.207667	0.100862	-0.077755	0.066798	0.662287	-1.160392	-0.911729	0.277276	0.069577	-0.295005
28029	-0.349232	-5.304662	8.184319	-0.242761	0.052150	0.082690	0.069205	0.668447	-1.158855	-0.909925	0.282148	0.069621	-0.295944
28030	-0.136001	-5.640651	8.347469	-0.184452	-0.019282	0.043480	0.069730	0.673252	-1.158296	-0.908502	0.285459	0.070890	-0.296838
28031	-0.269756	-5.589650	8.525938	0.025192	-0.053904	0.005039	0.068379	0.674479	-1.160834	-0.908511	0.284707	0.071725	-0.297331
28032	-0.405057	-5.383335	8.428750	0.188137	-0.145396	0.020901	0.065060	0.657822	-1.162155	-0.909194	0.280471	0.073155	-0.298915
28033	-0.107218	-5.535759	8.147751	0.348518	-0.168671	0.010594	0.060360	0.652169	-1.164878	-0.910787	0.273144	0.074115	-0.300611
28034	-0.481772	-4.981759	8.163372	0.248588	0.101728	0.294975	0.057975	0.638733	-1.165149	-0.910456	0.269679	0.069174	-0.305874
28035	-0.019179	-5.342381	8.083995	0.121732	0.068572	0.119233	0.057999	0.630769	-1.164862	-0.910447	0.268053	0.066581	-0.307897
28036	-0.254772	-4.936366	8.189255	-0.042718	0.046800	-0.063510	0.055573	0.630175	-1.161303	-0.910607	0.269051	0.066376	-0.306595
28037	-0.120530	-5.310196	8.427300	-0.059113	0.099503	-0.114521	0.053412	0.631452	-1.159051	-0.911097	0.270583	0.065598	-0.303947
28038	-0.202245	-5.335950	8.482763	0.002501	0.153413	-0.188227	0.054612	0.635520	-1.157978	-0.912401	0.271241	0.063833	-0.299797
28039	-0.482603	-5.409036	8.270086	0.032505	0.144108	-0.234095	0.056768	0.635549	-1.155271	-0.914129	0.271211	0.062340	-0.294832
28040	-0.759597	-5.392225	8.155535	0.025106	0.138515	-0.227019	0.056499	0.635123	-1.155009	-0.915726	0.271304	0.060912	-0.290051
28041	-0.781348	-5.395048	8.157296	0.015926	0.117129	-0.156453	0.057314	0.632757	-1.151818	-0.916828	0.271524	0.059565	-0.286624
28042	-0.860747	-5.420763	8.179127	-0.005220	0.088309	-0.077119	0.059870	0.634222	-1.150162	-0.917302	0.272055	0.058422	-0.284833
28043	-0.715090	-5.432686	8.178872	0.014427	0.052209	0.023465	0.061081	0.635223	-1.151645	-0.917273	0.272163	0.057277	-0.285057
28044	-0.815223	-5.264559	8.232307	-0.008789	0.030996	0.046257	0.062165	0.633334	-1.150900	-0.916950	0.272575	0.056537	-0.285847
28045	-0.809939	-5.274166	8.309577	-0.008368	0.038637	0.132944	0.063516	0.632347	-1.152587	-0.916147	0.273155	0.055155	-0.288131
28046	-0.694314	-5.344888	8.405139	-0.006274	0.042482	0.122342	0.063250	0.630895	-1.150992	-0.915405	0.273669	0.053774	-0.290254
28047	-0.629949	-5.032966	8.501055	0.055909	0.079362	0.090916	0.065953	0.628883	-1.152728	-0.915229	0.273251	0.051495	-0.291612
28048	-0.259671	-4.759198	8.524796	0.147891	0.108581	0.020572	0.069466	0.625578	-1.148507	-0.915986	0.271219	0.048554	-0.291638
28049	-0.367250	-5.101043	8.370004	0.122397	0.123772	-0.099604	0.070825	0.622001	-1.148775	-0.917316	0.269620	0.046128	-0.289324
28050	-1.136929	-4.915944	8.335358	0.031064	0.057754	-0.195631	0.072712	0.621794	-1.147848	-0.918626	0.269223	0.045964	-0.285540
28051	-1.189726	-4.897450	8.617665	-0.012917	0.065536	-0.165656	0.072708	0.623567	-1.150795	-0.919530	0.269694	0.045705	-0.282206
28052	-0.868469	-4.896429	9.046395	0.142187	0.122190	-0.101235	0.072981	0.622381	-1.148925	-0.920941	0.267697	0.043218	-0.279890
28053	-0.640678	-4.790427	8.171495	0.180316	0.092555	-0.184442	0.074067	0.619633	-1.147934	-0.922985	0.264723	0.041461	-0.276229
28054	-0.788386	-4.676579	8.166103	0.023258	0.117144	-0.297911	0.075276	0.621025	-1.147903	-0.924805	0.264712	0.040760	-0.270188
28055	-0.848299	-4.818463	8.252000	-0.029056	0.123567	-0.359903	0.076343	0.624660	-1.146432	-0.926651	0.265605	0.040494	-0.262929
28056	-0.963218	-5.126433	8.289314	-0.122555	0.152838	-0.425393	0.078482	0.630612	-1.147903	-0.928292	0.268347	0.040581	-0.254198
28057	-1.275649	-5.170968	8.077845	-0.090035	0.124738	-0.501426	0.079809	0.637345	-1.145515	-0.930383	0.270245	0.041341	-0.244223
28058	-1.550147	-5.379873	8.095071	-0.089850	0.068217	-0.517632	0.076950	0.646292	-1.142460	-0.932407	0.271832	0.043318	-0.234199
28059	-1.672174	-5.789917	8.306266	-0.060399	0.021353	-0.482438	0.075449	0.652147	-1.142253	-0.934273	0.272696	0.045690	-0.225131
28060	-1.545241	-5.833738	8.315307	0.061144	0.018268	-0.315896	0.071660	0.657241	-1.143682	-0.936003	0.271367	0.046807	-0.219244
28061	-1.089068	-5.832725	8.488184	0.087925	0.130000	-0.221489	0.071258	0.656560	-1.144518	-0.937506	0.270199	0.045007	-0.214592
28062	-0.176429	-5.214126	8.217828	0.334625	0.192683	-0.080850	0.077073	0.650142	-1.143156	-0.939783	0.264697	0.040405	-0.212393
28063	0.496670	-4.998109	7.066882	0.221256	0.302219	-0.161969	0.081129	0.646193	-1.142376	-0.941800	0.261817	0.034506	-0.208025
28064	-0.160772	-5.058491	8.019732	-0.194620	0.444149	-0.507032	0.089736	0.652283	-1.137910	-0.943082	0.266980	0.029615	-0.196063
28065	0.014027	-5.135310	9.161945	0.043891	0.452030	-0.239304	0.100507	0.655743	-1.132462	-0.944421	0.267892	0.022094	-0.189247
28066	0.628825	-5.155754	8.776532	0.230208	0.365002	-0.322505	0.108469	0.652374	-1.129934	-0.946962	0.264793	0.016066	-0.181353
28067	0.048610	-4.756013	8.695526	0.062065	0.199542	-0.593622	0.113041	0.655928	-1.128507	-0.949395	0.264220	0.015175	-0.169137
28068	-0.352759	-4.503495	9.059258	0.131896	0.116801	-0.460368	0.113437	0.658781	-1.129375	-0.951623	0.261984	0.014949	-0.159860
28069	0.210611	-4.488451	8.729774	0.239644	0.089329	-0.354232	0.112356	0.659358	-1.128660	-0.953980	0.257631	0.014340	-0.152786
28070	0.519511	-4.584837	8.467951	0.165793	0.115160	-0.380879	0.112906	0.656272	-1.130952	-0.955987	0.254727	0.013594	-0.144978
28071	0.121002	-4.499794	8.678963	0.009265	0.152740	-0.444704	0.110600	0.660496	-1.126964	-0.957311	0.254869	0.012966	-0.135752
28072	-0.032067	-4.628829	8.511539	0.045725	0.227907	-0.380412	0.111800	0.664721	-1.126568	-0.958593	0.254531	0.010407	-0.127303
28073	-0.199291	-4.879493	8.464966	-0.031614	0.276851	-0.373220	0.117179	0.668617	-1.122272	-0.959390	0.255756	0.007151	-0.118779
28074	-0.507071	-4.875364	8.498822	-0.080572	0.237130	-0.366489	0.120934	0.674705	-1.118978	-0.959836	0.257830	0.004663	-0.110532
28075	-0.539544	-4.943925	8.527231	-0.035368	0.196247	-0.279960	0.123338	0.681389	-1.115512	-0.960260	0.258918	0.002482	-0.104195
28076	-0.326780	-5.163413	8.511343	-0.016402	0.176218	-0.218180	0.126840	0.682438	-1.115246	-0.960614	0.259612	0.000259	-0.099111
28077	-0.404524	-5.169690	8.412710	0.017341	0.146850	-0.205865	0.128040	0.686487	-1.113354	-0.961088	0.259591	-0.001456	-0.094444
28078	-0.387407	-5.210673	8.201697	0.014912	0.149768	-0.181097	0.130325	0.688721	-1.113991	-0.961483	0.259616	-0.003424	-0.090211
28079	-0.501835	-5.200622	8.101816	0.002773	0.176631	-0.193313	0.131668	0.690050	-1.111369	-0.961802	0.259947	-0.005746	-0.085626
28080	-0.455436	-5.330869	8.157185	-0.026793	0.214627	-0.157806	0.136376	0.693021	-1.109416	-0.961883	0.260871	-0.009005	-0.081523
28081	-0.321988	-5.915927	8.343838	0.013672	0.247632	-0.184000	0.140957	0.693099	-1.105098	-0.962161	0.261145	-0.012742	-0.076732
28082	-0.314435	-5.842983	8.126858	0.038014	0.218380	-0.359158	0.144585	0.696783	-1.102154	-0.962809	0.260857	-0.015120	-0.068727
28083	-1.326723	-5.298145	7.985758	-0.041244	0.183840	-0.430150	0.146186	0.701936	-1.099274	-0.963043	0.262179	-0.016282	-0.059541
28084	-1.647230	-4.599890	8.375089	-0.113799	0.047477	-0.333969	0.144548	0.708321	-1.097273	-0.962794	0.264556	-0.015303	-0.052959
28085	-0.946220	-4.213270	8.697011	-0.051673	-0.022362	-0.146974	0.142380	0.712034	-1.095898	-0.962644	0.265685	-0.014017	-0.050325
28086	-0.660832	-4.526021	9.598849	-0.101264	-0.043082	-0.115507	0.139397	0.718116	-1.097850	-0.962219	0.267649	-0.012467	-0.048418
28087	-1.331812	-4.851330	9.963481	0.030698	-0.004099	0.005543	0.136966	0.719579	-1.097228	-0.962363	0.267092	-0.012458	-0.048613
28088	-0.972589	-4.121507	8.601623	0.271578	0.022697	0.226529	0.140355	0.712961	-1.097073	-0.963554	0.261851	-0.014367	-0.052830
28089	-0.079474	-4.280159	7.982651	0.090840	0.098970	0.066257	0.142670	0.705702	-1.098838	-0.963924	0.260181	-0.016731	-0.053639
28090	-0.452407	-4.650991	8.806948	-0.028756	0.164986	-0.163478	0.148331	0.705357	-1.095775	-0.963874	0.260991	-0.019025	-0.049694
28091	-1.323339	-4.472653	8.133704	0.125696	0.321543	-0.188315	0.149680	0.705200	-1.096478	-0.964566	0.258928	-0.024399	-0.044420
28092	-1.175708	-3.795120	7.743132	-0.199470	0.257430	-0.223391	0.158021	0.709870	-1.091782	-0.963567	0.263132	-0.028026	-0.038929
28093	-0.409644	-4.358889	8.844574	-0.259936	0.312409	-0.378998	0.162170	0.719363	-1.088655	-0.962273	0.268515	-0.031890	-0.030214
28094	-0.829886	-4.463644	8.649508	-0.121128	0.228300	-0.670745	0.162545	0.728295	-1.082089	-0.961775	0.271410	-0.032599	-0.016221
28095	-1.421766	-4.294803	8.021010	-0.202028	0.181254	-0.883341	0.158454	0.743369	-1.078548	-0.960708	0.275786	-0.031295	0.001523
28096	-1.583662	-4.630298	8.358010	-0.274744	0.147785	-1.064978	0.150841	0.764139	-1.072050	-0.958826	0.281685	-0.028257	0.022557
28097	-2.020236	-5.398041	8.778913	-0.056134	0.160745	-1.227647	0.138788	0.782204	-1.066953	-0.957605	0.283184	-0.024611	0.046833
28098	-2.399558	-6.516865	8.226837	0.097644	0.301352	-0.822982	0.129997	0.791448	-1.064638	-0.957086	0.281421	-0.025623	0.064275
28099	-2.973008	-7.847897	8.561125	-0.143235	0.352950	-0.620780	0.127679	0.800275	-1.063096	-0.955204	0.283996	-0.029413	0.077885
28100	-1.941586	-5.352765	10.177249	-0.237228	0.974506	0.033216	0.141520	0.812716	-1.049746	-0.953141	0.286962	-0.048575	0.082560
28101	1.855813	-4.055734	7.481844	1.397716	0.782040	0.113203	0.164492	0.793672	-1.048039	-0.960106	0.258721	-0.062104	0.086041
28102	3.124554	-5.188442	6.068064	0.316248	1.024010	-0.188541	0.185038	0.774879	-1.048617	-0.959918	0.251088	-0.080227	0.095272
28103	2.372024	-6.410720	9.475039	-0.767129	0.811889	-1.758866	0.194810	0.794910	-1.027599	-0.950579	0.266912	-0.088412	0.131687
28104	-1.029522	-4.763348	9.541178	-0.058816	0.382344	-1.700366	0.175150	0.831460	-1.015533	-0.944541	0.269892	-0.086704	0.165779
28105	-0.281347	-4.715859	8.841575	0.419325	0.511720	-0.943185	0.166498	0.839590	-1.014348	-0.942556	0.261833	-0.089884	0.186959
28106	-0.172309	-4.243001	7.984336	0.285947	0.344892	-0.930548	0.157827	0.854252	-1.012951	-0.939752	0.256795	-0.090434	0.206745
28107	-0.383738	-4.008867	8.515328	0.010966	0.299890	-0.786685	0.150118	0.862313	-1.009732	-0.935914	0.256679	-0.091955	0.222991
28108	-0.194185	-4.418065	9.159774	0.109640	0.344225	-0.531518	0.150113	0.863818	-1.007226	-0.933402	0.254074	-0.095177	0.234836
28109	-0.131774	-4.511696	8.377599	0.226544	0.352239	-0.456828	0.149843	0.863629	-1.004907	-0.931713	0.248943	-0.098306	0.245507
28110	-0.142177	-5.014452	8.046451	0.154697	0.347285	-0.461475	0.148759	0.865026	-1.002801	-0.929474	0.245271	-0.101719	0.256075
28111	-0.808487	-5.332394	8.401541	0.038139	0.239438	-0.564048	0.147106	0.876327	-0.998319	-0.926257	0.244391	-0.103147	0.267733
28112	-1.233251	-5.325470	9.014364	0.139861	0.215922	-0.333941	0.143050	0.880537	-0.998134	-0.924680	0.241349	-0.104769	0.275209
28113	-0.463570	-5.381979	8.328242	0.389038	0.200581	-0.094706	0.144019	0.872498	-1.001684	-0.925617	0.233181	-0.105848	0.278668
28114	-0.829398	-5.442146	7.226939	0.166610	0.241770	-0.112713	0.146049	0.870256	-1.005057	-0.925239	0.229007	-0.108875	0.282195
28115	-0.705825	-5.976374	7.677715	-0.096129	0.331803	-0.031641	0.150896	0.871470	-1.000978	-0.923888	0.229011	-0.115422	0.284012
28116	-0.178760	-5.966681	8.863790	-0.176689	0.173257	-0.620081	0.152626	0.878059	-0.992729	-0.919084	0.232728	-0.116780	0.295777
28117	-1.832975	-4.452861	7.280156	-0.253116	0.125502	-0.661840	0.142193	0.895221	-0.987134	-0.913608	0.238224	-0.117531	0.307826
28118	-2.048544	-4.794202	7.468704	-0.431767	0.134922	-0.169850	0.138661	0.903546	-0.981088	-0.910158	0.245697	-0.121843	0.310483
28119	-2.124587	-5.744576	9.616083	-0.385034	-0.028119	-0.031058	0.136750	0.910541	-0.974421	-0.908123	0.252985	-0.123700	0.309855
28120	-1.508281	-5.087487	10.917973	-0.224998	-0.270987	-0.039376	0.131874	0.917956	-0.970709	-0.907402	0.258868	-0.119973	0.308569
28121	-0.648926	-4.130078	9.731039	0.171648	0.185683	0.219204	0.130252	0.919073	-0.968196	-0.909223	0.253988	-0.123525	0.305851
28122	-0.279347	-3.511794	7.874426	0.352466	0.246291	0.202415	0.141337	0.909110	-0.972473	-0.911613	0.245586	-0.126877	0.304223
28123	-0.325445	-3.697180	7.455531	0.083751	0.030597	-0.084453	0.144450	0.905259	-0.974956	-0.911492	0.243943	-0.126564	0.306032
28124	-1.451707	-4.149616	8.666574	-0.132710	-0.007508	-0.345058	0.139047	0.908462	-0.972877	-0.908741	0.247301	-0.125556	0.311876
28125	-1.897008	-4.424742	8.669428	-0.216963	0.031829	-0.383861	0.129984	0.918508	-0.968075	-0.905243	0.251785	-0.125678	0.318346
28126	-1.656296	-4.381557	8.418902	-0.090826	0.012820	-0.290807	0.124982	0.922793	-0.964054	-0.902901	0.254100	-0.125025	0.323376
28127	-1.463429	-4.421818	7.840139	-0.072049	0.040003	-0.448852	0.117686	0.928337	-0.962970	-0.899596	0.255986	-0.124068	0.331369
28128	-1.814071	-4.544684	8.080669	-0.170548	0.002224	-0.609344	0.106066	0.937394	-0.961993	-0.894624	0.260559	-0.122113	0.341826
28129	-2.168778	-4.912796	8.554031	-0.020404	0.035827	-0.766827	0.093631	0.948239	-0.957672	-0.889206	0.262197	-0.119114	0.355496
28130	-2.317100	-5.325816	8.095200	0.137715	0.147749	-0.565752	0.080683	0.950981	-0.958797	-0.885508	0.260054	-0.117793	0.366568
28131	-2.132710	-6.079919	7.995809	0.123057	0.111104	-0.527140	0.068001	0.954718	-0.960166	-0.882093	0.257958	-0.116480	0.376566
28132	-2.275888	-8.029450	8.665738	-0.068730	0.207761	-0.403256	0.058424	0.957070	-0.960114	-0.878200	0.258563	-0.118583	0.384510
28133	-1.334911	-6.186636	9.754391	-0.174449	0.841684	-0.182357	0.057718	0.966167	-0.947248	-0.873873	0.255261	-0.134238	0.391366
28134	3.498960	-4.305026	8.179322	0.852747	1.184235	0.637959	0.086327	0.955105	-0.946167	-0.879614	0.229285	-0.151448	0.388292
28135	4.132356	-5.796347	7.458918	0.444636	0.951032	-0.497378	0.105242	0.941309	-0.952299	-0.874733	0.215388	-0.162589	0.402512
28136	0.896202	-5.898613	8.932376	-0.302075	0.402686	-1.955091	0.089674	0.962366	-0.944059	-0.855712	0.223632	-0.163514	0.437046
28137	-0.842558	-4.143302	9.730011	-0.057112	0.340734	-1.706003	0.054697	0.983166	-0.935874	-0.838991	0.226951	-0.162218	0.467198
28138	-0.481553	-4.454912	8.491618	0.564182	0.483195	-0.675880	0.037974	0.986648	-0.940618	-0.833525	0.215144	-0.161963	0.482408
28139	0.128005	-4.844559	7.184407	0.286593	0.452283	-0.527625	0.034486	0.981954	-0.949195	-0.828174	0.207579	-0.164522	0.493934
28140	-0.606089	-4.585877	8.137311	-0.092221	0.343694	-0.653151	0.027056	0.987160	-0.945662	-0.820144	0.207863	-0.168404	0.505763
28141	-1.414179	-4.678160	8.768007	0.002580	0.205572	-0.250431	0.020984	0.989142	-0.945390	-0.816986	0.206447	-0.170788	0.510632
28142	-1.098911	-5.099744	8.467908	0.254239	0.054735	0.074690	0.022606	0.988048	-0.948858	-0.818626	0.201500	-0.169401	0.510444
28143	-0.524286	-5.278708	8.173937	0.309402	-0.033797	0.151099	0.022082	0.983138	-0.951059	-0.821577	0.196146	-0.166389	0.508776
28144	-0.577095	-5.061173	8.175489	0.270572	-0.014141	-0.009797	0.022775	0.977904	-0.958883	-0.822600	0.191898	-0.163371	0.509720
28145	-1.070226	-4.958500	7.699777	0.380815	0.196150	0.079534	0.021719	0.971284	-0.966459	-0.824256	0.183282	-0.163132	0.510292
28146	-1.095597	-4.891143	6.232413	0.396397	0.383680	0.409698	0.036581	0.961269	-0.978428	-0.828584	0.171503	-0.166906	0.506141
28147	0.677534	-6.699012	7.542662	-0.037717	0.565908	0.519667	0.056546	0.955958	-0.977742	-0.831741	0.164705	-0.178575	0.499189
28148	-1.603809	-6.463271	11.115602	-0.995872	-0.514632	-1.344644	0.045170	0.972635	-0.968602	-0.816408	0.191121	-0.175423	0.515923
28149	-2.422288	-3.055137	10.621818	-0.707825	-0.112732	-0.672755	0.013275	0.997743	-0.947068	-0.807042	0.206141	-0.178421	0.523789
28150	-0.747001	-4.889190	10.715956	0.244444	0.021383	0.632160	0.020011	0.998497	-0.943436	-0.814546	0.199720	-0.178806	0.514446
28151	-2.147284	-4.220468	8.990013	0.291635	-0.094959	0.601826	0.021373	0.994115	-0.945779	-0.822233	0.193660	-0.176768	0.505156
28152	-0.981135	-2.825347	7.946411	0.290007	-0.060657	0.870512	0.037586	0.982678	-0.952894	-0.832249	0.186418	-0.176190	0.491495
28153	0.979587	-3.717172	7.678690	0.016642	-0.139641	0.308255	0.051634	0.973752	-0.961951	-0.835886	0.186286	-0.174867	0.485812
28154	-0.763206	-4.214846	8.312649	-0.407781	-0.180929	-0.184500	0.048244	0.979969	-0.957067	-0.833197	0.195523	-0.175115	0.486713
28155	-2.061494	-4.002914	8.367500	-0.399176	-0.312128	-0.056846	0.039583	0.990201	-0.948441	-0.832217	0.205226	-0.173594	0.484935
28156	-0.902543	-4.518406	8.320292	-0.242342	-0.257403	-0.056236	0.027961	0.999428	-0.942543	-0.831576	0.211971	-0.171432	0.483901
28157	-0.692443	-4.985496	8.965805	-0.357481	-0.139128	-0.275134	0.018771	1.006593	-0.935922	-0.827929	0.220011	-0.171415	0.486565
28158	-1.127895	-4.658457	8.218139	-0.128775	-0.074279	-0.232350	0.012689	1.011815	-0.934452	-0.825371	0.223685	-0.170422	0.489576
28159	-1.109637	-4.721327	7.463265	-0.064721	-0.060442	-0.267407	0.004596	1.013711	-0.934569	-0.822754	0.226046	-0.168896	0.493409
28160	-1.169103	-4.868046	7.659950	-0.267627	-0.157625	-0.505584	-0.007285	1.019284	-0.930153	-0.817059	0.233723	-0.166654	0.500015
28161	-1.140243	-5.217024	8.453080	-0.237429	-0.136758	-0.691024	-0.028335	1.025866	-0.923275	-0.809514	0.241018	-0.163625	0.509730
28162	-0.779395	-5.812544	8.439759	-0.081885	0.017720	-0.556106	-0.047760	1.030388	-0.921125	-0.803371	0.243994	-0.162066	0.518457
28163	-1.257247	-7.646776	9.004661	-0.272581	0.259096	-0.244680	-0.054649	1.034705	-0.916535	-0.798736	0.246263	-0.168013	0.522635
28164	-1.596856	-5.608771	9.508479	-0.032921	0.385868	0.032694	-0.052641	1.038808	-0.911647	-0.797623	0.242664	-0.174689	0.523828
28165	1.892836	-3.719956	8.279688	0.616924	0.392560	0.567943	-0.036840	1.029516	-0.918961	-0.805172	0.226433	-0.177300	0.518643
28166	2.591609	-5.571816	7.564011	0.198805	0.232794	-0.448489	-0.030205	1.021098	-0.930235	-0.800576	0.222418	-0.176957	0.527537
28167	0.213320	-4.876756	9.435734	-0.582793	0.384756	-0.680264	-0.044386	1.028831	-0.918621	-0.789391	0.229879	-0.186172	0.537919
28168	0.082091	-4.204291	8.969236	0.420750	0.313283	-0.323930	-0.050052	1.030249	-0.918918	-0.786643	0.221079	-0.185101	0.545943
28169	1.257120	-4.675876	8.151837	0.186795	0.291977	-0.259597	-0.051651	1.025364	-0.927251	-0.783624	0.215727	-0.186370	0.551962
28170	0.151403	-4.501626	9.084345	0.023722	0.147325	-0.651584	-0.061893	1.024488	-0.928252	-0.775946	0.216163	-0.185601	0.562791
28171	-0.361563	-4.231786	8.756019	0.183645	0.200238	-0.293467	-0.074029	1.025906	-0.928200	-0.772781	0.211923	-0.185184	0.568863
28172	0.522052	-4.720747	8.413685	0.146289	0.244826	-0.166157	-0.074558	1.023195	-0.933334	-0.770618	0.207512	-0.186608	0.572944
28173	0.133228	-4.902590	8.470531	0.072477	0.199674	-0.308038	-0.078186	1.019455	-0.933822	-0.766730	0.205054	-0.187341	0.578776
28174	-0.475581	-4.753408	8.496461	0.125246	0.198940	-0.261778	-0.082093	1.019033	-0.936248	-0.763482	0.201831	-0.187875	0.584006
28175	-0.408698	-4.970702	8.348490	0.159728	0.220151	-0.065271	-0.085319	1.016483	-0.939433	-0.762634	0.196862	-0.188875	0.586482
28176	-0.299868	-5.094977	8.256474	0.077145	0.172834	-0.013689	-0.082350	1.015982	-0.945356	-0.762151	0.193732	-0.190562	0.587605
28177	0.005921	-5.142856	8.083260	0.055556	0.121536	0.112278	-0.081264	1.013544	-0.945448	-0.763317	0.190865	-0.191960	0.586573
28178	0.167660	-5.491947	7.975305	0.018977	0.060476	0.124131	-0.078697	1.011822	-0.947309	-0.764642	0.189412	-0.193145	0.584928
28179	-0.121475	-5.587025	7.914187	-0.004231	0.088750	0.122540	-0.077080	1.012072	-0.947456	-0.765791	0.187880	-0.194778	0.583375
28180	-0.427065	-5.578005	7.904740	0.006280	0.125832	0.207749	-0.073037	1.012257	-0.947224	-0.767768	0.185527	-0.197422	0.580635
28181	-0.599444	-5.787474	8.021399	0.055729	0.128894	0.244214	-0.066567	1.011730	-0.943221	-0.770351	0.182184	-0.199445	0.577573
28182	-0.660099	-5.664764	8.008982	0.075324	0.105854	0.247673	-0.061440	1.010227	-0.944832	-0.773076	0.178830	-0.201118	0.574392
28183	-0.120991	-5.489909	7.913469	0.021730	-0.014679	0.143173	-0.058876	1.009660	-0.947475	-0.774896	0.178132	-0.200945	0.572211
28184	-0.776846	-5.064836	7.832358	-0.195992	-0.097525	-0.177948	-0.061046	1.013616	-0.944317	-0.772567	0.183019	-0.201052	0.573779
28185	-1.737254	-5.295749	9.239408	-0.177195	-0.163153	-0.323111	-0.070902	1.018085	-0.937229	-0.768883	0.188960	-0.199195	0.577438
28186	-2.073011	-5.085679	10.156756	0.053929	-0.292828	-0.105689	-0.084254	1.020336	-0.935088	-0.769045	0.191951	-0.193678	0.578111
28187	-0.912327	-4.610737	9.242704	0.058926	-0.164321	0.202556	-0.087498	1.023609	-0.938221	-0.772300	0.192121	-0.191076	0.574572
28188	-0.406149	-3.664576	8.199087	-0.083246	0.051296	0.172421	-0.083590	1.023551	-0.933489	-0.773786	0.192179	-0.193498	0.571735
28189	-1.412712	-3.830822	9.214242	-0.102448	-0.090175	-0.011345	-0.085621	1.026232	-0.930648	-0.773691	0.194731	-0.193034	0.571156
28190	-1.343632	-4.111164	9.362918	-0.054306	-0.005096	0.088360	-0.085087	1.027781	-0.930604	-0.774538	0.195312	-0.193930	0.569504
28191	-0.917885	-4.251485	9.752589	-0.113591	0.187566	0.116716	-0.077282	1.032262	-0.929457	-0.774795	0.194292	-0.198367	0.567973
28192	-0.715972	-3.961379	9.520677	0.235787	0.206313	-0.089878	-0.074047	1.032232	-0.931408	-0.773888	0.188671	-0.198543	0.571035
28193	-0.693181	-3.475642	7.529239	0.288821	0.131242	-0.129953	-0.075385	1.029518	-0.935577	-0.773078	0.182975	-0.196527	0.574672
28194	-0.882111	-3.950030	7.637758	-0.154470	0.124812	-0.381520	-0.078628	1.032135	-0.934907	-0.767644	0.185446	-0.198838	0.580342
28195	-0.948105	-4.218144	8.836617	-0.278424	0.070752	-0.537855	-0.086605	1.039222	-0.926118	-0.760164	0.190757	-0.200893	0.587711
28196	-0.913646	-4.620523	8.763675	-0.041691	-0.005150	-0.551733	-0.099962	1.043216	-0.925696	-0.753532	0.193681	-0.199198	0.595817
28197	-1.225573	-4.781558	8.743280	0.031783	-0.067779	-0.583655	-0.114532	1.046921	-0.923766	-0.747060	0.196018	-0.195289	0.604434
28198	-1.106300	-4.740588	8.397565	0.096292	-0.189584	-0.525902	-0.131522	1.049384	-0.927174	-0.741810	0.198938	-0.189230	0.611828
28199	-0.749017	-5.884828	8.393089	-0.074675	-0.128854	-0.379324	-0.145541	1.049409	-0.926463	-0.737474	0.202744	-0.186531	0.616630
28200	-1.371128	-6.604888	9.457924	-0.206532	0.011575	-0.135576	-0.154048	1.053737	-0.920761	-0.734949	0.206176	-0.188709	0.617843
28201	-0.937661	-4.523943	7.910007	0.299840	0.050681	0.254229	-0.152015	1.050353	-0.923898	-0.739257	0.199847	-0.186671	0.615398
28202	0.806736	-3.934036	6.832449	0.097228	0.009064	0.217582	-0.143923	1.049738	-0.930021	-0.742317	0.197508	-0.186488	0.612518
28203	0.531966	-4.866155	9.098774	-0.262072	-0.202864	-0.322376	-0.147440	1.053280	-0.926042	-0.738189	0.204797	-0.185225	0.615489
28204	-0.299769	-5.434749	9.209944	-0.079939	-0.066234	-0.106780	-0.154993	1.054194	-0.921144	-0.736826	0.207213	-0.184805	0.616439
28205	-0.292690	-4.910303	8.626032	0.190241	0.012646	0.103206	-0.154461	1.056798	-0.923660	-0.738965	0.203585	-0.182896	0.615657
28206	-0.168655	-4.699360	7.792896	0.044153	0.010100	0.047902	-0.152027	1.054846	-0.927712	-0.739733	0.202658	-0.182709	0.615095
28207	-0.003062	-4.807911	8.889327	-0.077019	-0.028576	0.025999	-0.152037	1.057919	-0.925428	-0.739973	0.203777	-0.183155	0.614304
28208	0.294750	-4.501523	8.429129	-0.341812	-0.050059	-0.273855	-0.150577	1.064545	-0.918539	-0.735408	0.210471	-0.185502	0.616820
28209	-0.187429	-4.927791	8.846056	-0.053894	0.017991	-0.123878	-0.153691	1.068472	-0.913186	-0.733714	0.211223	-0.185708	0.618515
28210	-0.125082	-4.751934	8.211102	-0.272010	0.145489	0.182140	-0.148717	1.072201	-0.907389	-0.734296	0.212758	-0.191985	0.615375
28211	0.143370	-5.378211	8.676647	-0.083171	0.001247	-0.175403	-0.147924	1.076606	-0.902067	-0.731904	0.214368	-0.192069	0.617635
28212	-0.431010	-5.075503	8.295634	0.034913	0.053180	0.064124	-0.148470	1.079206	-0.903341	-0.732677	0.212978	-0.192705	0.617001
28213	-0.247036	-5.477622	7.986543	0.005119	0.114049	0.181102	-0.139296	1.076553	-0.902306	-0.734617	0.210533	-0.194890	0.614843
28214	-0.072846	-5.542408	8.245150	-0.113564	0.111932	-0.060679	-0.132565	1.078859	-0.898214	-0.732989	0.211084	-0.197688	0.615703
28215	-0.399154	-5.630818	8.734124	-0.014383	0.042852	-0.181866	-0.133117	1.083156	-0.899160	-0.730640	0.211239	-0.197541	0.618482
28216	-0.173529	-5.403462	7.940093	0.045746	0.029829	-0.210091	-0.135805	1.081214	-0.904653	-0.728148	0.211054	-0.196535	0.621797
28217	-0.175594	-5.277245	8.083518	0.076680	0.026772	-0.291357	-0.140923	1.080142	-0.908451	-0.724849	0.210518	-0.194566	0.626435
28218	-0.325540	-5.260522	8.290637	0.004988	0.053337	-0.096003	-0.144298	1.082245	-0.909982	-0.723495	0.210175	-0.194886	0.628013
28219	-0.300481	-5.279474	8.431175	0.036871	0.017837	-0.015687	-0.144297	1.081668	-0.909591	-0.723503	0.209249	-0.194455	0.628447
28220	-0.252886	-5.254346	8.312079	0.133044	-0.000011	0.019855	-0.144020	1.079431	-0.911442	-0.724344	0.207271	-0.192879	0.628619
28221	-0.306839	-5.248059	8.151490	0.087713	0.006363	0.033914	-0.144017	1.078573	-0.911197	-0.725225	0.205565	-0.191860	0.628476
28222	-0.123369	-5.198595	8.233783	0.085633	-0.000970	0.042657	-0.141992	1.077706	-0.912614	-0.726153	0.204195	-0.190958	0.628125
28223	-0.198863	-5.306787	8.203395	0.023673	0.017158	0.007238	-0.141581	1.075741	-0.914048	-0.726386	0.203401	-0.190798	0.628163
28224	-0.239373	-5.317216	8.356300	0.053432	0.022787	0.005604	-0.140096	1.074880	-0.915186	-0.726624	0.202341	-0.190493	0.628322
28225	-0.339020	-5.306888	8.333905	0.066894	0.014002	0.005612	-0.140228	1.074050	-0.916031	-0.727018	0.200974	-0.189750	0.628529
28226	-0.311918	-5.231154	8.184910	0.028724	-0.002605	0.016874	-0.138607	1.073334	-0.917438	-0.727393	0.200549	-0.189432	0.628327
28227	-0.344597	-5.280292	8.270943	-0.030240	-0.007071	0.033465	-0.137665	1.073714	-0.916345	-0.727823	0.200765	-0.189730	0.627670
28228	-0.242991	-5.259018	8.346121	0.007018	-0.024113	0.016650	-0.137793	1.071502	-0.918873	-0.728189	0.200927	-0.189371	0.627303
28229	-0.188809	-5.316309	8.256737	-0.007232	-0.040037	0.008540	-0.138745	1.074344	-0.917950	-0.728517	0.201331	-0.188808	0.626961
28230	-0.321424	-5.221603	8.304914	0.013732	-0.012121	0.037099	-0.138881	1.074625	-0.917666	-0.729120	0.201168	-0.188622	0.626369
28231	-0.103508	-5.360901	8.124879	-0.024458	0.034889	-0.006962	-0.138918	1.087138	-0.918079	-0.728896	0.200960	-0.189314	0.626487
28232	-0.037453	-5.342675	8.434910	-0.005073	0.009491	-0.267006	-0.143237	1.088966	-0.919061	-0.725522	0.201947	-0.188453	0.630334
28233	-0.188953	-5.044396	8.394307	-0.046619	0.017966	-0.192797	-0.148637	1.091993	-0.921631	-0.722920	0.202980	-0.188426	0.632994
28234	-0.082728	-5.061915	8.152149	-0.062584	0.020017	-0.065544	-0.150521	1.090922	-0.922599	-0.721797	0.203903	-0.189255	0.633731
28235	-0.233686	-5.239428	8.346258	-0.128045	0.068529	0.035382	-0.151613	1.095276	-0.919305	-0.721550	0.204612	-0.191921	0.632982
28236	-0.249652	-5.365926	8.630791	-0.063281	0.032817	0.063649	-0.149454	1.093797	-0.912824	-0.722006	0.204889	-0.193469	0.631900
28237	-0.125631	-5.312727	8.330869	0.035858	0.000961	0.019530	-0.148649	1.094902	-0.912251	-0.722484	0.204154	-0.193023	0.631728
28238	-0.146486	-5.145614	8.155639	0.010465	-0.010170	-0.042504	-0.147032	1.094982	-0.911175	-0.722066	0.204319	-0.192584	0.632287
28239	-0.364303	-5.266084	8.260601	-0.038363	-0.023929	0.065163	-0.148789	1.096268	-0.909748	-0.722911	0.204798	-0.192909	0.631065
28240	0.047162	-5.467389	8.346968	-0.062928	-0.087471	-0.105148	-0.149592	1.094416	-0.908706	-0.721697	0.207241	-0.192021	0.631927
28241	-0.274104	-5.169766	8.267457	0.002957	-0.067178	-0.041098	-0.157406	1.092885	-0.908391	-0.721530	0.208089	-0.190765	0.632220
28242	0.049475	-5.370260	8.158533	-0.042704	-0.039840	-0.011068	-0.157106	1.082644	-0.908181	-0.721401	0.209275	-0.190697	0.631996
28243	-0.048320	-5.313761	8.246585	-0.068130	-0.013809	-0.065777	-0.157378	1.083275	-0.904470	-0.720414	0.210583	-0.191005	0.632594
28244	-0.052584	-5.330823	8.323618	0.040605	0.016177	-0.054635	-0.159402	1.083753	-0.904704	-0.719868	0.210026	-0.190508	0.633550
28245	-0.138615	-5.393077	8.316632	0.032744	0.015434	-0.063484	-0.161287	1.083582	-0.907692	-0.719219	0.209504	-0.189975	0.634619
28246	-0.130053	-5.324939	8.388602	0.068977	0.017738	-0.072203	-0.162891	1.079076	-0.907819	-0.718560	0.208585	-0.189066	0.635939
28247	-0.105762	-5.324496	8.408603	0.076705	0.018402	-0.024440	-0.165048	1.079485	-0.911057	-0.718575	0.207245	-0.188184	0.636621
28248	-0.087579	-5.265903	8.396682	0.173282	0.016982	0.066024	-0.165717	1.077784	-0.910559	-0.720101	0.204313	-0.186508	0.636338
28249	0.025408	-5.322104	8.516127	0.172329	0.037357	0.105026	-0.164084	1.073002	-0.914283	-0.722070	0.200874	-0.185212	0.635579
28250	0.073388	-5.144073	7.950528	0.104849	0.007288	-0.068662	-0.165683	1.067262	-0.916362	-0.721625	0.199545	-0.183721	0.636934
28251	-0.070087	-5.163618	8.442186	-0.059981	0.043874	-0.058316	-0.169445	1.063275	-0.918359	-0.720550	0.199993	-0.184817	0.637693
28252	-0.061146	-5.139188	8.358020	0.023800	0.041995	-0.061602	-0.172133	1.060456	-0.916644	-0.719739	0.199366	-0.184886	0.638784
28253	-0.139021	-5.130896	8.309828	-0.024543	0.044469	-0.070561	-0.174690	1.058547	-0.911351	-0.718642	0.199345	-0.185494	0.639849
28254	-0.151989	-5.199099	8.377350	-0.015640	0.044456	-0.066993	-0.177924	1.058167	-0.910096	-0.717593	0.199274	-0.186080	0.640878
28255	-0.248348	-5.225122	8.398663	0.007840	0.040347	-0.036865	-0.178736	1.059154	-0.908962	-0.717068	0.198716	-0.186357	0.641557
28256	-0.205610	-5.190365	8.337121	0.021960	0.030470	-0.028052	-0.179805	1.056229	-0.910410	-0.716718	0.198138	-0.186415	0.642111
28257	-0.178132	-5.112182	8.322930	0.014891	0.017311	-0.001645	-0.179262	1.055093	-0.911000	-0.716758	0.197645	-0.186419	0.642217
28258	-0.173135	-5.116945	8.339971	0.000341	0.009969	0.002681	-0.179402	1.056809	-0.911352	-0.716792	0.197526	-0.186582	0.642168
28259	-0.194440	-5.136749	8.375577	-0.005249	0.004434	0.008821	-0.179130	1.055938	-0.910837	-0.716935	0.197450	-0.186707	0.641996
28260	-0.126178	-5.154931	8.387438	0.009226	-0.009533	0.003458	-0.178456	1.055926	-0.910982	-0.717087	0.197451	-0.186480	0.641891
28261	-0.156042	-5.119060	8.366992	0.002098	-0.004217	0.001708	-0.179130	1.055935	-0.910701	-0.717198	0.197412	-0.186361	0.641814
28262	-0.226588	-5.103344	8.383967	-0.010391	-0.000682	-0.001831	-0.179131	1.056090	-0.911242	-0.717171	0.197600	-0.186492	0.641748
28263	-0.255459	-5.123296	8.325456	0.003785	-0.009632	0.005237	-0.178725	1.055500	-0.910720	-0.717355	0.197591	-0.186296	0.641602
28264	-0.254383	-5.171826	8.359557	-0.011151	-0.019106	0.023697	-0.178461	1.057154	-0.908758	-0.717721	0.197932	-0.186272	0.641094
28265	-0.211008	-5.161330	8.346365	0.006247	-0.026594	0.044912	-0.176975	1.056287	-0.909622	-0.718486	0.197958	-0.185966	0.640318
28266	-0.157175	-5.194346	8.300119	0.001932	-0.033543	0.036888	-0.177913	1.054636	-0.911030	-0.719125	0.198246	-0.185620	0.639612
28267	-0.128253	-5.179250	8.344226	-0.004518	-0.039926	0.041239	-0.176032	1.056580	-0.910989	-0.719846	0.198617	-0.185249	0.638793
28268	-0.079675	-5.188082	8.321710	0.013155	-0.033881	0.054584	-0.176840	1.056630	-0.912344	-0.720754	0.198682	-0.184824	0.637870
28269	-0.012233	-5.167437	8.318809	-0.004294	-0.026429	0.035112	-0.175489	1.055281	-0.910628	-0.721343	0.198910	-0.184618	0.637194
28270	0.045339	-5.132401	8.351606	-0.019937	-0.017184	0.015657	-0.174952	1.056133	-0.911153	-0.721560	0.199383	-0.184701	0.636775
28271	-0.017667	-5.133544	8.347275	-0.019304	-0.002434	-0.005450	-0.174953	1.056404	-0.910598	-0.721479	0.199683	-0.184864	0.636726
28272	-0.017591	-5.133541	8.371350	-0.011482	0.010603	-0.026561	-0.173601	1.054925	-0.909433	-0.721090	0.199836	-0.185072	0.637058
28273	-0.109606	-5.140068	8.356539	-0.021142	0.010734	-0.035410	-0.175489	1.055618	-0.912938	-0.720569	0.200111	-0.185328	0.637487
28274	-0.075232	-5.168580	8.316884	-0.005570	0.028820	-0.042324	-0.176164	1.055911	-0.912648	-0.719934	0.200004	-0.185660	0.638142
28275	-0.010944	-5.215956	8.420323	0.005514	0.020335	-0.054735	-0.175356	1.055874	-0.911839	-0.719234	0.199852	-0.185635	0.638985
28276	0.017652	-5.208165	8.315218	0.020389	0.030632	-0.070540	-0.175357	1.056070	-0.908010	-0.718333	0.199452	-0.185548	0.640147
28277	-0.012024	-5.177143	8.323703	0.002890	0.026520	-0.090066	-0.175625	1.055366	-0.908030	-0.717142	0.199399	-0.185502	0.641511
28278	-0.147245	-5.189299	8.406310	0.015659	0.012615	-0.098927	-0.176705	1.056116	-0.908675	-0.715921	0.199402	-0.185102	0.642987
28279	-0.212794	-5.331312	8.241670	0.067480	-0.001492	-0.086454	-0.177778	1.054475	-0.910354	-0.715132	0.198770	-0.183848	0.644420
28280	-0.366276	-5.178731	8.187661	0.019207	0.007246	-0.097129	-0.179800	1.054559	-0.911967	-0.713962	0.198782	-0.183332	0.645858
28281	-0.293830	-5.138555	8.358096	-0.006897	0.007153	-0.030044	-0.180203	1.053950	-0.909797	-0.713573	0.198884	-0.183404	0.646237
28282	-0.126497	-5.154948	8.286320	-0.012037	0.000328	-0.007152	-0.178852	1.053074	-0.910114	-0.713464	0.199101	-0.183551	0.646248
28283	-0.118616	-5.183936	8.296410	-0.028594	0.010428	-0.025705	-0.179936	1.054260	-0.905011	-0.713032	0.199455	-0.183974	0.646496
28284	-0.204719	-5.224329	8.404810	-0.044434	0.000942	-0.007232	-0.180071	1.054244	-0.904191	-0.712790	0.200126	-0.184548	0.646392
28285	-0.165658	-5.252763	8.314744	-0.018053	-0.011808	0.013982	-0.180747	1.054808	-0.903345	-0.712994	0.200469	-0.184687	0.646020
28286	-0.125498	-5.322437	8.311687	-0.003912	-0.027864	0.020990	-0.180613	1.055304	-0.906471	-0.713384	0.200830	-0.184440	0.645548
28287	-0.184929	-5.257967	8.319007	0.004350	-0.044412	0.045675	-0.181959	1.054805	-0.908110	-0.714207	0.201158	-0.183961	0.644672
28288	-0.208169	-5.311801	8.294626	0.021374	-0.068195	0.078295	-0.180747	1.055196	-0.907838	-0.715582	0.201466	-0.183042	0.643311
28289	-0.291694	-5.259910	8.267598	0.016308	-0.085536	0.130345	-0.180204	1.054042	-0.907609	-0.717688	0.201836	-0.182176	0.641092
28290	-0.156081	-5.257452	8.247667	0.021003	-0.100302	0.154106	-0.178582	1.052784	-0.910127	-0.720138	0.202280	-0.181104	0.638503
28291	-0.083903	-5.222148	8.302578	0.011594	-0.100745	0.169085	-0.179125	1.054067	-0.909806	-0.722755	0.202770	-0.180237	0.635629
28292	-0.065528	-5.178121	8.259478	-0.003096	-0.108220	0.178711	-0.175891	1.054580	-0.910646	-0.725425	0.203567	-0.179452	0.632547
28293	0.027657	-5.215261	8.368541	-0.004359	-0.086471	0.162027	-0.173736	1.054915	-0.908886	-0.727813	0.204131	-0.178960	0.629756
28294	0.124156	-5.191660	8.376139	0.018033	-0.076686	0.133847	-0.172117	1.054632	-0.910552	-0.729869	0.204376	-0.178179	0.627514
28295	0.069792	-5.146525	8.330797	0.006643	-0.070358	0.089659	-0.172385	1.054225	-0.911108	-0.731317	0.204842	-0.177476	0.625873
28296	0.008904	-5.128206	8.352864	-0.012903	-0.056127	0.082628	-0.170768	1.054497	-0.912211	-0.732522	0.205462	-0.177171	0.624346
28297	0.007630	-5.186494	8.348451	0.007633	-0.039342	0.058049	-0.171577	1.054658	-0.912196	-0.733461	0.205641	-0.176776	0.623295
28298	0.055638	-5.175921	8.267994	-0.001086	-0.040929	0.047393	-0.171981	1.054881	-0.915325	-0.734216	0.206022	-0.176401	0.622386
28299	0.037212	-5.215092	8.325500	-0.005761	-0.026132	0.022723	-0.170093	1.054554	-0.915357	-0.734609	0.206366	-0.176218	0.621860
28300	0.008839	-5.244735	8.363371	-0.005766	-0.032335	0.021806	-0.171980	1.054430	-0.914247	-0.734994	0.206797	-0.175922	0.621346
28301	-0.035482	-5.226130	8.260761	-0.007752	-0.038733	0.027959	-0.172521	1.054547	-0.912598	-0.735485	0.207314	-0.175601	0.620682
28302	-0.019898	-5.274397	8.285678	-0.001105	-0.046269	0.047379	-0.173869	1.054565	-0.912036	-0.736252	0.207760	-0.175149	0.619752
28303	-0.000479	-5.271615	8.312734	0.012558	-0.030063	0.043984	-0.172521	1.054332	-0.909465	-0.736993	0.207819	-0.174773	0.618957
28304	0.027568	-5.229842	8.248281	0.005731	-0.043003	0.061555	-0.172657	1.054941	-0.911082	-0.737947	0.208073	-0.174343	0.617855
28305	0.076725	-5.253219	8.317371	0.000872	-0.026600	0.043952	-0.173194	1.054108	-0.911376	-0.738622	0.208270	-0.174161	0.617032
28306	0.017603	-5.205739	8.315199	0.011284	-0.028644	0.058128	-0.173596	1.053754	-0.914114	-0.739502	0.208274	-0.173860	0.616061
28307	0.060827	-5.183104	8.330798	0.009741	-0.023100	0.049307	-0.170496	1.053800	-0.913056	-0.740264	0.208283	-0.173641	0.615204
28308	0.114560	-5.208836	8.298939	-0.006053	-0.028170	0.033301	-0.172386	1.054550	-0.912873	-0.740762	0.208623	-0.173457	0.614542
28309	0.048773	-5.183320	8.349689	-0.000806	-0.008790	0.042295	-0.171039	1.054759	-0.910970	-0.741340	0.208643	-0.173547	0.613811
28310	0.110060	-5.218624	8.347021	-0.000395	-0.011945	0.026351	-0.169823	1.053929	-0.913196	-0.741717	0.208724	-0.173505	0.613340
28311	-0.011754	-5.186846	8.347858	0.007280	0.009797	0.012394	-0.171847	1.054834	-0.913416	-0.741896	0.208505	-0.173644	0.613159
28312	-0.021510	-5.184596	8.342727	-0.003836	-0.018920	0.019250	-0.171040	1.055390	-0.913681	-0.742192	0.208746	-0.173512	0.612756
28313	-0.016712	-5.182082	8.342855	0.003482	-0.002813	0.017607	-0.169557	1.055504	-0.913967	-0.742462	0.208721	-0.173533	0.612431
28314	0.011751	-5.152434	8.333876	0.014907	-0.010934	0.026424	-0.168477	1.054918	-0.914272	-0.742897	0.208560	-0.173319	0.612019
28315	0.016805	-5.166911	8.307659	-0.003566	-0.000961	0.012285	-0.168748	1.055202	-0.913987	-0.743065	0.208639	-0.173430	0.611757
28316	-0.002347	-5.176968	8.319184	-0.003425	-0.011454	0.005150	-0.169690	1.054624	-0.912629	-0.743160	0.208830	-0.173346	0.611600
28317	-0.055720	-5.173080	8.327147	-0.003826	-0.006520	0.021105	-0.168208	1.054744	-0.913189	-0.743454	0.208950	-0.173416	0.611182
28318	-0.045977	-5.177761	8.313036	-0.007299	-0.004662	0.016684	-0.167807	1.055839	-0.911792	-0.743649	0.209075	-0.173528	0.610869
28319	-0.060175	-5.195012	8.312731	-0.015468	-0.004797	0.019314	-0.169156	1.056290	-0.911489	-0.743866	0.209354	-0.173761	0.610444
28320	-0.074135	-5.221968	8.326950	-0.018064	0.002358	0.016703	-0.167803	1.054375	-0.909928	-0.743988	0.209552	-0.174110	0.610127
28321	-0.054132	-5.255595	8.308558	-0.021890	-0.001427	0.024621	-0.167947	1.057565	-0.912554	-0.744230	0.209867	-0.174497	0.609613
28322	-0.074038	-5.226822	8.326989	-0.014780	0.000323	0.028193	-0.167004	1.057654	-0.911197	-0.744508	0.209999	-0.174826	0.609133
28323	-0.097981	-5.244252	8.309535	-0.011284	-0.007717	0.030812	-0.165789	1.057197	-0.911089	-0.744892	0.210211	-0.175020	0.608536
28324	-0.011319	-5.220834	8.271092	-0.004945	-0.004081	0.029952	-0.166600	1.057783	-0.911061	-0.745243	0.210243	-0.175172	0.608051
28325	-0.031163	-5.192058	8.308784	-0.019715	-0.001056	0.010477	-0.164983	1.058024	-0.910799	-0.745318	0.210572	-0.175480	0.607755
28326	-0.054072	-5.255592	8.327819	-0.026991	0.002349	0.014020	-0.163626	1.054825	-0.909007	-0.745360	0.210910	-0.175930	0.607458
28327	-0.046654	-5.265169	8.313675	-0.012370	-0.000865	0.005203	-0.164707	1.055399	-0.908156	-0.745401	0.211149	-0.176130	0.607266
28328	-0.054211	-5.253170	8.298908	-0.021558	-0.001118	0.012247	-0.164312	1.058873	-0.911325	-0.745444	0.211450	-0.176458	0.607013
28329	-0.111953	-5.273638	8.304513	-0.014286	-0.000996	0.009632	-0.163773	1.058829	-0.909968	-0.745531	0.211703	-0.176700	0.606747
28330	-0.097123	-5.295223	8.259391	-0.005629	0.005838	0.023847	-0.163507	1.059962	-0.910071	-0.745753	0.211640	-0.176989	0.606413
28331	-0.087643	-5.282912	8.269218	-0.015396	-0.001201	0.017579	-0.162696	1.059025	-0.907243	-0.745931	0.211885	-0.177277	0.606023
28332	-0.075346	-5.294829	8.250427	-0.012664	-0.004690	0.015796	-0.162960	1.057204	-0.908118	-0.746056	0.212081	-0.177463	0.605747
28333	-0.106741	-5.300254	8.251912	-0.017873	-0.004561	0.008715	-0.162967	1.059442	-0.906544	-0.746128	0.212437	-0.177695	0.605466
28334	-0.115746	-5.334405	8.254300	-0.012626	-0.007316	0.014021	-0.162290	1.058596	-0.907535	-0.746232	0.212668	-0.177837	0.605215
28335	-0.081668	-5.343498	8.243379	-0.008896	-0.009819	0.008706	-0.162293	1.059287	-0.906693	-0.746359	0.212955	-0.177885	0.604942
28336	-0.077284	-5.319141	8.250551	-0.008771	-0.002618	0.005214	-0.163105	1.060281	-0.905832	-0.746342	0.213098	-0.178018	0.604874
28337	-0.066906	-5.352940	8.253532	-0.017745	0.002641	0.005218	-0.161754	1.059250	-0.905608	-0.746344	0.213382	-0.178345	0.604675
28338	-0.091142	-5.348521	8.281643	-0.005322	-0.009811	0.009602	-0.161353	1.060556	-0.907209	-0.746414	0.213544	-0.178349	0.604530
28339	-0.087552	-5.295053	8.221166	-0.005303	0.009681	0.012378	-0.161892	1.060417	-0.906798	-0.746530	0.213532	-0.178663	0.604298
28340	-0.096689	-5.314635	8.273995	-0.003183	0.002915	-0.000918	-0.161625	1.061225	-0.905136	-0.746417	0.213539	-0.178794	0.604397
28341	-0.072320	-5.328764	8.226703	-0.024651	0.009935	-0.004481	-0.162567	1.060814	-0.904865	-0.746245	0.213875	-0.179273	0.604349
28342	-0.115885	-5.319836	8.302334	-0.003776	0.002363	0.021182	-0.162165	1.061701	-0.906753	-0.746385	0.213815	-0.179502	0.604129
28343	-0.120644	-5.329637	8.268559	0.003797	0.000997	0.007054	-0.161218	1.060518	-0.905710	-0.746507	0.213791	-0.179554	0.603971
28344	-0.077357	-5.309428	8.288993	0.005491	-0.000850	0.010573	-0.160948	1.060042	-0.903817	-0.746565	0.213668	-0.179579	0.603935
28345	-0.067830	-5.304401	8.267582	0.006581	-0.000666	0.003503	-0.162023	1.059240	-0.904923	-0.746662	0.213637	-0.179556	0.603834
28346	-0.077499	-5.304576	8.274508	0.016425	-0.002406	0.005293	-0.160409	1.060222	-0.906002	-0.746695	0.213384	-0.179408	0.603927
28347	-0.058161	-5.304227	8.260654	0.016394	-0.004205	0.006162	-0.162161	1.060300	-0.907618	-0.746877	0.213241	-0.179223	0.603807
28348	-0.039537	-5.265045	8.265745	0.011473	0.003283	-0.010609	-0.160543	1.059723	-0.902740	-0.746656	0.213044	-0.179159	0.604168
28349	-0.055962	-5.294477	8.251019	0.003313	-0.000387	-0.008885	-0.161351	1.059480	-0.903694	-0.746587	0.213106	-0.179121	0.604243
28350	-0.063446	-5.280045	8.274755	0.008016	0.003384	-0.015918	-0.161079	1.058581	-0.901951	-0.746269	0.212974	-0.179084	0.604692
28351	-0.046285	-5.294302	8.246500	0.011823	0.007147	-0.022957	-0.161482	1.058388	-0.905503	-0.746038	0.212871	-0.178993	0.605041
28352	-0.077560	-5.304579	8.255247	0.011950	0.014345	-0.026440	-0.162691	1.057274	-0.905252	-0.745541	0.212576	-0.179037	0.605744
28353	-0.121233	-5.300516	8.265913	0.004570	0.015884	-0.019372	-0.163097	1.058041	-0.907270	-0.745290	0.212463	-0.179180	0.606050
28354	-0.106667	-5.305109	8.244729	0.015062	0.010376	-0.008768	-0.160670	1.057676	-0.906218	-0.745023	0.212103	-0.179206	0.606496
28355	-0.121271	-5.300518	8.253876	0.000773	0.013899	-0.012323	-0.161889	1.059395	-0.905602	-0.744849	0.212045	-0.179398	0.606674
28356	-0.125475	-5.329724	8.273226	0.007989	-0.004564	0.017641	-0.161077	1.058562	-0.907277	-0.744888	0.211866	-0.179411	0.606685
28357	-0.097374	-5.275802	8.302569	0.016213	0.003596	0.014174	-0.162290	1.058590	-0.907262	-0.745138	0.211607	-0.179375	0.606479
28358	-0.066099	-5.265524	8.293822	0.021781	-0.011249	0.005249	-0.161881	1.057344	-0.909082	-0.745086	0.211342	-0.179077	0.606723
28359	-0.097068	-5.290362	8.307504	0.032171	-0.008002	0.021223	-0.162419	1.056813	-0.910185	-0.745530	0.210961	-0.178703	0.606421
28360	-0.029933	-5.255157	8.299668	0.030905	-0.003970	0.001779	-0.161882	1.057672	-0.910983	-0.745421	0.210476	-0.178396	0.606813
28361	-0.067046	-5.216987	8.300649	0.029239	0.004991	-0.001699	-0.162421	1.057337	-0.908257	-0.745527	0.210065	-0.178151	0.606898
28362	-0.088682	-5.227091	8.292839	0.018220	0.002922	0.006216	-0.161879	1.056801	-0.910192	-0.745363	0.209661	-0.178130	0.607244
28363	-0.118112	-5.198485	8.363940	0.028934	-0.009456	0.007058	-0.161206	1.056183	-0.902574	-0.745626	0.209397	-0.177708	0.607136
28364	-0.041460	-5.163114	8.301027	0.028904	0.004685	0.010668	-0.161739	1.054082	-0.903318	-0.745545	0.208794	-0.177604	0.607473
28365	-0.051017	-5.168141	8.312809	0.025978	-0.002685	-0.015909	-0.161742	1.055249	-0.904646	-0.745492	0.208575	-0.177219	0.607727
28366	-0.064585	-5.216941	8.312761	0.025614	-0.000373	-0.001745	-0.162550	1.055829	-0.910489	-0.745232	0.208118	-0.177038	0.608254
28367	-0.040867	-5.194664	8.289248	0.001955	0.000021	-0.025693	-0.163221	1.054724	-0.911200	-0.744949	0.208261	-0.176942	0.608580
28368	-0.069901	-5.192760	8.317230	-0.004417	0.010525	-0.021219	-0.163894	1.054623	-0.912287	-0.744233	0.208172	-0.177227	0.609403
28369	-0.122648	-5.222851	8.308617	-0.003071	0.003026	-0.005337	-0.161466	1.053984	-0.911654	-0.744166	0.208281	-0.177322	0.609420
28370	-0.170878	-5.238294	8.287993	0.014725	-0.000560	0.001781	-0.162679	1.054034	-0.912594	-0.743820	0.207953	-0.177313	0.609957
28371	-0.079332	-5.207499	8.307423	0.002184	-0.019137	0.029891	-0.161058	1.052539	-0.911023	-0.744283	0.208128	-0.177164	0.609375
28372	-0.022135	-5.157906	8.313619	0.000459	-0.011991	0.028148	-0.161596	1.052267	-0.911025	-0.744158	0.208034	-0.177297	0.609521
28373	0.017516	-5.196026	8.348825	-0.003552	0.002596	0.012308	-0.159710	1.052678	-0.912263	-0.744305	0.208095	-0.177462	0.609273
28374	-0.031833	-5.145936	8.387858	0.006217	0.017556	-0.014080	-0.161728	1.051586	-0.912138	-0.743453	0.207666	-0.177833	0.610351
28375	-0.070197	-5.173341	8.345963	-0.009661	0.014169	-0.026518	-0.161328	1.052984	-0.911551	-0.743059	0.207815	-0.178080	0.610707
28376	-0.127639	-5.203511	8.385352	0.010374	0.014552	-0.035281	-0.161733	1.053141	-0.911815	-0.741974	0.207436	-0.178266	0.612100
28377	-0.137066	-5.227967	8.315434	0.024731	0.004002	-0.035299	-0.161730	1.052157	-0.912256	-0.741652	0.207226	-0.177906	0.612665
28378	-0.108133	-5.222588	8.301838	0.033699	0.007591	-0.033486	-0.162943	1.052516	-0.914279	-0.740704	0.206580	-0.177711	0.614086
28379	-0.147369	-5.194164	8.336530	0.010092	0.003661	-0.026506	-0.162131	1.051374	-0.914871	-0.740430	0.206558	-0.177565	0.614466
28380	-0.138100	-5.177005	8.310204	0.016346	-0.007786	0.007034	-0.162806	1.051667	-0.914581	-0.739977	0.206220	-0.177515	0.615139
28381	-0.099911	-5.149609	8.296724	0.011047	-0.011274	0.002565	-0.163754	1.053415	-0.915469	-0.740117	0.206263	-0.177258	0.615030
28382	-0.080026	-5.173524	8.302330	0.008577	-0.018996	0.026375	-0.163208	1.051134	-0.915686	-0.739852	0.206092	-0.177237	0.615412
28383	-0.040973	-5.182523	8.332484	0.003585	-0.011572	0.012252	-0.163480	1.052206	-0.918788	-0.740081	0.206216	-0.177107	0.615133
28384	-0.041435	-5.158254	8.339509	0.001988	-0.018478	0.003361	-0.164559	1.052540	-0.919857	-0.739424	0.206195	-0.177106	0.615929
28385	-0.058430	-5.148846	8.389471	-0.003004	-0.011058	-0.010750	-0.163215	1.053916	-0.919282	-0.739341	0.206492	-0.176968	0.615969
28386	0.021289	-5.137690	8.377390	0.023290	-0.009711	0.015846	-0.164017	1.051001	-0.915271	-0.738870	0.205998	-0.176894	0.616721
28387	0.016269	-5.125640	8.398810	0.003473	-0.012601	-0.017830	-0.163881	1.051061	-0.918001	-0.738731	0.206245	-0.176618	0.616884
28388	0.028986	-5.152112	8.421067	0.016231	0.000987	0.012354	-0.163750	1.051995	-0.915515	-0.738069	0.205714	-0.176801	0.617801
28389	0.001765	-5.147766	8.270943	0.023564	-0.003271	0.007054	-0.164285	1.050452	-0.915832	-0.738286	0.205464	-0.176513	0.617707
28390	-0.040609	-5.194651	8.371105	-0.011140	-0.009392	-0.008998	-0.164552	1.049606	-0.915856	-0.737213	0.205521	-0.176816	0.618882
28391	-0.020109	-5.143307	8.279867	0.005648	0.004622	0.005285	-0.163876	1.049512	-0.918598	-0.737306	0.205446	-0.176858	0.618783
28392	0.054808	-5.117661	8.373452	-0.011784	0.017411	-0.014158	-0.164689	1.050824	-0.919229	-0.735973	0.205170	-0.177575	0.620255
28393	0.017168	-5.171751	8.391964	-0.003110	0.029519	-0.033493	-0.165360	1.049877	-0.920617	-0.735460	0.205055	-0.177927	0.620800
28394	0.009205	-5.137908	8.386650	0.010858	0.039808	-0.049296	-0.165090	1.049710	-0.919806	-0.733753	0.204306	-0.178528	0.622891
28395	-0.012914	-5.118886	8.409901	0.007738	0.041166	-0.033380	-0.163472	1.050001	-0.921727	-0.733242	0.203886	-0.178912	0.623520
28396	-0.004529	-5.055615	8.395237	0.012069	0.025114	-0.029937	-0.164824	1.050808	-0.918408	-0.731816	0.203228	-0.179362	0.625278
28397	0.035067	-5.098596	8.382332	0.008148	0.021243	-0.018488	-0.164284	1.050657	-0.918556	-0.731562	0.202997	-0.179502	0.625610
28398	0.038418	-5.137373	8.430875	0.019774	0.032731	-0.047553	-0.163738	1.048726	-0.921629	-0.730075	0.202239	-0.179841	0.627493
28399	0.029087	-5.040439	8.391339	0.019780	0.034508	-0.047542	-0.163339	1.050272	-0.921310	-0.729454	0.201776	-0.179904	0.628345
28400	0.208911	-5.066310	8.377794	0.016382	0.058581	-0.050973	-0.163330	1.047587	-0.921944	-0.727968	0.200799	-0.180595	0.630180
28401	0.057006	-4.986526	8.362901	-0.002719	0.079311	-0.141046	-0.164540	1.046454	-0.920874	-0.725909	0.200442	-0.181203	0.632491
28402	-0.062456	-5.066376	8.403170	-0.009836	0.086399	-0.142763	-0.166032	1.049154	-0.919404	-0.723208	0.199869	-0.182203	0.635472
28403	-0.144649	-5.087296	8.338214	-0.009879	0.096082	-0.139144	-0.165891	1.047182	-0.920288	-0.721066	0.199386	-0.183148	0.637781
28404	-0.079469	-5.188071	8.386714	-0.010033	0.093287	-0.133869	-0.166033	1.049728	-0.919658	-0.718447	0.198693	-0.184275	0.640623
28405	-0.175901	-5.223815	8.323841	0.005807	0.085104	-0.121471	-0.166974	1.048892	-0.919401	-0.716618	0.198054	-0.184934	0.642676
28406	-0.163181	-5.272151	8.209043	-0.013803	0.064846	-0.064195	-0.167237	1.046311	-0.918116	-0.714894	0.197495	-0.185996	0.644459
28407	-0.222786	-5.195543	8.237931	-0.019192	0.047107	-0.067852	-0.167505	1.045718	-0.916767	-0.713790	0.197500	-0.186653	0.645491
28408	-0.242913	-5.045397	8.185626	-0.060205	0.031292	-0.017690	-0.167513	1.047863	-0.911235	-0.712421	0.197808	-0.188072	0.646496
28409	-0.188993	-5.068691	8.228382	-0.083797	0.020300	-0.012542	-0.166441	1.049640	-0.909279	-0.711874	0.198863	-0.189406	0.646385
28410	-0.314844	-5.058824	8.347220	-0.147779	-0.020100	0.017082	-0.166988	1.052000	-0.906328	-0.710438	0.200837	-0.191478	0.646745
28411	-0.241089	-5.336658	8.457503	-0.103124	-0.029727	0.062241	-0.165918	1.054502	-0.905031	-0.710968	0.202512	-0.192657	0.645288
28412	-0.252127	-5.278600	8.398950	-0.062967	-0.068661	0.068308	-0.166052	1.053884	-0.902728	-0.710291	0.203574	-0.193291	0.645510
28413	-0.266953	-5.254585	8.460905	-0.036583	-0.088478	0.087715	-0.164846	1.056283	-0.903211	-0.711645	0.204947	-0.192886	0.643702
28414	-0.174377	-5.063565	8.284161	0.022828	-0.105668	0.084231	-0.165648	1.054165	-0.902997	-0.711235	0.205077	-0.192095	0.644351
28415	-0.042297	-5.010191	8.234850	-0.031549	-0.083555	0.034663	-0.164300	1.054137	-0.903150	-0.711906	0.206510	-0.191472	0.643336
28416	0.096593	-5.281994	8.286902	-0.076705	-0.066480	-0.023739	-0.167271	1.055414	-0.900070	-0.708423	0.207636	-0.192446	0.646521
28417	0.013843	-5.288367	8.137563	-0.094779	-0.052665	-0.085571	-0.171050	1.056883	-0.898339	-0.707156	0.210034	-0.192580	0.647093
28418	-0.261225	-5.198659	8.325847	-0.144439	-0.059484	-0.114893	-0.174019	1.057569	-0.894323	-0.702467	0.212462	-0.194075	0.650950
