# Supplementary material for: Identification of Haptic Based Guiding Using Hard Reins
Source: PLoS One. 2015 Jul 22;10(7):e0132020. doi: 10.1371/journal.pone.0132020 (PMC4511788; doi:10.1371/journal.pone.0132020)
Supplement: S9 File — (ZIP) [file pone.0132020.s009.zip › Exp2_MotionData2/Subject11/path1/T9/fc9.txt]

// Start Time: 0
// Sample rate: 25.0Hz
// Scenario: 4.9
// Firmware Version: 2.6.1
Counter	Acc_X	Acc_Y	Acc_Z	Gyr_X	Gyr_Y	Gyr_Z	Mag_X	Mag_Y	Mag_Z	Quat_w	Quat_x	Quat_y	Quat_z
33391	9.106166	-1.115961	3.375772	-0.556993	0.027423	-0.002867	-0.788966	-0.138080	-0.127373	-0.812814	0.182124	0.522392	0.182404
33392	9.171422	-1.092205	3.375419	-0.557101	0.024046	-0.026717	-0.789107	-0.138223	-0.126670	-0.810825	0.188410	0.519655	0.192415
33393	9.236753	-1.078207	3.360677	-0.561720	0.027946	-0.055972	-0.787700	-0.137240	-0.126530	-0.808401	0.194454	0.517214	0.202892
33394	9.154226	-1.062763	3.428275	-0.557925	0.046684	-0.039252	-0.788677	-0.139774	-0.126830	-0.806345	0.200469	0.513992	0.213147
33395	9.093799	-1.115641	3.414448	-0.541701	0.025907	-0.042492	-0.787117	-0.140754	-0.129947	-0.803785	0.206279	0.511462	0.223127
33396	9.111295	-1.145326	3.322932	-0.541765	-0.001344	-0.017551	-0.787404	-0.139766	-0.130075	-0.801161	0.212402	0.508841	0.232609
33397	9.120872	-1.125932	3.342033	-0.557159	-0.004165	0.003521	-0.786264	-0.142307	-0.129689	-0.798202	0.219008	0.506393	0.241816
33398	9.212883	-1.097663	3.317431	-0.542605	-0.000625	0.004577	-0.786412	-0.140902	-0.128407	-0.795460	0.225301	0.503522	0.250894
33399	9.285268	-1.093255	3.322118	-0.541777	-0.010492	0.000240	-0.787405	-0.139772	-0.128387	-0.792260	0.231602	0.501135	0.259899
33400	9.152391	-1.019583	3.374634	-0.554259	0.027347	0.005149	-0.787688	-0.139202	-0.130067	-0.789526	0.237871	0.497618	0.269150
33401	9.174149	-0.990659	3.383948	-0.545133	0.041827	-0.006326	-0.787833	-0.138354	-0.130479	-0.786570	0.243814	0.494286	0.278466
33402	9.168673	-1.116158	3.407104	-0.541641	0.017501	-0.008808	-0.787974	-0.138069	-0.131600	-0.783499	0.249731	0.490917	0.287687
33403	9.086991	-1.149886	3.342346	-0.543558	-0.005071	-0.003402	-0.787410	-0.138214	-0.130762	-0.779881	0.255874	0.488184	0.296631
33404	9.058599	-1.099258	3.293491	-0.558321	-0.030019	-0.026419	-0.786568	-0.137089	-0.130335	-0.775931	0.262083	0.485412	0.305971
33405	9.092152	-1.072613	3.336644	-0.559989	-0.001136	-0.031031	-0.787124	-0.139062	-0.130210	-0.771868	0.268107	0.482530	0.315442
33406	9.072688	-1.142666	3.322953	-0.556228	0.017771	-0.032000	-0.787404	-0.139336	-0.132180	-0.768124	0.273849	0.478915	0.325011
33407	9.046955	-1.116495	3.230872	-0.552942	-0.038974	-0.035149	-0.786555	-0.139907	-0.130786	-0.763474	0.279896	0.476545	0.334172
33408	9.199993	-1.155099	3.395414	-0.523713	-0.013972	-0.024326	-0.786835	-0.140610	-0.130932	-0.759436	0.285330	0.473455	0.343051
33409	9.187776	-1.145204	3.419484	-0.545422	-0.004973	-0.012253	-0.787971	-0.138917	-0.130906	-0.755089	0.291171	0.470356	0.351888
33410	9.217770	-1.155922	3.281828	-0.557259	-0.014843	-0.009666	-0.786418	-0.139206	-0.129795	-0.750737	0.297176	0.466830	0.360763
33411	9.150602	-1.102497	3.254741	-0.538065	-0.001529	0.001972	-0.787260	-0.140331	-0.129801	-0.746349	0.302934	0.463526	0.369239
33412	9.136158	-1.092739	3.254652	-0.549023	-0.012314	0.004562	-0.787545	-0.139766	-0.130074	-0.741963	0.308842	0.459806	0.377738
33413	9.193905	-1.119626	3.264540	-0.547210	-0.007724	-0.005168	-0.786987	-0.138362	-0.128938	-0.737195	0.314632	0.456453	0.386264
33414	9.179210	-1.146027	3.279353	-0.548910	-0.001621	0.017768	-0.788121	-0.137231	-0.129058	-0.732802	0.320486	0.452363	0.394534
33415	9.139322	-1.202930	3.415361	-0.565124	0.014533	0.031612	-0.787844	-0.136106	-0.128486	-0.728200	0.326610	0.448186	0.402716
33416	9.275991	-1.132288	3.254906	-0.557827	0.019962	0.028170	-0.787559	-0.136953	-0.128216	-0.723818	0.332422	0.443518	0.410944
33417	9.102033	-1.111646	3.288738	-0.552619	-0.019736	0.029324	-0.787565	-0.135545	-0.127920	-0.718766	0.338532	0.439835	0.418708
33418	9.096986	-1.189010	3.279943	-0.559965	-0.028610	0.017782	-0.787711	-0.134272	-0.129030	-0.713650	0.344585	0.435799	0.426667
33419	9.169894	-1.155938	3.231148	-0.552776	-0.041247	0.017965	-0.789123	-0.134700	-0.126492	-0.708109	0.350685	0.432384	0.434334
33420	9.198518	-1.155846	3.274604	-0.559913	-0.017769	0.015972	-0.788845	-0.133858	-0.125642	-0.702868	0.356523	0.428086	0.442279
33421	9.208156	-1.199529	3.255747	-0.545386	-0.023292	0.021481	-0.789136	-0.131883	-0.125759	-0.697366	0.362293	0.424343	0.449842
33422	9.160328	-1.206855	3.195482	-0.541816	-0.037761	0.025143	-0.789988	-0.131041	-0.124056	-0.691973	0.368032	0.420303	0.457242
33423	9.178991	-1.262210	3.251653	-0.564370	-0.012427	0.024717	-0.791680	-0.131604	-0.123205	-0.686258	0.373890	0.416103	0.464881
33424	9.173995	-1.247496	3.280492	-0.547110	-0.005207	0.014259	-0.789712	-0.129779	-0.122357	-0.680807	0.379206	0.411534	0.472593
33425	9.155294	-1.216354	3.217343	-0.545188	0.011004	0.014185	-0.790842	-0.129775	-0.122629	-0.675139	0.384384	0.407157	0.480270
33426	9.150421	-1.218710	3.222208	-0.563345	0.016560	0.006859	-0.791404	-0.130053	-0.123472	-0.669480	0.389540	0.402079	0.488249
33427	9.184285	-1.218984	3.212501	-0.547095	0.002103	0.003607	-0.793098	-0.130332	-0.123180	-0.663431	0.394632	0.397775	0.495882
33428	9.193943	-1.286925	3.179416	-0.513473	-0.000801	0.008436	-0.791830	-0.129631	-0.123042	-0.657856	0.399194	0.393299	0.503176
33429	9.174052	-1.271785	3.261432	-0.523360	0.014486	0.016182	-0.791268	-0.128927	-0.123039	-0.652045	0.403839	0.388864	0.510428
33430	9.145766	-1.267303	3.176845	-0.552375	0.025517	0.006928	-0.790707	-0.127936	-0.124721	-0.646172	0.408522	0.383559	0.518125
33431	9.159427	-1.358846	3.238259	-0.541477	0.025476	0.005274	-0.792677	-0.129342	-0.124439	-0.640010	0.413093	0.378779	0.525611
33432	9.174014	-1.409931	3.200147	-0.552570	-0.014210	0.016002	-0.793534	-0.127228	-0.123707	-0.633748	0.418144	0.373797	0.532724
33433	9.170182	-1.277381	3.135846	-0.547238	-0.026762	0.007315	-0.792264	-0.127232	-0.123436	-0.626986	0.423241	0.369504	0.539650
33434	9.169659	-1.306045	3.189327	-0.561676	-0.008644	0.003490	-0.792828	-0.127229	-0.123994	-0.620376	0.428126	0.364358	0.546887
33435	9.123972	-1.301045	3.170002	-0.563500	-0.008607	-0.000078	-0.792546	-0.127233	-0.123011	-0.613349	0.433050	0.359617	0.554027
33436	9.142611	-1.302569	2.945267	-0.532876	-0.050077	-0.011836	-0.792840	-0.124698	-0.122279	-0.606341	0.437802	0.355327	0.560734
33437	9.218434	-1.301913	3.126389	-0.545406	-0.019469	-0.002433	-0.793264	-0.124696	-0.122557	-0.599191	0.442481	0.350845	0.567529
33438	9.169339	-1.286392	3.239853	-0.539764	0.018393	-0.008805	-0.793120	-0.125259	-0.122846	-0.592472	0.446440	0.345531	0.574697
33439	9.159977	-1.313234	3.189421	-0.563397	0.020420	-0.021482	-0.793395	-0.126950	-0.122861	-0.585055	0.450610	0.340429	0.582040
33440	9.072896	-1.324648	3.208996	-0.541360	0.049892	-0.005502	-0.793962	-0.126096	-0.124817	-0.578403	0.454109	0.334600	0.589303
33441	9.082571	-1.358664	3.190031	-0.556899	0.034682	-0.009130	-0.792831	-0.126666	-0.123847	-0.571120	0.457982	0.329185	0.596416
33442	9.219374	-1.421938	3.258214	-0.556026	0.020112	0.008679	-0.792261	-0.127509	-0.125126	-0.564139	0.461958	0.323300	0.603174
33443	9.308131	-1.475393	3.302187	-0.526980	0.005370	0.030350	-0.792690	-0.126095	-0.125952	-0.557260	0.465970	0.318111	0.609212
33444	9.172877	-1.382342	3.359324	-0.548598	0.032393	0.040528	-0.792279	-0.123421	-0.125224	-0.550656	0.469784	0.311797	0.615519
33445	9.117120	-1.209196	3.164153	-0.544939	0.043324	0.026370	-0.793267	-0.123275	-0.125918	-0.543655	0.473375	0.305915	0.621910
33446	9.034819	-1.223027	3.188581	-0.547135	-0.005106	0.001852	-0.792553	-0.125107	-0.126646	-0.536204	0.477267	0.300306	0.628106
33447	9.125254	-1.360745	3.286654	-0.552628	-0.008618	-0.005272	-0.791436	-0.121864	-0.127887	-0.528270	0.481253	0.295101	0.634226
33448	9.135179	-1.339208	3.262236	-0.547142	0.005920	-0.021215	-0.791299	-0.121305	-0.126475	-0.520440	0.484727	0.289515	0.640597
33449	9.076859	-1.304583	3.329587	-0.556159	0.024055	-0.030288	-0.791013	-0.121864	-0.127890	-0.512196	0.488034	0.284068	0.647135
33450	9.045540	-1.309279	3.320016	-0.545406	0.004259	-0.038894	-0.791287	-0.123553	-0.128468	-0.503993	0.491265	0.278606	0.653474
33451	9.135099	-1.271267	3.304974	-0.552843	-0.014485	-0.052996	-0.791571	-0.123273	-0.127900	-0.495123	0.494753	0.273721	0.659658
33452	9.192462	-1.300267	3.363214	-0.561861	-0.002726	-0.053169	-0.790718	-0.124399	-0.128763	-0.486379	0.498003	0.268174	0.665967
33453	9.177998	-1.275948	3.372628	-0.531002	-0.000992	-0.061665	-0.791140	-0.125106	-0.127923	-0.477543	0.500892	0.263439	0.672057
33454	9.222723	-1.226356	3.231863	-0.545533	-0.002712	-0.061802	-0.789719	-0.127083	-0.127814	-0.468699	0.503780	0.258113	0.678162
33455	9.198562	-1.252848	3.222525	-0.567089	0.024224	-0.040996	-0.789437	-0.127226	-0.127396	-0.459771	0.506617	0.252359	0.684299
33456	9.101853	-1.247253	3.246756	-0.543383	0.031178	-0.026628	-0.789989	-0.129612	-0.129948	-0.451459	0.509049	0.246316	0.690204
33457	9.116119	-1.264139	3.266257	-0.552528	0.020394	-0.024899	-0.788017	-0.128487	-0.130796	-0.442752	0.511727	0.240543	0.695877
33458	9.125031	-1.241779	3.372318	-0.539707	0.045639	-0.033751	-0.788860	-0.129187	-0.131500	-0.434314	0.513737	0.234428	0.701776
33459	9.149745	-1.208464	3.313919	-0.539706	0.049314	-0.040839	-0.788148	-0.130312	-0.132924	-0.425533	0.515664	0.228659	0.707621
33460	9.100671	-1.231747	3.406068	-0.545248	0.036733	-0.042613	-0.787017	-0.130592	-0.134061	-0.416744	0.517649	0.222564	0.713323
33461	9.096464	-1.266160	3.309801	-0.554458	0.002371	-0.023933	-0.787724	-0.130024	-0.135034	-0.407725	0.520282	0.216721	0.718400
33462	9.193263	-1.218496	3.299474	-0.549071	-0.002990	-0.030003	-0.788423	-0.131717	-0.134061	-0.398776	0.522766	0.210707	0.723392
33463	9.110808	-1.164324	3.376305	-0.549917	0.016938	-0.042534	-0.787008	-0.132280	-0.135344	-0.389484	0.524913	0.204933	0.728541
33464	9.072345	-1.202991	3.338125	-0.543433	0.031254	-0.035480	-0.787291	-0.131996	-0.135620	-0.380540	0.526673	0.198726	0.733698
33465	9.145781	-1.204286	3.205139	-0.534645	-0.021966	-0.031491	-0.787289	-0.132702	-0.135346	-0.371310	0.529164	0.193282	0.738076
33466	9.245795	-1.184434	3.388431	-0.534447	0.005793	-0.012182	-0.787568	-0.133550	-0.134228	-0.362591	0.531165	0.187103	0.742552
33467	9.115046	-1.180845	3.444144	-0.548002	0.013885	-0.005343	-0.788135	-0.132839	-0.135904	-0.353649	0.533171	0.180852	0.746963
33468	9.142251	-1.196091	3.352453	-0.559758	0.018428	-0.002846	-0.786441	-0.132702	-0.135775	-0.344743	0.535044	0.174054	0.751389
33469	9.072186	-1.195589	3.362207	-0.543294	0.030859	0.007871	-0.786154	-0.133686	-0.136913	-0.336018	0.536654	0.167550	0.755659
33470	9.072390	-1.156968	3.354527	-0.526927	0.039881	-0.001719	-0.787004	-0.132835	-0.137741	-0.327454	0.537832	0.161041	0.759984
33471	9.132380	-1.183734	3.386159	-0.549805	0.016633	-0.008913	-0.785875	-0.132556	-0.137747	-0.318274	0.539494	0.154651	0.764023
33472	9.110418	-1.227036	3.396337	-0.561566	0.016572	0.003324	-0.787289	-0.131702	-0.139415	-0.309248	0.541108	0.147669	0.767960
33473	9.070730	-1.339857	3.479807	-0.548752	0.023578	0.017559	-0.786308	-0.130297	-0.138564	-0.300425	0.542579	0.140906	0.771685
33474	9.125071	-1.270901	3.353311	-0.554117	0.034397	0.020994	-0.786028	-0.129303	-0.141087	-0.291712	0.543766	0.133696	0.775467
33475	8.999288	-1.255336	3.396801	-0.561771	-0.022249	0.010611	-0.785748	-0.128454	-0.142206	-0.282441	0.545853	0.127019	0.778548
33476	9.148458	-1.338324	3.416859	-0.560107	-0.041051	-0.001620	-0.787729	-0.127605	-0.141900	-0.273028	0.548028	0.120362	0.781431
33477	9.211524	-1.275947	3.406413	-0.560015	-0.019337	-0.010577	-0.786737	-0.128740	-0.140232	-0.263377	0.549848	0.113881	0.784431
33478	9.083740	-1.251005	3.401473	-0.552736	-0.015750	-0.014076	-0.787025	-0.127616	-0.139093	-0.253827	0.551395	0.107302	0.787414
33479	9.091393	-1.241688	3.353030	-0.545647	-0.040928	-0.022679	-0.786744	-0.127622	-0.137267	-0.244030	0.553294	0.101246	0.789978
33480	9.159067	-1.300374	3.312516	-0.562086	-0.047890	-0.040513	-0.788153	-0.128466	-0.136842	-0.233817	0.555174	0.094943	0.792526
33481	9.158338	-1.348265	3.383127	-0.559985	-0.012049	-0.020372	-0.786184	-0.127067	-0.135015	-0.223888	0.556522	0.088455	0.795193
33482	9.153381	-1.372371	3.388236	-0.561792	-0.014810	-0.013303	-0.787867	-0.129599	-0.135591	-0.214099	0.557758	0.081671	0.797746
33483	9.125202	-1.285554	3.329310	-0.570825	-0.008497	-0.009016	-0.786884	-0.128335	-0.134741	-0.204179	0.558949	0.074827	0.800180
33484	9.135042	-1.251827	3.321672	-0.532650	-0.003263	-0.009480	-0.787453	-0.127489	-0.134447	-0.194733	0.559721	0.068397	0.802567
33485	9.159400	-1.227919	3.304457	-0.539988	-0.012193	-0.013925	-0.788011	-0.129037	-0.134740	-0.185024	0.560682	0.062084	0.804703
33486	9.111263	-1.251965	3.275793	-0.549026	-0.010418	-0.006976	-0.789422	-0.129463	-0.132905	-0.175364	0.561476	0.055368	0.806801
33487	9.159236	-1.310208	3.286045	-0.550736	0.009472	-0.013309	-0.788576	-0.129036	-0.134735	-0.165523	0.561971	0.048770	0.808958
33488	9.154739	-1.174692	3.308702	-0.559682	0.042051	-0.024214	-0.788429	-0.130449	-0.133907	-0.155467	0.561767	0.041884	0.811476
33489	9.062733	-1.270841	3.300233	-0.541620	0.023970	-0.028346	-0.788713	-0.130023	-0.134463	-0.145459	0.561822	0.035529	0.813594
33490	9.115215	-1.362796	3.335019	-0.541851	-0.012019	-0.033438	-0.788848	-0.131291	-0.134476	-0.135366	0.562267	0.029186	0.815279
33491	9.126343	-1.213755	3.217352	-0.552896	-0.029894	-0.042277	-0.789831	-0.132272	-0.135603	-0.124935	0.563060	0.022933	0.816596
33492	9.149991	-1.242602	3.265971	-0.552827	-0.021850	-0.035249	-0.788835	-0.134105	-0.136193	-0.114639	0.563525	0.016451	0.817941
33493	9.159817	-1.286438	3.222952	-0.545525	-0.017363	-0.036962	-0.789965	-0.134391	-0.134077	-0.104354	0.563937	0.010210	0.819135
33494	9.103050	-1.180349	3.125187	-0.560211	-0.059011	-0.006794	-0.790385	-0.135523	-0.132398	-0.094396	0.564862	0.003357	0.819762
33495	9.246482	-1.383774	3.204591	-0.558082	-0.019524	0.009796	-0.789115	-0.135816	-0.129879	-0.084708	0.565186	-0.003621	0.820595
33496	9.168964	-1.295784	3.283454	-0.554402	-0.010580	0.014199	-0.790239	-0.136795	-0.131569	-0.075127	0.565143	-0.010710	0.821495
33497	9.191349	-1.245552	3.222453	-0.561629	-0.004232	0.014089	-0.791379	-0.134253	-0.132096	-0.065451	0.565062	-0.017830	0.822255
33498	9.125930	-1.223117	3.265786	-0.565162	0.018382	0.005050	-0.790534	-0.133978	-0.130834	-0.055573	0.564396	-0.025022	0.823251
33499	9.084862	-1.184039	3.289569	-0.554244	0.023748	0.003371	-0.789677	-0.135947	-0.132549	-0.045780	0.563687	-0.031937	0.824100
33500	9.123685	-1.208693	3.251129	-0.532600	0.002114	-0.005967	-0.791800	-0.134961	-0.130975	-0.036076	0.563100	-0.038449	0.824705
33501	9.180821	-1.227812	3.343090	-0.548986	0.005919	-0.019447	-0.790808	-0.135665	-0.131834	-0.025971	0.562537	-0.045001	0.825138
33502	9.202397	-1.305405	3.324596	-0.552608	-0.001384	-0.007064	-0.790233	-0.137919	-0.132706	-0.016012	0.561857	-0.051820	0.825454
33503	9.246183	-1.255051	3.304644	-0.546075	0.023749	0.000836	-0.789111	-0.136230	-0.132556	-0.006255	0.560821	-0.058553	0.825840
33504	9.150927	-1.204576	3.164056	-0.560012	-0.032083	0.004548	-0.789678	-0.135953	-0.130861	0.003551	0.560474	-0.065601	0.825562
33505	9.131916	-1.156212	3.149043	-0.545568	-0.033753	-0.017386	-0.790517	-0.138067	-0.130314	0.013533	0.560262	-0.072105	0.825060
33506	9.170362	-1.151470	3.173103	-0.541861	-0.026655	-0.006763	-0.791093	-0.135102	-0.131404	0.023325	0.559680	-0.078701	0.824633
33507	9.189765	-1.166214	3.153910	-0.552728	-0.024847	-0.001590	-0.791089	-0.136804	-0.128327	0.033133	0.559144	-0.085481	0.823986
33508	9.218428	-1.185547	3.183085	-0.542867	-0.043782	-0.004895	-0.790665	-0.136806	-0.127909	0.042871	0.558685	-0.092104	0.823134
33509	9.189369	-1.131954	3.221188	-0.561831	-0.030291	0.007184	-0.791231	-0.136666	-0.127059	0.052615	0.558059	-0.099112	0.822179
33510	9.112558	-1.100294	3.182275	-0.542653	-0.012337	0.003750	-0.791522	-0.135121	-0.125353	0.062243	0.556913	-0.105759	0.821455
33511	9.230308	-1.185470	3.207232	-0.567085	0.002205	0.003387	-0.790387	-0.136535	-0.124814	0.072156	0.555596	-0.112749	0.820606
33512	9.204021	-1.175819	3.178163	-0.537870	0.023656	0.007132	-0.792641	-0.137799	-0.124528	0.081743	0.553702	-0.119276	0.820064
33513	9.189277	-1.146423	3.226182	-0.581482	0.025696	0.003070	-0.792226	-0.135541	-0.125773	0.091848	0.551814	-0.126434	0.819194
33514	9.179886	-1.156273	3.187642	-0.548891	0.007536	0.001792	-0.791385	-0.134419	-0.124502	0.101558	0.550025	-0.133059	0.818202
33515	9.194593	-1.185639	3.144455	-0.565145	0.018380	0.006844	-0.790534	-0.134695	-0.127044	0.111371	0.548117	-0.139970	0.817051
33516	9.188858	-1.216385	3.246295	-0.552331	0.040001	-0.000226	-0.792232	-0.133846	-0.126881	0.121214	0.545637	-0.146518	0.816162
33517	9.232860	-1.149236	3.206824	-0.553173	0.048977	0.005037	-0.791668	-0.133277	-0.128708	0.130976	0.543105	-0.153105	0.815132
33518	9.111654	-1.189253	3.255761	-0.561559	0.012943	0.006897	-0.791388	-0.132570	-0.129546	0.140676	0.540863	-0.159903	0.813700
33519	9.130293	-1.305192	3.286027	-0.534342	0.007435	0.003698	-0.791675	-0.131583	-0.129674	0.150085	0.538914	-0.166242	0.812041
33520	9.169561	-1.233240	3.236843	-0.570785	-0.008583	0.001620	-0.792657	-0.132848	-0.129961	0.159855	0.536853	-0.173144	0.810096
33521	9.154816	-1.203844	3.284863	-0.548913	0.002074	0.007117	-0.790682	-0.132856	-0.128852	0.169303	0.534789	-0.179728	0.808106
33522	9.150178	-1.223361	3.251258	-0.558067	-0.012323	0.009750	-0.792236	-0.132569	-0.129258	0.178737	0.532646	-0.186468	0.805960
33523	9.174337	-1.177474	3.270045	-0.550824	-0.018733	0.017846	-0.792243	-0.131309	-0.126854	0.187905	0.530726	-0.193221	0.803546
33524	9.188178	-1.295830	3.295511	-0.550795	-0.005037	-0.002598	-0.792384	-0.131306	-0.127416	0.197430	0.528394	-0.199624	0.801231
33525	9.180693	-1.266494	3.341106	-0.554320	0.011140	0.003454	-0.790414	-0.129618	-0.127835	0.206924	0.525887	-0.206114	0.798838
33526	9.169840	-1.189832	3.221860	-0.559774	0.011205	-0.000135	-0.791829	-0.128767	-0.128659	0.216506	0.523099	-0.212557	0.796438
33527	9.174004	-1.235383	3.285190	-0.548800	0.023763	-0.000092	-0.792250	-0.129614	-0.127961	0.225990	0.520283	-0.218810	0.793950
33528	9.154947	-1.208799	3.265587	-0.548839	0.016538	0.001722	-0.792393	-0.128906	-0.128656	0.235385	0.517300	-0.225010	0.791433
33529	9.179010	-1.267074	3.246874	-0.559881	-0.008636	0.001745	-0.792538	-0.127775	-0.129628	0.244740	0.514793	-0.231550	0.788337
33530	9.169244	-1.262073	3.263746	-0.545182	0.014646	0.009734	-0.791696	-0.126934	-0.128922	0.253894	0.511679	-0.237708	0.785632
33531	9.136107	-1.194513	3.212292	-0.554226	0.025574	0.001604	-0.792258	-0.127209	-0.130609	0.263279	0.508520	-0.243925	0.782683
33532	9.160080	-1.296348	3.184399	-0.563403	0.002112	0.010480	-0.792823	-0.127209	-0.130182	0.272473	0.505357	-0.250372	0.779543
33533	9.160278	-1.332873	3.141311	-0.530828	-0.023320	0.016322	-0.793810	-0.127489	-0.130037	0.281068	0.502883	-0.256576	0.776066
33534	9.211099	-1.277548	3.150291	-0.557272	-0.039428	0.018783	-0.792411	-0.124818	-0.128754	0.289780	0.500218	-0.263164	0.772369
33535	9.213551	-1.277594	3.145456	-0.559862	-0.015048	0.014180	-0.794669	-0.124954	-0.128738	0.298663	0.497334	-0.269681	0.768590
33536	9.141393	-1.330670	3.088151	-0.543400	0.005684	0.003611	-0.794105	-0.124959	-0.127757	0.307628	0.494000	-0.275561	0.765111
33537	9.079336	-1.316292	3.005915	-0.554406	-0.017757	0.010697	-0.793259	-0.124536	-0.128322	0.316401	0.491075	-0.281911	0.761092
33538	9.178772	-1.354150	3.235764	-0.567128	-0.012281	0.009634	-0.794675	-0.123686	-0.128724	0.325323	0.487696	-0.288241	0.757123
33539	9.192709	-1.363496	3.301093	-0.532620	-0.008786	0.003822	-0.795246	-0.121849	-0.129544	0.333945	0.484681	-0.294059	0.753056
33540	9.188819	-1.344834	3.189735	-0.554384	0.000429	-0.007098	-0.795526	-0.122554	-0.129268	0.342975	0.481155	-0.299861	0.748961
33541	9.150334	-1.339848	3.175232	-0.545193	0.016583	-0.005327	-0.795250	-0.121003	-0.129536	0.351909	0.477598	-0.305528	0.744790
33542	9.172328	-1.337782	3.141350	-0.531681	0.002186	-0.013920	-0.794693	-0.119313	-0.129522	0.360732	0.474112	-0.310825	0.740593
33543	9.169795	-1.378881	3.136979	-0.554421	-0.001262	-0.019478	-0.794832	-0.119879	-0.128824	0.369749	0.470711	-0.316539	0.735880
33544	9.173927	-1.383196	3.224013	-0.559661	0.027463	-0.005566	-0.793556	-0.120864	-0.130251	0.378773	0.466462	-0.322049	0.731594
33545	9.168990	-1.412165	3.224342	-0.564345	0.011394	-0.019681	-0.794553	-0.118891	-0.129519	0.387848	0.462664	-0.327726	0.726714
33546	9.149940	-1.344377	3.223611	-0.542475	0.017485	-0.007073	-0.795106	-0.121420	-0.131510	0.396558	0.458568	-0.332944	0.722222
33547	9.116828	-1.354410	3.131944	-0.543697	-0.036570	-0.006759	-0.795671	-0.121422	-0.130662	0.404818	0.455409	-0.338730	0.716928
33548	9.191644	-1.316093	3.150748	-0.551112	-0.048061	-0.026217	-0.795389	-0.121426	-0.129680	0.413334	0.452192	-0.344323	0.711420
33549	9.208595	-1.340488	3.131666	-0.554512	-0.012019	-0.024708	-0.795956	-0.121001	-0.129671	0.421998	0.448592	-0.349800	0.705920
33550	9.169922	-1.315956	3.150775	-0.556227	-0.001316	-0.012415	-0.795390	-0.121428	-0.128836	0.430566	0.444444	-0.355094	0.700707
33551	9.169586	-1.344773	3.180094	-0.554568	-0.019218	-0.026445	-0.795661	-0.124250	-0.127879	0.439074	0.440828	-0.360519	0.694918
33552	9.169339	-1.296089	3.235129	-0.564482	-0.004770	-0.024876	-0.797635	-0.124808	-0.128291	0.447740	0.436615	-0.365735	0.689300
33553	9.130377	-1.293139	3.281060	-0.548847	0.023916	-0.017802	-0.795667	-0.122839	-0.128145	0.456262	0.432259	-0.370661	0.683804
33554	9.188213	-1.257071	3.309577	-0.566983	0.040381	-0.034909	-0.796225	-0.124245	-0.128999	0.465278	0.427350	-0.375301	0.678261
33555	9.200602	-1.281650	3.256674	-0.570672	0.025929	-0.028669	-0.794956	-0.123683	-0.129285	0.474010	0.422710	-0.380293	0.672316
33556	9.179104	-1.262301	3.237155	-0.548981	0.007804	-0.028305	-0.795384	-0.122694	-0.129834	0.482395	0.418232	-0.384934	0.666485
33557	9.169890	-1.245629	3.188653	-0.559874	0.004189	-0.021330	-0.795656	-0.124804	-0.130697	0.490627	0.413802	-0.389931	0.660308
33558	9.170012	-1.253001	3.169404	-0.556968	0.033008	-0.021473	-0.795652	-0.125648	-0.131410	0.499043	0.408741	-0.394369	0.654492
33559	9.168611	-1.343980	3.305740	-0.559490	0.063581	-0.014632	-0.795376	-0.123955	-0.132097	0.507499	0.403354	-0.398708	0.648677
33560	9.193489	-1.228376	3.265754	-0.553938	0.085235	-0.019986	-0.794521	-0.125359	-0.134228	0.516130	0.397512	-0.402471	0.643127
33561	9.045928	-1.202931	3.321245	-0.557936	0.023920	-0.014378	-0.796497	-0.125063	-0.137164	0.524094	0.392522	-0.407077	0.636820
33562	9.134846	-1.258940	3.343499	-0.532615	0.014957	-0.031709	-0.794527	-0.123662	-0.135898	0.531989	0.387787	-0.411081	0.630572
33563	9.151897	-1.237357	3.333570	-0.556211	0.016843	-0.028452	-0.794661	-0.125208	-0.137179	0.539907	0.382900	-0.415504	0.623895
33564	9.101420	-1.222660	3.314142	-0.554402	0.013193	-0.024877	-0.794660	-0.125063	-0.138303	0.547715	0.377788	-0.419731	0.617342
33565	9.130701	-1.223102	3.273029	-0.559847	0.013224	-0.024933	-0.795082	-0.125199	-0.139708	0.555423	0.372761	-0.424137	0.610461
33566	9.173865	-1.271633	3.285594	-0.546350	-0.001133	-0.037955	-0.795081	-0.125911	-0.137465	0.563045	0.367916	-0.428198	0.603543
33567	9.096798	-1.188857	3.304105	-0.561651	0.018667	-0.028530	-0.794370	-0.126754	-0.138886	0.570689	0.362721	-0.432405	0.596468
33568	9.125958	-1.215867	3.265705	-0.552528	0.031370	-0.042651	-0.792544	-0.124643	-0.139018	0.578524	0.357350	-0.436009	0.589498
33569	9.183947	-1.204164	3.263080	-0.559822	0.031477	-0.049801	-0.793100	-0.126471	-0.139877	0.586338	0.352095	-0.439760	0.582106
33570	9.113777	-1.196305	3.289667	-0.545251	0.033120	-0.040809	-0.792952	-0.127880	-0.140174	0.593939	0.346667	-0.443135	0.575056
33571	9.106388	-1.225229	3.294833	-0.545271	0.035016	-0.051442	-0.793934	-0.128712	-0.143832	0.601519	0.341449	-0.446531	0.567625
33572	9.145069	-1.227950	3.285146	-0.543459	0.024031	-0.032768	-0.792663	-0.128712	-0.144686	0.608763	0.335972	-0.449915	0.560453
33573	9.144451	-1.246841	3.355433	-0.557894	0.045793	-0.041038	-0.790967	-0.128996	-0.145124	0.616220	0.330283	-0.453259	0.552939
33574	9.198125	-1.160374	3.322983	-0.559693	0.047567	-0.035738	-0.792792	-0.130960	-0.146819	0.623631	0.324273	-0.456375	0.545576
33575	9.053576	-1.130583	3.303513	-0.545387	0.007807	-0.031813	-0.790812	-0.131523	-0.148387	0.630367	0.318971	-0.459979	0.537878
33576	9.129839	-1.236946	3.377090	-0.549078	-0.004836	-0.026472	-0.789687	-0.130683	-0.147403	0.636948	0.313483	-0.463558	0.530226
33577	9.169537	-1.141102	3.284144	-0.545463	-0.008461	-0.024614	-0.790109	-0.131392	-0.145719	0.643271	0.308195	-0.467284	0.522364
33578	9.116400	-1.092251	3.312667	-0.567151	0.009625	-0.021446	-0.791518	-0.131810	-0.146275	0.649859	0.302189	-0.470756	0.514542
33579	9.101734	-1.140493	3.313225	-0.585378	-0.008424	-0.009173	-0.790669	-0.132378	-0.145725	0.656066	0.296144	-0.474851	0.506353
33580	9.111161	-1.111280	3.356381	-0.548226	-0.023049	-0.005106	-0.789968	-0.131537	-0.144737	0.661872	0.290478	-0.478514	0.498571
33581	9.119829	-1.241444	3.420649	-0.545340	-0.001494	0.000085	-0.790663	-0.134075	-0.144055	0.667625	0.284714	-0.482025	0.490782
33582	9.179696	-1.226898	3.488067	-0.545346	-0.012510	0.023164	-0.792651	-0.131678	-0.142748	0.673052	0.278632	-0.485547	0.483331
33583	9.192546	-1.140340	3.429089	-0.552526	-0.007223	0.040757	-0.790958	-0.131827	-0.141497	0.678212	0.272351	-0.489300	0.475856
33584	9.132171	-1.120535	3.443448	-0.541490	0.012491	0.046062	-0.790402	-0.129570	-0.142463	0.683464	0.265788	-0.492443	0.468757
33585	9.081842	-1.096262	3.409414	-0.548736	0.016142	0.044180	-0.791250	-0.129572	-0.141331	0.688619	0.259228	-0.495726	0.461369
33586	9.076810	-1.100912	3.433637	-0.554319	0.001864	0.031815	-0.790831	-0.128730	-0.140341	0.693781	0.252660	-0.498925	0.453767
33587	9.114923	-1.163776	3.468117	-0.564216	0.016320	0.032493	-0.790412	-0.127316	-0.142017	0.698935	0.245929	-0.502143	0.445938
33588	9.148688	-1.096093	3.503563	-0.571293	0.048771	0.034879	-0.791827	-0.126610	-0.141576	0.704427	0.238604	-0.504711	0.438311
33589	9.028241	-1.129455	3.458185	-0.566979	0.014595	0.024497	-0.790982	-0.126047	-0.141858	0.709445	0.231854	-0.507791	0.430209
33590	9.076084	-1.206986	3.475901	-0.549802	0.001933	0.021236	-0.791837	-0.124210	-0.142676	0.714281	0.225312	-0.510623	0.422258
33591	9.151479	-1.130353	3.438699	-0.539124	-0.025006	0.007399	-0.791692	-0.125198	-0.142407	0.718716	0.219406	-0.513807	0.413897
33592	9.139215	-1.142239	3.458179	-0.552624	-0.001470	0.001784	-0.791698	-0.123933	-0.141268	0.723498	0.212995	-0.516479	0.405503
33593	9.081414	-1.158943	3.434278	-0.547133	0.005737	-0.001747	-0.791275	-0.123794	-0.140989	0.728161	0.206756	-0.519100	0.396949
33594	9.014471	-1.081458	3.390008	-0.540065	-0.017581	-0.017447	-0.791556	-0.124218	-0.140428	0.732675	0.200796	-0.521680	0.388225
33595	9.100260	-1.260503	3.445052	-0.556228	0.013179	-0.023140	-0.791840	-0.123935	-0.140423	0.737415	0.194534	-0.524021	0.379180
33596	9.090657	-1.187760	3.473250	-0.568889	0.024037	-0.021580	-0.791129	-0.124636	-0.142264	0.742295	0.187815	-0.526038	0.370145
33597	9.098032	-1.226701	3.437429	-0.554305	0.023863	-0.009910	-0.792399	-0.124772	-0.142678	0.746822	0.181303	-0.528097	0.361248
33598	9.080846	-1.219085	3.478446	-0.548828	0.025571	-0.002784	-0.790705	-0.124777	-0.142410	0.751287	0.174622	-0.529856	0.352601
33599	9.095636	-1.217003	3.439740	-0.545280	0.010232	-0.001758	-0.790284	-0.123641	-0.145214	0.755365	0.168201	-0.531932	0.343774
33600	9.090435	-1.236062	3.478623	-0.552685	-0.004939	-0.014142	-0.790276	-0.125615	-0.145235	0.759386	0.161747	-0.533987	0.334707
33601	9.080816	-1.187546	3.497426	-0.545379	0.002218	-0.012328	-0.790566	-0.123640	-0.145493	0.763239	0.155445	-0.535993	0.325598
33602	9.096029	-1.193081	3.400810	-0.570736	0.015006	-0.018004	-0.789303	-0.122238	-0.144082	0.767334	0.148580	-0.537692	0.316244
33603	9.081398	-1.192867	3.420159	-0.559853	0.006746	-0.007214	-0.789579	-0.123360	-0.145498	0.771022	0.141926	-0.539580	0.306979
33604	9.095836	-1.253528	3.396652	-0.556432	-0.033879	0.000149	-0.789581	-0.123222	-0.144653	0.774208	0.135348	-0.541834	0.297824
33605	9.183388	-1.118864	3.375701	-0.556477	-0.033798	-0.006893	-0.789589	-0.121679	-0.142386	0.777222	0.128953	-0.544173	0.288398
33606	9.144706	-1.106446	3.390112	-0.552728	-0.008496	-0.017627	-0.790149	-0.123377	-0.139868	0.780557	0.122442	-0.545807	0.278987
33607	9.052984	-1.098587	3.394980	-0.558091	-0.001386	-0.005367	-0.790428	-0.124224	-0.139312	0.783696	0.115788	-0.547492	0.269566
33608	9.065495	-1.130537	3.322828	-0.540142	-0.032891	-0.017346	-0.790711	-0.124225	-0.138888	0.786509	0.109568	-0.549287	0.260159
33609	9.173214	-1.052928	3.474052	-0.554495	0.000476	-0.012386	-0.790710	-0.124655	-0.136782	0.789477	0.103015	-0.550744	0.250589
33610	9.026650	-1.181494	3.637583	-0.539851	0.018398	-0.012379	-0.791559	-0.124230	-0.136912	0.792607	0.096455	-0.551584	0.241300
33611	9.036995	-1.128785	3.574154	-0.547048	0.007256	0.028310	-0.790570	-0.124371	-0.137625	0.795223	0.089502	-0.552809	0.232405
33612	9.147749	-1.080785	3.631464	-0.547161	0.002024	0.010674	-0.792828	-0.124793	-0.136064	0.797854	0.082628	-0.553838	0.223304
33613	9.039966	-1.041983	3.544184	-0.567075	0.014782	0.004158	-0.791844	-0.124093	-0.135361	0.800481	0.075569	-0.554825	0.213749
33614	9.022980	-1.070891	3.542113	-0.545271	0.009180	0.014171	-0.791563	-0.123814	-0.134657	0.802950	0.068632	-0.555581	0.204672
33615	8.863711	-1.108691	3.521000	-0.567063	0.016617	-0.002090	-0.791846	-0.123529	-0.135355	0.805394	0.061616	-0.556359	0.194957
33616	8.962640	-1.451582	3.669679	-0.510704	0.006220	0.021603	-0.792975	-0.123526	-0.135628	0.807542	0.055147	-0.556881	0.186327
33617	8.535077	-1.290532	3.484807	-0.567531	0.052149	0.048907	-0.793399	-0.123241	-0.136184	0.809971	0.047392	-0.556975	0.177425
33618	7.950964	-1.517104	3.381794	-0.554098	-0.024205	0.107776	-0.793132	-0.120002	-0.135590	0.811301	0.039353	-0.558091	0.169635
33619	8.955544	-2.104234	3.647975	-0.560072	-0.145388	0.170492	-0.794558	-0.117187	-0.133298	0.810886	0.030996	-0.561307	0.162596
33620	10.132480	-1.868561	3.870913	-0.547848	-0.173607	0.112683	-0.795853	-0.112695	-0.126912	0.810310	0.023505	-0.564696	0.154803
33621	9.387582	-1.049083	3.531716	-0.564778	-0.068329	0.032190	-0.797414	-0.111574	-0.123653	0.810991	0.016387	-0.566451	0.145458
33622	8.976610	-0.849107	3.404381	-0.561583	0.034784	-0.017999	-0.798540	-0.111560	-0.127160	0.812948	0.009519	-0.566290	0.135428
33623	9.349892	-1.156256	3.361397	-0.539986	-0.015919	0.002067	-0.798687	-0.110720	-0.125322	0.814078	0.002999	-0.566949	0.125846
33624	9.173383	-1.363359	3.303534	-0.558174	-0.011997	-0.026539	-0.800093	-0.111986	-0.125043	0.815288	-0.003591	-0.567375	0.115665
33625	9.152756	-1.465927	3.113809	-0.538095	-0.043370	0.044652	-0.801091	-0.109440	-0.126978	0.815785	-0.010502	-0.568318	0.106769
33626	9.238478	-1.475226	3.258783	-0.555990	-0.009283	0.070782	-0.800671	-0.108023	-0.129638	0.816585	-0.018160	-0.568527	0.098162
33627	8.946957	-1.517434	3.172653	-0.542332	0.005276	0.044252	-0.801531	-0.104631	-0.131987	0.817417	-0.025239	-0.568542	0.089176
33628	8.931441	-1.472867	3.326827	-0.543606	-0.026790	0.003736	-0.803089	-0.103643	-0.131261	0.817930	-0.031899	-0.568891	0.079597
33629	9.008835	-1.194706	3.439608	-0.532878	0.002779	-0.081200	-0.801815	-0.104208	-0.131840	0.818726	-0.037375	-0.568840	0.068638
33630	9.047213	-1.139000	3.496929	-0.564938	0.008197	-0.164752	-0.802510	-0.106456	-0.133405	0.819616	-0.042511	-0.568581	0.056009
33631	9.408261	-1.198673	3.593768	-0.542514	-0.008558	-0.212095	-0.803609	-0.113358	-0.133891	0.820161	-0.046619	-0.568623	0.042778
33632	9.377993	-1.304092	3.710973	-0.533550	-0.037606	-0.194144	-0.801055	-0.116039	-0.134783	0.820289	-0.050844	-0.568891	0.030047
33633	8.872347	-1.178225	3.618421	-0.557919	-0.036093	-0.155598	-0.800182	-0.122531	-0.132889	0.820178	-0.055808	-0.569109	0.017582
33634	8.630754	-0.865731	3.489604	-0.544603	-0.078434	-0.164031	-0.799603	-0.125918	-0.132085	0.819519	-0.060521	-0.569823	0.005257
33635	8.769329	-0.770450	3.406197	-0.553771	-0.090064	-0.165792	-0.798589	-0.132412	-0.129629	0.818520	-0.065254	-0.570714	-0.007278
33636	9.064117	-0.731376	3.381202	-0.573774	-0.089915	-0.167730	-0.797861	-0.138063	-0.126318	0.817398	-0.070378	-0.571410	-0.019983
33637	9.170787	-0.538499	3.412737	-0.533784	-0.090264	-0.147753	-0.797569	-0.140891	-0.123819	0.816144	-0.074951	-0.572072	-0.031999
33638	9.211588	-0.657357	3.385011	-0.546122	-0.039876	-0.134058	-0.796422	-0.145126	-0.122747	0.815368	-0.079953	-0.571712	-0.043910
33639	9.218617	-0.574809	3.451741	-0.538342	0.009917	-0.065262	-0.796974	-0.148228	-0.121791	0.815066	-0.085435	-0.570409	-0.054782
33640	9.272295	-0.570768	3.379131	-0.552524	0.036542	-0.012498	-0.796971	-0.148647	-0.122920	0.815021	-0.091830	-0.568417	-0.064895
33641	9.561470	-0.560114	3.441452	-0.523312	0.052459	0.009035	-0.796680	-0.150333	-0.124909	0.815090	-0.097830	-0.566141	-0.074448
33642	10.190454	-0.932281	3.693655	-0.545485	-0.016006	0.025188	-0.797248	-0.149771	-0.123914	0.814290	-0.104593	-0.564783	-0.083741
33643	9.753750	-0.868553	3.396308	-0.565577	-0.044812	0.028602	-0.797397	-0.148226	-0.122069	0.812984	-0.111636	-0.563828	-0.093230
33644	9.197073	-0.930691	2.948293	-0.518232	-0.045106	0.030826	-0.797112	-0.149075	-0.121236	0.811711	-0.118040	-0.562832	-0.102042
33645	8.878489	-1.461996	2.693675	-0.552502	-0.028789	0.031973	-0.798534	-0.147391	-0.118253	0.810397	-0.124878	-0.561489	-0.111318
33646	8.862617	-1.741979	2.737900	-0.556052	-0.038070	0.062025	-0.801362	-0.145970	-0.119763	0.808969	-0.132201	-0.560074	-0.120039
33647	9.540558	-2.151370	2.884130	-0.552526	-0.092660	0.125290	-0.802504	-0.143865	-0.116076	0.806935	-0.140276	-0.559382	-0.127558
33648	9.662003	-1.966574	3.183958	-0.549018	-0.070568	0.073036	-0.803365	-0.140764	-0.115333	0.804973	-0.147645	-0.558346	-0.135900
33649	9.067042	-1.731044	3.145879	-0.554278	-0.049155	0.092215	-0.805069	-0.138793	-0.113611	0.803129	-0.155281	-0.556890	-0.144029
33650	8.615100	-1.555098	2.999536	-0.539945	-0.072497	0.071232	-0.806069	-0.136257	-0.112452	0.800961	-0.162452	-0.555779	-0.152252
33651	8.940880	-1.843173	2.866995	-0.559976	-0.079417	0.053384	-0.804806	-0.135141	-0.109918	0.798435	-0.169839	-0.554767	-0.160904
33652	9.129878	-1.906050	3.051091	-0.548922	-0.034149	0.024948	-0.806225	-0.133447	-0.109608	0.796305	-0.176472	-0.553025	-0.170058
33653	8.929713	-1.963092	3.003667	-0.552365	-0.005293	0.021146	-0.807212	-0.133726	-0.109744	0.794301	-0.183141	-0.550809	-0.179316
33654	8.890692	-1.959616	2.747540	-0.544894	0.045535	-0.023306	-0.806642	-0.134709	-0.111446	0.792670	-0.188844	-0.547840	-0.189429
33655	8.896892	-2.033488	2.535712	-0.564578	0.121898	-0.087697	-0.807757	-0.136515	-0.118489	0.791359	-0.194042	-0.543808	-0.200926
33656	8.921270	-2.186560	2.431065	-0.537669	0.208274	-0.088807	-0.806478	-0.137059	-0.125537	0.791008	-0.198225	-0.538353	-0.212577
33657	9.267408	-2.546868	2.748757	-0.554747	0.370269	-0.059030	-0.806601	-0.138994	-0.137090	0.792216	-0.202549	-0.530124	-0.224357
33658	10.727195	-2.724480	3.642860	-0.550665	0.343673	-0.093971	-0.804889	-0.140505	-0.150059	0.792898	-0.206234	-0.522267	-0.236679
33659	9.497124	-1.875704	3.635034	-0.542096	0.265906	-0.079382	-0.802887	-0.143995	-0.161926	0.792621	-0.210606	-0.515607	-0.248084
33660	8.987093	-1.533458	2.969799	-0.545886	0.226226	-0.075673	-0.803448	-0.143261	-0.170353	0.791866	-0.214887	-0.509354	-0.259482
33661	8.616452	-1.031619	2.457247	-0.530235	0.171306	-0.187488	-0.801729	-0.146466	-0.182778	0.789779	-0.218403	-0.504565	-0.271961
33662	8.959217	-1.009102	2.152068	-0.536837	0.033553	-0.287481	-0.799035	-0.148144	-0.188724	0.785667	-0.221340	-0.502120	-0.285676
33663	9.861792	-1.141276	2.408476	-0.548065	-0.018696	-0.272097	-0.797174	-0.153351	-0.192309	0.780752	-0.225276	-0.500462	-0.298690
33664	10.142105	-1.270339	2.921822	-0.562098	0.043935	-0.216012	-0.797715	-0.157846	-0.196712	0.776715	-0.229149	-0.497184	-0.311468
33665	9.239754	-1.151424	3.250335	-0.549067	0.064787	-0.150710	-0.796009	-0.159523	-0.202228	0.773033	-0.233750	-0.493516	-0.322835
33666	8.489705	-1.113193	3.197751	-0.547183	0.057268	-0.126902	-0.794867	-0.161484	-0.206899	0.769470	-0.238106	-0.489537	-0.334028
33667	8.588596	-0.931477	2.982946	-0.562379	-0.006773	-0.207135	-0.795425	-0.162316	-0.210420	0.764348	-0.242771	-0.487004	-0.345920
33668	9.220065	-1.111728	3.008276	-0.544806	-0.066546	-0.273690	-0.794707	-0.164421	-0.213964	0.758288	-0.246403	-0.485466	-0.358618
33669	9.452644	-1.029063	2.934550	-0.538930	-0.027427	-0.215414	-0.790740	-0.167242	-0.215994	0.752702	-0.250694	-0.483303	-0.370149
33670	9.380692	-1.058063	2.862478	-0.538610	-0.001693	-0.173120	-0.790723	-0.170758	-0.218563	0.747739	-0.254635	-0.480151	-0.381448
33671	9.067655	-1.066362	2.766332	-0.556005	0.053125	-0.053410	-0.791138	-0.172013	-0.222229	0.743778	-0.260084	-0.475708	-0.390964
33672	9.077697	-0.979468	2.758100	-0.553945	0.089064	-0.042978	-0.790430	-0.171721	-0.225889	0.740352	-0.264716	-0.470273	-0.400809
33673	9.154349	-1.018271	2.814008	-0.557231	0.146749	-0.043363	-0.789165	-0.169022	-0.233184	0.737080	-0.269492	-0.464275	-0.410531
33674	9.086780	-0.838463	2.899083	-0.559284	0.262067	-0.042320	-0.787887	-0.169281	-0.240792	0.734984	-0.272704	-0.456086	-0.421208
33675	9.559634	-1.399810	3.274426	-0.554656	0.261855	-0.019257	-0.784350	-0.168833	-0.250942	0.732702	-0.276662	-0.448155	-0.431002
33676	10.499410	-2.312140	3.648229	-0.533919	0.247715	-0.053371	-0.782936	-0.167679	-0.259943	0.730238	-0.279424	-0.440295	-0.441379
33677	9.034865	-1.703051	2.952296	-0.555962	0.139553	0.048580	-0.780668	-0.168653	-0.265596	0.727194	-0.285062	-0.433636	-0.449320
33678	9.347663	-1.523908	2.541504	-0.558065	-0.000870	-0.056632	-0.780257	-0.165264	-0.267674	0.722139	-0.290283	-0.429082	-0.458409
33679	9.173134	-1.696736	2.555748	-0.560903	0.014175	-0.127587	-0.777978	-0.169205	-0.271109	0.716108	-0.295583	-0.425149	-0.468048
33680	8.905341	-1.530287	2.621909	-0.571288	-0.039766	-0.138030	-0.779662	-0.172024	-0.269719	0.709646	-0.300557	-0.421366	-0.478037
33681	9.190280	-1.947216	2.713171	-0.555123	-0.079522	-0.132288	-0.778093	-0.175981	-0.267803	0.702526	-0.306582	-0.418763	-0.486931
33682	9.458119	-2.063274	2.975081	-0.567714	-0.068890	-0.104165	-0.778366	-0.178522	-0.266421	0.695915	-0.311951	-0.415087	-0.496076
33683	9.746898	-1.831697	3.194421	-0.540385	-0.038287	-0.111032	-0.777795	-0.179932	-0.266722	0.689174	-0.317505	-0.411833	-0.504602
33684	9.303257	-1.635320	3.231486	-0.552695	0.043009	-0.132974	-0.777226	-0.179917	-0.271649	0.683053	-0.321189	-0.406816	-0.514565
33685	8.850395	-1.453779	3.205902	-0.547256	0.068600	-0.180906	-0.776089	-0.181039	-0.274061	0.676174	-0.325103	-0.402365	-0.524595
33686	8.783249	-1.448855	3.152776	-0.554686	0.063609	-0.223435	-0.774674	-0.180885	-0.279133	0.669005	-0.327740	-0.397489	-0.535743
33687	8.979726	-1.730146	3.201564	-0.552633	0.105185	-0.237819	-0.771422	-0.180587	-0.286048	0.661495	-0.330774	-0.392739	-0.546597
33688	8.901390	-1.767548	3.325323	-0.539786	0.141365	-0.261803	-0.768035	-0.178451	-0.295194	0.654333	-0.331920	-0.387092	-0.558424
33689	8.742500	-1.854138	3.232262	-0.567224	0.120103	-0.289456	-0.762810	-0.177021	-0.305065	0.645974	-0.334470	-0.382171	-0.569906
33690	8.898332	-2.123362	3.237474	-0.556538	0.114331	-0.352993	-0.762242	-0.175578	-0.315744	0.637139	-0.335268	-0.377133	-0.582597
33691	8.984323	-1.962710	3.119578	-0.569233	0.125321	-0.363781	-0.756734	-0.173719	-0.327582	0.627617	-0.337091	-0.372453	-0.594765
33692	9.209249	-2.037235	3.023452	-0.541902	0.143366	-0.377685	-0.753059	-0.172707	-0.337868	0.618459	-0.336987	-0.367209	-0.607541
33693	9.439544	-2.178161	3.135872	-0.537817	0.208076	-0.360318	-0.748108	-0.172539	-0.349720	0.609458	-0.337326	-0.361695	-0.619636
33694	9.249036	-1.958910	3.220671	-0.530788	0.167335	-0.344077	-0.742175	-0.170963	-0.361564	0.600632	-0.336859	-0.355883	-0.631756
33695	8.778238	-1.397289	2.891234	-0.552951	0.089580	-0.304943	-0.738221	-0.169533	-0.370582	0.591059	-0.339148	-0.351097	-0.642152
33696	9.194635	-0.728972	2.738233	-0.558844	0.064060	-0.359525	-0.736247	-0.166969	-0.380135	0.580801	-0.340042	-0.346119	-0.653638
33697	10.214692	-0.639703	2.581221	-0.538956	0.048697	-0.350124	-0.731734	-0.164558	-0.387740	0.570128	-0.342265	-0.342238	-0.663839
33698	10.139834	-0.714826	2.860048	-0.553234	0.055292	-0.277829	-0.728922	-0.160883	-0.393068	0.560641	-0.343586	-0.336729	-0.673976
33699	9.440076	-0.686292	2.853416	-0.538466	0.045406	-0.198118	-0.727541	-0.152406	-0.399882	0.551702	-0.346786	-0.331793	-0.682113
33700	9.375828	-0.890734	2.947608	-0.560249	0.054662	-0.216166	-0.724190	-0.141956	-0.408378	0.542757	-0.348455	-0.325659	-0.691332
33701	8.830020	-0.952454	2.963526	-0.572760	0.092649	-0.233474	-0.723096	-0.132348	-0.416162	0.533157	-0.351047	-0.319908	-0.700121
33702	8.855986	-0.818340	2.792845	-0.550221	0.063716	-0.232117	-0.721145	-0.125287	-0.421729	0.523888	-0.352227	-0.313810	-0.709226
33703	9.232615	-0.748092	2.810888	-0.569702	0.030076	-0.282478	-0.718911	-0.118650	-0.427022	0.512965	-0.355246	-0.309035	-0.717750
33704	9.508049	-0.725827	2.783691	-0.546285	0.009444	-0.300594	-0.717100	-0.112158	-0.430906	0.502172	-0.356563	-0.303931	-0.726851
33705	9.299670	-0.811122	2.847748	-0.542634	0.008463	-0.297063	-0.715991	-0.106791	-0.434797	0.490845	-0.359406	-0.299804	-0.734858
33706	9.144440	-0.824069	2.939924	-0.527768	0.049583	-0.271525	-0.713470	-0.101146	-0.438977	0.480624	-0.359953	-0.294262	-0.743535
33707	9.194933	-0.790296	2.980559	-0.565669	0.084780	-0.258018	-0.712352	-0.097752	-0.443169	0.469936	-0.361999	-0.288692	-0.751514
33708	9.106606	-0.712949	2.892823	-0.560380	0.052226	-0.248029	-0.709827	-0.093520	-0.445958	0.459634	-0.362793	-0.282362	-0.759861
33709	9.274084	-0.683733	3.095252	-0.563631	0.101472	-0.211187	-0.706166	-0.090411	-0.450877	0.449543	-0.364706	-0.276265	-0.767189
33710	9.219624	-0.774409	3.226823	-0.554096	0.149632	-0.163629	-0.703633	-0.087586	-0.454524	0.440923	-0.364263	-0.268442	-0.775138
33711	9.335377	-0.779911	3.236395	-0.555624	0.178163	-0.128414	-0.700398	-0.083769	-0.460276	0.432394	-0.365272	-0.261105	-0.781944
33712	9.084594	-0.671843	3.259689	-0.513444	0.215294	-0.075109	-0.696318	-0.079390	-0.466028	0.425623	-0.363776	-0.252623	-0.789110
33713	9.600821	-0.781555	3.240891	-0.540532	0.220533	-0.036442	-0.691950	-0.076136	-0.472779	0.418702	-0.364388	-0.244424	-0.795089
33714	9.789460	-1.006081	3.083661	-0.551672	0.170109	-0.031822	-0.688865	-0.070493	-0.476401	0.411960	-0.364021	-0.235336	-0.801495
33715	9.792137	-0.906441	2.787742	-0.568104	0.172351	-0.070040	-0.685227	-0.061743	-0.482527	0.403890	-0.365433	-0.227304	-0.807257
33716	10.316037	-1.040792	2.701550	-0.552149	0.180781	-0.206045	-0.681157	-0.055538	-0.486431	0.394221	-0.363957	-0.219333	-0.814873
33717	9.614100	-0.857286	2.739104	-0.557896	0.157707	-0.250325	-0.677909	-0.054254	-0.493476	0.383045	-0.364650	-0.212872	-0.821579
33718	8.831920	-1.351562	2.528189	-0.528810	0.106510	-0.195036	-0.676646	-0.051991	-0.496556	0.373235	-0.364084	-0.205715	-0.828142
33719	8.325173	-1.651455	2.372730	-0.566985	0.009849	-0.055250	-0.675382	-0.050299	-0.497674	0.364433	-0.368018	-0.198729	-0.832020
33720	9.209665	-2.148607	2.606654	-0.547089	-0.039387	0.007316	-0.676110	-0.045369	-0.496210	0.357117	-0.370706	-0.190830	-0.835840
33721	9.569468	-1.918791	3.002317	-0.543740	-0.053565	-0.016359	-0.676134	-0.039730	-0.496432	0.348742	-0.375667	-0.184323	-0.838617
33722	9.462230	-1.827577	3.180257	-0.549473	-0.084034	-0.033066	-0.678417	-0.034801	-0.493549	0.340447	-0.378851	-0.176967	-0.842170
33723	8.908087	-1.347292	3.286794	-0.540590	-0.086525	-0.066620	-0.678571	-0.032128	-0.491973	0.330989	-0.384103	-0.171057	-0.844779
33724	8.864686	-1.414929	3.248945	-0.560676	-0.090683	-0.095153	-0.680843	-0.029594	-0.489256	0.321415	-0.387126	-0.163999	-0.848487
33725	9.033422	-1.549155	3.211554	-0.549782	-0.081484	-0.119833	-0.682704	-0.024243	-0.486654	0.310858	-0.392080	-0.158256	-0.851232
33726	8.956016	-1.613979	3.202715	-0.544070	-0.039143	-0.123589	-0.683554	-0.023967	-0.484253	0.300972	-0.393886	-0.151352	-0.855197
33727	8.795954	-1.716586	3.252403	-0.538785	-0.058854	-0.141147	-0.685120	-0.021146	-0.483649	0.290080	-0.398217	-0.145758	-0.857923
33728	8.890429	-1.744129	3.194590	-0.569592	-0.061623	-0.116702	-0.685980	-0.018615	-0.481084	0.279924	-0.400426	-0.138471	-0.861468
33729	8.940680	-1.748946	3.247738	-0.552847	-0.002346	-0.104478	-0.685418	-0.018055	-0.480520	0.269578	-0.403860	-0.131965	-0.864182
33730	8.806034	-1.792143	3.161409	-0.552170	0.091132	-0.082073	-0.684294	-0.016644	-0.481639	0.260459	-0.403281	-0.123846	-0.868439
33731	8.918268	-1.701711	3.049094	-0.564536	0.154378	-0.093182	-0.682328	-0.013824	-0.483312	0.250496	-0.403987	-0.116155	-0.872098
33732	9.442242	-1.802182	2.969772	-0.556395	0.141690	-0.082295	-0.680785	-0.010712	-0.487933	0.241359	-0.402401	-0.107686	-0.876483
33733	12.121128	-2.020701	3.188520	-0.557143	0.061289	-0.123763	-0.678110	-0.008595	-0.490464	0.230580	-0.404587	-0.100787	-0.879195
33734	10.533546	-0.549817	2.589457	-0.561886	0.006582	-0.061665	-0.677549	-0.007467	-0.491019	0.221380	-0.405283	-0.092687	-0.882126
33735	9.563435	-0.504041	1.976474	-0.548225	0.078411	0.047585	-0.678271	-0.003085	-0.494343	0.213569	-0.407405	-0.084545	-0.883890
33736	8.725359	-0.713547	1.641635	-0.547294	0.174124	0.112289	-0.676475	0.006650	-0.498474	0.207767	-0.405262	-0.074561	-0.887151
33737	8.772071	-1.022880	1.693353	-0.537886	0.084163	0.091688	-0.675679	0.018776	-0.500322	0.200713	-0.407282	-0.066223	-0.888510
33738	9.598907	-1.287163	2.004497	-0.553918	0.001535	0.079743	-0.675175	0.033158	-0.502285	0.193956	-0.408064	-0.057092	-0.890284
33739	10.379128	-1.504959	2.745308	-0.554112	0.002718	0.055060	-0.676340	0.041476	-0.502048	0.185879	-0.411524	-0.049090	-0.890891
33740	9.558607	-1.257417	2.854799	-0.542966	0.037560	0.071643	-0.674682	0.049788	-0.501974	0.179027	-0.411492	-0.040093	-0.892758
33741	8.531694	-1.225266	2.710829	-0.548395	0.041244	0.052781	-0.676131	0.058535	-0.503559	0.170874	-0.414164	-0.032077	-0.893444
33742	8.869782	-1.307558	2.646052	-0.557890	0.009504	-0.014306	-0.674766	0.069242	-0.502894	0.162272	-0.414502	-0.023634	-0.895152
33743	9.010279	-1.554178	2.771853	-0.558447	-0.062218	-0.052805	-0.676195	0.072905	-0.501298	0.151977	-0.418896	-0.016666	-0.895070
33744	9.175306	-1.544312	2.969668	-0.556495	-0.048040	-0.026304	-0.675791	0.077128	-0.499850	0.143070	-0.420110	-0.008557	-0.896083
33745	9.336168	-1.488413	2.794847	-0.561638	-0.033217	0.033748	-0.677777	0.079101	-0.498548	0.134190	-0.423902	-0.000735	-0.895712
33746	9.030911	-1.596588	2.581402	-0.559669	-0.030749	0.054921	-0.678355	0.081632	-0.496126	0.126647	-0.424694	0.008142	-0.896398
33747	8.960294	-1.408020	2.132354	-0.556089	-0.063460	0.085273	-0.679488	0.082192	-0.494423	0.118628	-0.428915	0.016218	-0.895375
33748	9.496839	-1.250068	2.422260	-0.539294	0.026651	0.081493	-0.679633	0.083040	-0.494835	0.111650	-0.428501	0.025061	-0.896266
33749	9.084083	-1.014704	2.541007	-0.554716	0.199923	0.052765	-0.677646	0.081640	-0.499226	0.102830	-0.427922	0.033386	-0.897326
33750	10.077579	-1.695155	2.945980	-0.529170	0.219730	0.049500	-0.672964	0.077421	-0.505214	0.095208	-0.423906	0.042163	-0.899701
33751	8.939310	-1.948561	3.017991	-0.544289	0.257457	0.053246	-0.670397	0.072930	-0.513017	0.086347	-0.422157	0.050389	-0.900993
33752	8.787710	-2.664566	1.996790	-0.563709	0.094380	0.161872	-0.665310	0.072649	-0.516998	0.080538	-0.420208	0.060481	-0.901821
33753	9.822218	-2.820683	2.035810	-0.541755	-0.113662	0.055671	-0.665874	0.072509	-0.516854	0.072051	-0.425089	0.068120	-0.899704
33754	10.389298	-2.324810	2.285658	-0.532059	-0.118715	0.020598	-0.668119	0.068986	-0.515467	0.064170	-0.426982	0.076070	-0.898767
33755	9.951189	-1.983585	2.301768	-0.544423	-0.128276	-0.114885	-0.671208	0.064759	-0.513799	0.052500	-0.432297	0.082266	-0.896435
33756	9.120766	-1.801233	2.411999	-0.546578	-0.145794	-0.179533	-0.677120	0.059680	-0.508040	0.040900	-0.434848	0.088672	-0.895194
33757	8.965388	-2.024963	2.421953	-0.546275	-0.126387	-0.137247	-0.679638	0.053900	-0.505830	0.028718	-0.439987	0.094649	-0.892540
33758	8.696436	-2.126177	2.198716	-0.569414	-0.085292	-0.090057	-0.680769	0.054039	-0.504554	0.018367	-0.441134	0.102219	-0.891412
33759	9.245206	-2.042623	1.812839	-0.548127	-0.162621	-0.108653	-0.684299	0.053614	-0.501296	0.006679	-0.446702	0.108442	-0.888061
33760	9.302168	-2.131902	1.893500	-0.549444	-0.231122	-0.104713	-0.687275	0.055298	-0.497036	-0.003481	-0.450295	0.115421	-0.885381
33761	9.539426	-2.240656	1.746995	-0.529543	-0.254695	-0.095448	-0.692382	0.059085	-0.487954	-0.014642	-0.457295	0.121408	-0.880867
33762	9.756120	-2.028277	1.915901	-0.531882	-0.177122	-0.101196	-0.695216	0.060341	-0.482012	-0.024739	-0.459758	0.128016	-0.878421
33763	9.525674	-1.867834	1.832260	-0.546266	-0.129848	-0.142370	-0.700025	0.061893	-0.479004	-0.037251	-0.464492	0.133776	-0.874622
33764	9.452872	-1.961597	1.838237	-0.529882	-0.128153	-0.140447	-0.700589	0.060752	-0.474511	-0.048157	-0.466024	0.139885	-0.872316
33765	9.320995	-1.723416	1.531287	-0.557199	-0.146110	-0.132676	-0.705681	0.062730	-0.472481	-0.060605	-0.470806	0.145884	-0.867979
33766	9.482760	-1.816604	1.478949	-0.560739	-0.122465	-0.153186	-0.707665	0.063567	-0.468519	-0.072043	-0.472062	0.152311	-0.865314
33767	9.678967	-1.527517	1.526205	-0.547877	-0.099244	-0.133641	-0.708228	0.062570	-0.464868	-0.084599	-0.475843	0.158009	-0.861075
33768	9.664613	-1.459652	1.542382	-0.542938	-0.039930	-0.119789	-0.709216	0.061858	-0.462055	-0.095546	-0.475416	0.164220	-0.859001
33769	9.562860	-1.432033	1.605037	-0.556156	0.004784	-0.077775	-0.710632	0.062849	-0.462314	-0.107583	-0.477016	0.170323	-0.855495
33770	9.837142	-1.578524	1.644967	-0.541549	-0.003691	-0.042132	-0.710772	0.062709	-0.462596	-0.117294	-0.475545	0.177092	-0.853661
33771	9.540024	-1.447959	1.740565	-0.545738	0.038321	-0.007102	-0.710063	0.062291	-0.464294	-0.128165	-0.476168	0.183541	-0.850382
33772	9.843725	-1.515485	2.069545	-0.524761	0.067170	-0.017611	-0.710196	0.060746	-0.465997	-0.137541	-0.473296	0.189998	-0.849102
33773	9.426128	-0.760827	2.129342	-0.583185	0.082568	-0.097998	-0.707650	0.059754	-0.466168	-0.150486	-0.473211	0.195993	-0.845584
33774	8.901303	-0.896754	1.894752	-0.547103	0.033779	-0.108006	-0.706788	0.056802	-0.469300	-0.161447	-0.471019	0.201971	-0.843376
33775	9.617900	-1.350057	2.014839	-0.563625	-0.018676	-0.070639	-0.707051	0.052433	-0.469062	-0.173333	-0.472367	0.208087	-0.838764
33776	9.847597	-1.233536	2.327366	-0.573878	0.060022	0.001345	-0.706471	0.049197	-0.471351	-0.182794	-0.469028	0.215340	-0.836796
33777	9.541829	-1.215716	2.549887	-0.531528	0.116781	0.073961	-0.704200	0.046802	-0.473363	-0.192517	-0.467402	0.221695	-0.833861
33778	9.497746	-1.151892	2.662805	-0.558951	0.102649	0.056028	-0.701791	0.045255	-0.476071	-0.201073	-0.463017	0.228960	-0.832323
33779	9.463806	-1.146709	2.684541	-0.555327	0.087986	0.080923	-0.700362	0.041877	-0.478368	-0.210759	-0.461544	0.235779	-0.828834
33780	9.305093	-1.201928	2.583880	-0.539014	0.084416	0.066947	-0.698373	0.039628	-0.481782	-0.218831	-0.457352	0.242791	-0.827040
33781	9.330057	-1.113060	2.520028	-0.559237	0.053099	0.054537	-0.696095	0.035684	-0.484092	-0.228801	-0.456364	0.249480	-0.822887
33782	9.369251	-1.060442	2.471060	-0.549271	0.068699	0.019190	-0.696364	0.032870	-0.485526	-0.237640	-0.452482	0.256189	-0.820460
33783	9.349513	-1.093909	2.510122	-0.559213	0.083261	0.007473	-0.693810	0.030049	-0.486701	-0.248504	-0.451031	0.262189	-0.816133
33784	9.349342	-1.050135	2.553130	-0.517665	0.069009	-0.031758	-0.691537	0.026946	-0.487735	-0.257842	-0.447419	0.267813	-0.813394
33785	9.418391	-1.154051	2.624273	-0.557619	0.074672	-0.039340	-0.691806	0.024275	-0.489590	-0.269358	-0.446149	0.273277	-0.808528
33786	9.439122	-1.221260	2.719235	-0.528520	0.081753	-0.040821	-0.690378	0.021466	-0.493709	-0.278949	-0.442179	0.278811	-0.805562
33787	9.477126	-1.075078	2.558070	-0.555793	0.069141	-0.025105	-0.689805	0.019779	-0.495419	-0.290122	-0.440712	0.284272	-0.800495
33788	9.343231	-1.228450	2.632453	-0.566825	0.035687	-0.009156	-0.688952	0.018509	-0.495580	-0.299214	-0.436934	0.290843	-0.796850
33789	9.295205	-1.223495	2.603465	-0.550571	0.023972	-0.017748	-0.687396	0.017944	-0.496161	-0.309892	-0.435965	0.296432	-0.791220
33790	9.233088	-1.126646	2.568638	-0.559486	0.054679	-0.021578	-0.686678	0.015124	-0.496618	-0.319158	-0.431853	0.302534	-0.787473
33791	9.416229	-1.113029	2.611736	-0.565006	0.056705	-0.041080	-0.687379	0.014284	-0.497746	-0.330440	-0.430203	0.307817	-0.781655
33792	9.410655	-1.170571	2.680045	-0.563993	0.071062	-0.035860	-0.686249	0.014855	-0.500844	-0.339986	-0.425736	0.313624	-0.777687
33793	9.349851	-1.189204	2.731079	-0.546631	0.067011	0.003274	-0.684965	0.011896	-0.502010	-0.350385	-0.423555	0.318799	-0.772139
33794	9.342098	-1.259043	2.763283	-0.535538	0.099422	-0.000345	-0.682989	0.012463	-0.504270	-0.359232	-0.418482	0.324140	-0.768608
33795	9.293220	-1.270365	2.835967	-0.542773	0.104837	0.001291	-0.681859	0.013035	-0.507508	-0.369765	-0.415550	0.328847	-0.763185
33796	9.288467	-1.270396	2.826308	-0.553531	0.120994	0.013450	-0.679595	0.012190	-0.509503	-0.378600	-0.409787	0.334287	-0.759598
33797	9.206297	-1.269787	2.840909	-0.549039	0.115605	0.008211	-0.677477	0.012761	-0.513171	-0.389031	-0.406395	0.338939	-0.754068
33798	9.196324	-1.279164	2.877274	-0.559178	0.092224	0.008231	-0.674937	0.013181	-0.514030	-0.397695	-0.400917	0.344506	-0.749947
33799	9.248950	-1.250026	2.951787	-0.555512	0.110392	-0.009520	-0.674658	0.014315	-0.516130	-0.408283	-0.397473	0.349014	-0.743982
33800	9.267197	-1.375342	3.028070	-0.559240	0.092360	-0.006815	-0.672263	0.015723	-0.517259	-0.417063	-0.391954	0.354320	-0.739519
33801	9.171495	-1.263902	2.973794	-0.561109	0.092493	-0.020994	-0.670842	0.014322	-0.520942	-0.427597	-0.388605	0.358826	-0.733070
33802	9.175877	-1.341144	2.993981	-0.559556	0.047424	-0.019825	-0.669997	0.015029	-0.522207	-0.436131	-0.383697	0.364273	-0.727923
33803	9.209473	-1.258779	3.058260	-0.545278	0.033330	-0.062019	-0.668589	0.016013	-0.522489	-0.446564	-0.381445	0.368600	-0.720565
33804	9.223357	-1.326262	3.102490	-0.552301	0.071179	-0.059688	-0.667881	0.016020	-0.525026	-0.455674	-0.376412	0.373272	-0.715082
33805	9.194428	-1.258230	3.130767	-0.548785	0.056785	-0.063980	-0.667024	0.013761	-0.524494	-0.466167	-0.373597	0.377278	-0.707655
33806	9.181054	-1.254190	2.990587	-0.558146	0.015516	-0.077986	-0.665750	0.013200	-0.526338	-0.475025	-0.369301	0.382258	-0.701318
33807	9.238221	-1.142428	3.141498	-0.539952	0.017068	-0.059186	-0.666872	0.011798	-0.527610	-0.484914	-0.366892	0.386397	-0.693503
33808	9.260146	-1.103944	3.133790	-0.552624	0.031653	-0.070915	-0.664753	0.011655	-0.528472	-0.493617	-0.362238	0.391043	-0.687176
33809	9.214827	-1.130756	3.051991	-0.530872	0.015239	-0.060837	-0.665170	0.010105	-0.528344	-0.503272	-0.359761	0.394918	-0.679212
33810	9.268307	-1.109585	3.013021	-0.536328	-0.004862	-0.026261	-0.664597	0.007844	-0.526966	-0.510823	-0.355291	0.399879	-0.672996
33811	9.234946	-1.056388	2.983475	-0.556358	-0.011975	-0.026450	-0.665440	0.006714	-0.525846	-0.519804	-0.352468	0.404489	-0.664800
33812	9.249372	-1.070979	2.983618	-0.545462	-0.011092	-0.029866	-0.665434	0.005446	-0.525859	-0.527281	-0.347900	0.409467	-0.658238
33813	9.249086	-1.017416	3.045848	-0.556297	-0.001194	-0.022972	-0.664855	0.002347	-0.527022	-0.536124	-0.344722	0.413845	-0.649977
33814	9.259201	-1.025124	2.983094	-0.548987	0.006014	-0.026466	-0.664707	0.000655	-0.526759	-0.543576	-0.339749	0.418564	-0.643351
33815	9.268206	-0.997991	3.079435	-0.549079	-0.021274	0.002010	-0.664986	0.000094	-0.527466	-0.551695	-0.336519	0.423097	-0.635119
33816	9.277793	-1.133752	3.022943	-0.557177	-0.019532	0.012508	-0.664973	-0.003293	-0.526095	-0.558344	-0.331346	0.428315	-0.628497
33817	9.220854	-0.974191	2.972911	-0.539986	-0.022219	0.002121	-0.665532	-0.004560	-0.526386	-0.566208	-0.328059	0.432615	-0.620185
33818	9.292905	-1.017995	2.997467	-0.556288	-0.015852	0.004553	-0.666228	-0.006815	-0.525982	-0.572837	-0.322809	0.437579	-0.613333
33819	9.278182	-1.051646	3.012361	-0.556307	-0.010297	-0.012298	-0.667069	-0.008509	-0.524305	-0.580896	-0.319149	0.441714	-0.604642
33820	9.226007	-0.947821	2.943613	-0.554582	-0.024721	-0.012183	-0.666214	-0.010199	-0.525455	-0.587483	-0.314063	0.446499	-0.597383
33821	9.350191	-1.027539	3.074823	-0.530754	0.014864	-0.017446	-0.665356	-0.012741	-0.524644	-0.595470	-0.310288	0.449853	-0.588871
33822	9.219428	-0.973033	3.156548	-0.554206	0.047444	-0.023252	-0.665063	-0.014993	-0.525795	-0.602669	-0.304344	0.453554	-0.581768
33823	9.229551	-0.973475	3.096128	-0.556915	0.045610	-0.017960	-0.663365	-0.015696	-0.527363	-0.610890	-0.299739	0.456684	-0.573071
33824	9.268575	-0.881930	3.087806	-0.559574	0.063732	-0.026929	-0.663353	-0.018519	-0.526408	-0.618134	-0.293472	0.460061	-0.565798
33825	9.220043	-0.891110	3.116970	-0.552375	0.052878	-0.026790	-0.661646	-0.021049	-0.529683	-0.626272	-0.288766	0.462834	-0.556941
33826	9.190855	-0.871350	3.155451	-0.552301	0.052649	-0.002023	-0.660358	-0.024714	-0.530576	-0.632913	-0.282384	0.466243	-0.549816
33827	9.181048	-0.822681	3.198417	-0.537704	0.061524	0.005172	-0.659926	-0.026400	-0.532285	-0.640475	-0.277328	0.468767	-0.541422
33828	9.015924	-0.740830	3.366874	-0.554064	0.076172	-0.014603	-0.657940	-0.028233	-0.533585	-0.647302	-0.270692	0.471664	-0.534096
33829	8.997232	-0.859993	3.230492	-0.545483	-0.002998	-0.031721	-0.657083	-0.030489	-0.533897	-0.654474	-0.266429	0.474739	-0.524692
33830	9.278584	-0.977301	3.306334	-0.540398	-0.057893	-0.038363	-0.657634	-0.033874	-0.532803	-0.660028	-0.261526	0.478945	-0.516314
33831	9.183208	-0.662495	3.307781	-0.538504	-0.046333	-0.022467	-0.658748	-0.037535	-0.533114	-0.666438	-0.257582	0.482405	-0.506752
33832	9.113980	-0.560859	3.258411	-0.560247	-0.055563	0.012722	-0.660434	-0.039508	-0.532277	-0.671414	-0.251811	0.486889	-0.498731
33833	9.530946	-0.504851	3.358718	-0.543754	-0.028620	0.019029	-0.661972	-0.043174	-0.530616	-0.677399	-0.247098	0.490224	-0.489646
33834	9.483743	-0.581042	3.494951	-0.541848	-0.029825	0.049995	-0.663236	-0.045150	-0.528939	-0.681992	-0.240873	0.494212	-0.482309
33835	9.367632	-0.541309	3.547824	-0.555895	0.044906	0.060851	-0.662654	-0.048811	-0.530389	-0.688155	-0.234760	0.496707	-0.473933
33836	9.145748	-0.479432	3.557096	-0.559440	0.075799	0.031389	-0.663056	-0.053313	-0.532683	-0.693869	-0.227390	0.499176	-0.466543
33837	9.132381	-0.443883	3.431063	-0.541218	0.092095	0.013817	-0.663323	-0.056692	-0.533842	-0.700661	-0.221397	0.500488	-0.457788
33838	9.189671	-0.511610	3.480071	-0.533770	0.109889	0.035027	-0.661049	-0.059650	-0.535860	-0.706375	-0.213960	0.502090	-0.450734
33839	9.493583	-0.552164	3.484950	-0.551888	0.119936	0.033041	-0.661304	-0.065420	-0.538450	-0.713087	-0.207273	0.503023	-0.442169
33840	9.599002	-0.469782	3.624042	-0.558781	0.211375	-0.010923	-0.657330	-0.069503	-0.542743	-0.720120	-0.198973	0.503037	-0.434501
33841	8.687867	-0.501813	3.768187	-0.558582	0.221758	0.023319	-0.656609	-0.071740	-0.548680	-0.727709	-0.191292	0.502322	-0.426052
33842	8.347428	-0.469508	3.181093	-0.553763	0.091813	0.041828	-0.654348	-0.071305	-0.554038	-0.732828	-0.183481	0.504050	-0.418606
33843	8.828918	-0.709141	3.221785	-0.544431	-0.131055	-0.020321	-0.657607	-0.068621	-0.553281	-0.736923	-0.179326	0.508056	-0.408248
33844	9.247586	-0.701055	3.390284	-0.560759	-0.123790	-0.013401	-0.659023	-0.068346	-0.550454	-0.740151	-0.173708	0.512632	-0.399012
33845	9.223517	-0.545809	3.456243	-0.553346	-0.105997	0.007819	-0.662423	-0.065804	-0.549416	-0.744070	-0.168838	0.516292	-0.388967
33846	9.252810	-0.439597	3.464684	-0.560547	-0.086037	-0.002984	-0.667942	-0.063407	-0.545691	-0.747394	-0.162757	0.520177	-0.379905
33847	9.229300	-0.522374	3.344819	-0.568935	-0.112803	-0.027697	-0.670636	-0.061294	-0.543538	-0.751325	-0.157985	0.523787	-0.369050
33848	9.300569	-0.681904	3.414163	-0.564278	-0.102119	-0.016217	-0.673744	-0.060865	-0.543228	-0.754379	-0.152050	0.527721	-0.359588
33849	9.122605	-0.603719	3.370034	-0.565562	-0.055944	0.056885	-0.677140	-0.059167	-0.542761	-0.758043	-0.145938	0.530545	-0.350136
33850	9.244632	-0.644366	3.177010	-0.560132	-0.053971	0.037503	-0.680542	-0.055917	-0.542841	-0.760996	-0.139101	0.533723	-0.341577
33851	9.239507	-0.678031	3.199141	-0.542044	-0.059338	0.023587	-0.685069	-0.053508	-0.543484	-0.764555	-0.133651	0.536198	-0.331790
33852	9.248325	-0.822864	3.236991	-0.560198	-0.048252	0.002057	-0.687055	-0.051532	-0.543026	-0.767603	-0.127108	0.539026	-0.322614
33853	9.228873	-0.919591	3.209100	-0.525639	-0.050313	0.012189	-0.691303	-0.048704	-0.542541	-0.771057	-0.121897	0.541081	-0.312799
33854	9.170632	-0.952907	3.233714	-0.554645	-0.022856	-0.021067	-0.692434	-0.048134	-0.543792	-0.774300	-0.115487	0.543258	-0.303303
33855	9.306572	-0.896217	3.160407	-0.523720	-0.017609	-0.017161	-0.692577	-0.047853	-0.543225	-0.778046	-0.110350	0.544579	-0.293088
33856	9.108047	-0.879920	3.247481	-0.567349	-0.039356	0.016036	-0.695402	-0.047568	-0.542356	-0.780704	-0.103391	0.546995	-0.283915
33857	9.050394	-0.848260	3.227874	-0.549168	-0.030325	0.003801	-0.697245	-0.045732	-0.542182	-0.783999	-0.097642	0.548555	-0.273676
33858	9.159110	-0.543111	3.050341	-0.543102	-0.036919	-0.063250	-0.698089	-0.047006	-0.539798	-0.786851	-0.091880	0.550469	-0.263455
33859	9.312191	-0.649625	3.176979	-0.549423	-0.022351	-0.075786	-0.699497	-0.047846	-0.540499	-0.790405	-0.086907	0.551583	-0.251917
33860	9.213000	-0.740926	3.163632	-0.571182	-0.025979	-0.063665	-0.698656	-0.047012	-0.537684	-0.793189	-0.080611	0.553278	-0.241324
33861	9.186296	-0.633968	3.234966	-0.556671	-0.040723	-0.035092	-0.700344	-0.048277	-0.537403	-0.796079	-0.075109	0.554609	-0.230272
33862	9.258186	-0.837638	3.203313	-0.567531	-0.022360	-0.067188	-0.700779	-0.045598	-0.537652	-0.798662	-0.068865	0.556035	-0.219595
33863	9.240653	-0.827316	3.290212	-0.560361	-0.025842	-0.084782	-0.700921	-0.045743	-0.536246	-0.801668	-0.063729	0.556892	-0.207698
33864	9.351068	-0.650082	3.143102	-0.534693	0.010036	-0.077573	-0.700777	-0.046306	-0.536394	-0.804365	-0.057964	0.557451	-0.197197
33865	9.215778	-0.566697	3.200346	-0.549151	0.013502	-0.056552	-0.699083	-0.046309	-0.536829	-0.807403	-0.052487	0.557484	-0.185893
33866	9.254174	-0.663729	3.182046	-0.552821	-0.011981	-0.026364	-0.698522	-0.045466	-0.536403	-0.809439	-0.045917	0.558342	-0.175938
33867	9.109493	-0.590194	3.200751	-0.552746	-0.003067	-0.017593	-0.699503	-0.047013	-0.536833	-0.811889	-0.039973	0.558527	-0.165184
33868	9.244209	-0.636750	3.234920	-0.549222	-0.002781	-0.049380	-0.698656	-0.047157	-0.536560	-0.813863	-0.033668	0.559028	-0.154858
33869	9.173717	-0.451186	3.078293	-0.556366	0.009743	-0.035370	-0.699072	-0.049133	-0.535171	-0.816252	-0.027793	0.558830	-0.143765
33870	9.268945	-0.489516	3.228411	-0.528614	-0.051629	-0.037315	-0.699343	-0.051670	-0.535195	-0.817395	-0.021813	0.559900	-0.133799
33871	9.702729	-0.748696	3.187227	-0.549751	-0.102030	-0.027464	-0.702443	-0.053645	-0.532379	-0.818248	-0.016239	0.561353	-0.122842
