# Supplementary material for: Identification of Haptic Based Guiding Using Hard Reins
Source: PLoS One. 2015 Jul 22;10(7):e0132020. doi: 10.1371/journal.pone.0132020 (PMC4511788; doi:10.1371/journal.pone.0132020)
Supplement: S9 File — (ZIP) [file pone.0132020.s009.zip › Exp2_MotionData2/Subject11/path1/T9/fh9.txt]

// Start Time: 0
// Sample rate: 25.0Hz
// Scenario: 4.9
// Firmware Version: 2.6.1
Counter	Acc_X	Acc_Y	Acc_Z	Gyr_X	Gyr_Y	Gyr_Z	Mag_X	Mag_Y	Mag_Z	Quat_w	Quat_x	Quat_y	Quat_z
33391	0.208123	-1.685924	-9.669686	0.035586	0.005629	0.020933	0.124165	-0.220476	0.687694	0.070370	-0.832308	0.546891	-0.056759
33392	0.242333	-1.632964	-9.568427	0.024828	0.012584	0.025284	0.124690	-0.218951	0.686914	0.070708	-0.831996	0.547283	-0.057131
33393	0.165283	-1.598935	-9.649089	0.023039	-0.001373	0.023490	0.124815	-0.219092	0.689536	0.071144	-0.831727	0.547622	-0.057267
33394	0.155660	-1.585251	-9.918037	0.032002	-0.015311	0.023516	0.125078	-0.218816	0.689666	0.071904	-0.831450	0.547943	-0.057256
33395	0.232256	-1.686289	-9.727582	0.011421	-0.021485	0.016247	0.126138	-0.218822	0.690044	0.072350	-0.831300	0.548146	-0.056937
33396	0.212431	-1.762578	-9.555239	-0.014398	0.002165	-0.010304	0.124283	-0.218534	0.688893	0.072108	-0.831438	0.547987	-0.056757
33397	0.197023	-1.892216	-9.513334	-0.043117	0.026597	0.014225	0.123497	-0.219917	0.688104	0.071119	-0.831333	0.548287	-0.056646
33398	0.153573	-1.887315	-9.594621	-0.045002	0.024823	0.037131	0.124691	-0.220618	0.689392	0.070175	-0.830980	0.548965	-0.056439
33399	0.154033	-1.820232	-9.680378	-0.021710	0.007367	0.028441	0.123911	-0.222835	0.688331	0.069776	-0.830709	0.549448	-0.056224
33400	0.173812	-1.753286	-9.761497	0.019448	0.005633	0.030507	0.123641	-0.222139	0.688736	0.070105	-0.830348	0.549932	-0.056416
33401	0.174712	-1.628161	-9.743241	-0.026105	0.005655	0.013458	0.123355	-0.221169	0.692820	0.069632	-0.830249	0.550169	-0.056142
33402	0.261891	-1.590672	-9.846912	-0.145151	0.009085	0.027566	0.124171	-0.224783	0.693297	0.067187	-0.830151	0.550777	-0.054584
33403	0.247494	-1.576275	-9.894691	-0.251626	0.000322	0.026767	0.123014	-0.228661	0.688812	0.063030	-0.830203	0.551466	-0.051720
33404	0.147121	-1.439802	-9.570191	-0.266878	-0.015465	0.023125	0.123337	-0.237129	0.686359	0.058826	-0.830301	0.552083	-0.048416
33405	0.133141	-1.372018	-9.463539	-0.175629	-0.032948	0.018455	0.124712	-0.245050	0.685734	0.056285	-0.830349	0.552495	-0.045843
33406	0.085197	-1.319077	-9.577883	-0.005511	-0.011827	0.002176	0.123537	-0.246985	0.683369	0.056360	-0.830345	0.552522	-0.045511
33407	-0.007401	-1.429574	-9.765825	0.053669	0.010172	-0.014927	0.124734	-0.247825	0.683868	0.057125	-0.830458	0.552214	-0.046218
33408	0.030832	-1.483071	-9.858102	-0.069846	0.004001	-0.005296	0.124449	-0.245326	0.685472	0.055950	-0.830607	0.552174	-0.045445
33409	0.162778	-1.278572	-9.505983	-0.305181	0.024815	-0.003417	0.124349	-0.250878	0.685287	0.050603	-0.830966	0.552391	-0.042415
33410	0.192718	-1.141919	-9.576774	-0.379355	0.035331	-0.017116	0.122435	-0.261832	0.681399	0.043927	-0.831496	0.552434	-0.038754
33411	0.238617	-1.137651	-9.637208	-0.232651	-0.006621	-0.020617	0.123822	-0.272113	0.681013	0.040111	-0.831941	0.552239	-0.036018
33412	0.250443	-1.171500	-9.664137	0.007059	-0.038073	-0.011944	0.124372	-0.274475	0.679668	0.040675	-0.832097	0.552003	-0.035399
33413	0.206525	-1.233755	-9.683702	0.182379	-0.018796	0.004384	0.126208	-0.270876	0.679939	0.043923	-0.831924	0.551907	-0.037031
33414	0.128300	-1.358944	-9.920006	0.144910	0.016287	-0.003689	0.126703	-0.266160	0.682342	0.046186	-0.831837	0.551730	-0.038830
33415	0.111834	-1.296407	-9.962407	-0.017902	0.023263	-0.006594	0.125632	-0.264488	0.682375	0.045641	-0.831924	0.551634	-0.038964
33416	0.137449	-1.100874	-9.667157	-0.098433	0.005694	-0.017793	0.124855	-0.266148	0.679613	0.043960	-0.832212	0.551410	-0.037915
33417	0.145633	-0.973121	-9.557603	0.007138	0.003947	-0.018771	0.124867	-0.267813	0.678677	0.044031	-0.832426	0.551074	-0.038011
33418	0.188849	-1.007230	-9.589613	0.116231	-0.004807	-0.006572	0.124856	-0.267954	0.682089	0.046048	-0.832397	0.550874	-0.039144
33419	0.139786	-1.108432	-9.773017	0.139467	-0.025756	-0.002074	0.125633	-0.263793	0.680937	0.048657	-0.832326	0.550683	-0.040187
33420	0.090937	-1.185066	-9.787897	0.075050	-0.011762	0.001031	0.126811	-0.261301	0.681338	0.050071	-0.832262	0.550611	-0.040743
33421	0.129362	-1.214276	-9.802985	-0.033171	0.016202	0.000326	0.126245	-0.258525	0.686889	0.049346	-0.832295	0.550639	-0.040578
33422	0.139422	-1.156772	-9.850480	-0.147722	0.003919	0.003863	0.126665	-0.262136	0.686453	0.046881	-0.832407	0.550804	-0.038938
33423	0.092303	-0.997177	-9.694417	-0.141493	0.010884	0.010145	0.126471	-0.267125	0.674195	0.044413	-0.832433	0.551070	-0.037477
33424	0.073082	-0.982675	-9.720523	-0.052064	0.025759	0.024958	0.126756	-0.270737	0.674680	0.043316	-0.832195	0.551533	-0.037236
33425	0.155502	-0.935513	-9.819234	-0.086059	0.021370	0.025563	0.125175	-0.272394	0.674162	0.041661	-0.831987	0.552020	-0.036542
33426	0.150966	-0.894571	-9.813917	-0.125443	0.010857	0.026129	0.125324	-0.276005	0.675437	0.039507	-0.831803	0.552540	-0.035241
33427	0.136787	-0.853363	-9.746023	-0.125380	0.016129	0.012061	0.123363	-0.280713	0.674632	0.037239	-0.831772	0.552821	-0.034031
33428	0.169783	-0.964490	-9.819690	-0.069890	0.012660	0.008897	0.123487	-0.282383	0.680128	0.035977	-0.831723	0.553017	-0.033388
33429	0.123391	-1.038444	-9.738422	-0.008952	0.023222	-0.011772	0.124564	-0.284749	0.679563	0.035555	-0.831860	0.552825	-0.033602
33430	0.130528	-1.057368	-9.616124	-0.025090	0.003945	-0.013730	0.126153	-0.284480	0.680066	0.035120	-0.832043	0.552594	-0.033325
33431	0.130361	-1.079155	-9.662039	-0.039388	0.019697	-0.012018	0.122867	-0.286958	0.675102	0.034242	-0.832206	0.552414	-0.033145
33432	0.135943	-0.973420	-9.680099	-0.037655	0.009173	-0.001450	0.123801	-0.287240	0.674035	0.033547	-0.832245	0.552419	-0.032808
33433	0.208977	-0.887735	-9.790304	0.014245	0.005685	-0.000205	0.122338	-0.288205	0.676542	0.033727	-0.832250	0.552391	-0.032980
33434	0.170661	-0.839629	-9.887962	0.024951	0.005696	0.009590	0.124192	-0.287660	0.676782	0.034120	-0.832131	0.552527	-0.033270
33435	0.116196	-0.692187	-9.792062	0.030264	0.000420	0.018465	0.123657	-0.286963	0.676928	0.034633	-0.831922	0.552795	-0.033513
33436	0.085197	-0.641063	-9.671034	-0.000175	0.002140	0.020029	0.123657	-0.285713	0.674840	0.034654	-0.831710	0.553117	-0.033459
33437	0.089814	-0.665639	-9.829985	-0.030623	0.003016	0.030382	0.123792	-0.286269	0.675095	0.034124	-0.831409	0.553626	-0.033053
33438	0.166632	-0.731038	-9.783330	-0.021593	-0.001339	0.009246	0.122724	-0.285847	0.676297	0.033821	-0.831333	0.553780	-0.032711
33439	0.232517	-0.969968	-9.877977	-0.001799	-0.000400	-0.013583	0.124717	-0.286969	0.677306	0.033776	-0.831501	0.553536	-0.032599
33440	0.246028	-1.109322	-9.793172	0.007205	0.010986	-0.025847	0.124194	-0.287243	0.675604	0.033792	-0.831786	0.553094	-0.032804
33441	0.197957	-1.084274	-9.590577	0.005413	0.009219	-0.031139	0.122321	-0.284734	0.675789	0.033759	-0.832137	0.552560	-0.032952
33442	0.157959	-0.939402	-9.511656	0.030293	0.023122	0.009667	0.123383	-0.285018	0.676033	0.034049	-0.832004	0.552703	-0.033591
33443	0.194275	-0.916573	-9.819350	0.139325	0.040609	0.051059	0.123764	-0.282244	0.676317	0.035954	-0.831330	0.553465	-0.035686
33444	0.266298	-0.966141	-10.113765	0.135670	0.034472	0.073895	0.122009	-0.278070	0.678224	0.037916	-0.830402	0.554598	-0.037633
33445	0.266543	-0.936808	-9.959608	0.053394	0.016084	0.055608	0.120659	-0.275288	0.680110	0.038663	-0.829748	0.555474	-0.038368
33446	0.214086	-0.853629	-9.636134	-0.033312	0.009074	0.026779	0.118664	-0.274861	0.680802	0.038064	-0.829478	0.555939	-0.038053
33447	0.146829	-0.804870	-9.594134	-0.164810	0.017808	0.022357	0.118829	-0.279164	0.678787	0.035139	-0.829354	0.556427	-0.036411
33448	0.137036	-0.817401	-9.784068	-0.230928	0.023116	0.008681	0.117280	-0.286235	0.677952	0.031092	-0.829405	0.556736	-0.034144
33449	0.189444	-0.912158	-9.961062	-0.096636	0.028455	-0.003569	0.118501	-0.290267	0.676843	0.029161	-0.829500	0.556741	-0.033450
33450	0.247308	-0.931259	-9.767100	-0.023345	0.011776	0.003047	0.117975	-0.290819	0.676451	0.028679	-0.829485	0.556796	-0.033309
33451	0.242923	-0.873120	-9.643817	-0.066308	0.005617	0.001841	0.116409	-0.294697	0.675255	0.027514	-0.829515	0.556855	-0.032573
33452	0.229185	-0.762871	-9.808270	-0.044735	0.021438	-0.010251	0.115489	-0.295802	0.674601	0.026561	-0.829642	0.556724	-0.032362
33453	0.254103	-0.648283	-10.028287	-0.032086	0.012782	-0.033079	0.115347	-0.294552	0.675272	0.025857	-0.830035	0.556184	-0.032144
33454	0.242304	-0.618488	-9.753847	-0.035783	-0.011800	-0.021737	0.115085	-0.294828	0.674748	0.025415	-0.830312	0.555828	-0.031487
33455	0.289815	-0.733805	-9.587340	-0.109132	-0.008347	-0.030231	0.116958	-0.296503	0.673128	0.023666	-0.830723	0.555370	-0.030060
33456	0.297389	-0.683733	-9.711810	-0.219127	0.007406	-0.034489	0.118315	-0.302342	0.673968	0.019957	-0.831213	0.554906	-0.027690
33457	0.273577	-0.633357	-9.816778	-0.232511	0.012689	-0.038072	0.117172	-0.309692	0.671417	0.015918	-0.831727	0.554382	-0.025249
33458	0.279494	-0.484018	-9.733395	-0.166411	-0.010103	-0.021785	0.117593	-0.313442	0.670979	0.013286	-0.832028	0.554090	-0.023167
33459	0.258573	-0.372971	-9.655026	-0.062623	-0.015331	-0.024545	0.120002	-0.316648	0.670385	0.012387	-0.832338	0.553688	-0.022138
33460	0.270264	-0.423826	-9.737430	0.007189	-0.027531	-0.031142	0.119468	-0.315812	0.670139	0.012833	-0.832701	0.553149	-0.021692
33461	0.236705	-0.387629	-9.784793	0.044674	-0.045041	-0.014172	0.119472	-0.314839	0.667260	0.014054	-0.832880	0.552863	-0.021354
33462	0.256391	-0.339381	-9.688270	0.014227	-0.036341	-0.008192	0.120653	-0.312902	0.667787	0.014724	-0.832990	0.552700	-0.020833
33463	0.237254	-0.306291	-9.928071	-0.053749	-0.031060	-0.005126	0.122651	-0.314857	0.668787	0.014146	-0.833089	0.552609	-0.019638
33464	0.228102	-0.238560	-9.826267	-0.053776	-0.039832	-0.004262	0.123589	-0.316250	0.668496	0.013724	-0.833177	0.552533	-0.018306
33465	0.222695	-0.320213	-9.798318	-0.037613	-0.016190	-0.011124	0.123466	-0.317359	0.667699	0.013240	-0.833330	0.552339	-0.017539
33466	0.115682	-0.425316	-9.832252	-0.018829	-0.011777	-0.008316	0.123995	-0.318752	0.670435	0.013088	-0.833439	0.552193	-0.017062
33467	0.061728	-0.540404	-9.849934	-0.000108	-0.017031	0.005012	0.124524	-0.319311	0.671997	0.013255	-0.833403	0.552254	-0.016690
33468	0.100470	-0.530615	-9.696334	0.007004	-0.022334	0.009437	0.125193	-0.318619	0.669105	0.013656	-0.833314	0.552391	-0.016317
33469	0.072075	-0.446461	-9.779243	0.035746	-0.004763	-0.007004	0.123467	-0.318471	0.669264	0.014290	-0.833397	0.552243	-0.016549
33470	0.125458	-0.410783	-9.774486	0.014351	0.002249	-0.022123	0.123998	-0.318474	0.669125	0.014532	-0.833640	0.551865	-0.016677
33471	0.121248	-0.326356	-9.706182	0.045668	-0.002999	-0.025422	0.124671	-0.317642	0.664921	0.015306	-0.833922	0.551407	-0.017052
33472	0.108624	-0.401030	-9.774228	0.073463	0.012793	-0.032221	0.126109	-0.314597	0.666242	0.016414	-0.834261	0.550832	-0.018010
33473	0.153978	-0.473665	-9.813910	0.057390	0.016298	-0.037641	0.124895	-0.312787	0.668774	0.017167	-0.834664	0.550170	-0.018842
33474	0.167573	-0.601022	-9.738581	0.069891	0.012779	-0.035832	0.126213	-0.310989	0.668509	0.018214	-0.835036	0.549538	-0.019762
33475	0.176911	-0.642325	-9.849696	0.087824	0.002327	-0.044559	0.126190	-0.307380	0.669070	0.019633	-0.835506	0.548740	-0.020703
33476	0.138683	-0.588754	-9.733383	0.071710	0.017174	-0.041078	0.124842	-0.304736	0.670693	0.020660	-0.835925	0.548024	-0.021718
33477	0.182222	-0.577215	-9.781696	0.034123	0.023274	-0.036053	0.124966	-0.302654	0.669924	0.020957	-0.836310	0.547397	-0.022419
33478	0.239904	-0.609510	-9.970036	0.041199	-0.007357	-0.022033	0.125228	-0.303072	0.671360	0.021751	-0.836544	0.546997	-0.022681
33479	0.346975	-0.499317	-9.844712	0.073301	-0.003086	0.000233	0.126538	-0.300581	0.672284	0.023000	-0.836525	0.546947	-0.023362
33480	0.313309	-0.479781	-9.834583	0.064364	0.002171	-0.000680	0.125729	-0.297800	0.671405	0.024087	-0.836512	0.546892	-0.024027
33481	0.185407	-0.469056	-9.799707	0.053577	-0.011816	0.005398	0.125329	-0.297242	0.671023	0.025092	-0.836448	0.546931	-0.024346
33482	0.134335	-0.521376	-9.734975	-0.001027	-0.006590	0.010310	0.126108	-0.295582	0.673260	0.025186	-0.836349	0.547087	-0.024144
33483	0.095280	-0.578881	-9.761737	-0.048427	-0.003078	0.007334	0.126912	-0.296697	0.672843	0.024387	-0.836309	0.547211	-0.023488
33484	0.104759	-0.605297	-9.723667	-0.017077	0.003936	0.000529	0.127465	-0.299475	0.670968	0.024093	-0.836320	0.547216	-0.023291
33485	0.085370	-0.612611	-9.805302	0.024998	0.020590	0.002665	0.126133	-0.299469	0.672433	0.024264	-0.836285	0.547239	-0.023834
33486	0.133316	-0.661131	-9.818291	0.016849	0.019653	0.023726	0.124939	-0.298906	0.671275	0.024376	-0.836015	0.547628	-0.024260
33487	0.104518	-0.636786	-9.796131	0.028510	0.019676	0.016775	0.124803	-0.298072	0.670891	0.024625	-0.835823	0.547885	-0.024818
33488	0.172282	-0.615697	-9.806087	0.007089	0.009186	0.002466	0.124657	-0.297657	0.674180	0.024679	-0.835798	0.547913	-0.024973
33489	0.167354	-0.627832	-9.854254	0.005366	0.012726	-0.009870	0.124524	-0.296266	0.671833	0.024603	-0.835913	0.547732	-0.025174
33490	0.191604	-0.617989	-9.719755	-0.008911	0.005720	-0.024106	0.124910	-0.295715	0.674458	0.024414	-0.836190	0.547321	-0.025109
33491	0.201077	-0.642279	-9.772993	-0.021425	0.016221	-0.022404	0.123339	-0.298482	0.673011	0.023844	-0.836453	0.546946	-0.025083
33492	0.205668	-0.675961	-9.763806	-0.016043	0.016228	-0.025898	0.124401	-0.298210	0.672341	0.023419	-0.836743	0.546517	-0.025116
33493	0.224716	-0.714523	-9.740379	-0.000822	0.027597	-0.025760	0.123603	-0.298205	0.672747	0.023070	-0.837027	0.546080	-0.025511
33494	0.243927	-0.729150	-9.755134	0.003637	0.021467	-0.023995	0.123337	-0.297926	0.672491	0.022918	-0.837285	0.545675	-0.025846
33495	0.267975	-0.743726	-9.741088	0.026843	0.023184	-0.011494	0.123214	-0.299314	0.672216	0.023092	-0.837401	0.545460	-0.026468
33496	0.325977	-0.739193	-9.683853	0.064375	0.017898	-0.004208	0.122788	-0.297232	0.676708	0.024006	-0.837415	0.545352	-0.027397
33497	0.374160	-0.751891	-9.780554	0.033891	0.002993	0.007837	0.122512	-0.295703	0.677252	0.024527	-0.837327	0.545446	-0.027759
33498	0.326166	-0.706151	-9.890173	0.019496	-0.008390	0.025341	0.123047	-0.294455	0.673974	0.024993	-0.837057	0.545840	-0.027743
33499	0.271751	-0.551515	-9.801401	0.041023	-0.010107	0.011438	0.124630	-0.293075	0.674226	0.025771	-0.836933	0.545983	-0.027965
33500	0.204761	-0.468766	-9.655663	0.048159	-0.014493	0.011508	0.125158	-0.293079	0.675006	0.026776	-0.836802	0.546125	-0.028167
33501	0.085571	-0.583807	-9.824201	0.084041	0.012734	0.003073	0.125425	-0.291690	0.672390	0.028015	-0.836731	0.546114	-0.029238
33502	0.133031	-0.697541	-9.926863	0.097455	0.017985	0.008441	0.124085	-0.290296	0.673737	0.029488	-0.836582	0.546196	-0.030524
33503	0.195117	-0.800930	-9.755538	0.032123	0.016170	0.006153	0.124190	-0.287105	0.676525	0.029823	-0.836502	0.546268	-0.031080
33504	0.266864	-0.897766	-9.776498	-0.031415	0.017880	0.009180	0.124987	-0.286831	0.675728	0.029142	-0.836425	0.546430	-0.030955
33505	0.329887	-0.864591	-9.779064	-0.028750	0.017852	0.013593	0.123667	-0.288212	0.676128	0.028447	-0.836298	0.546665	-0.030876
33506	0.325577	-0.792365	-9.768582	-0.007300	0.009100	0.016377	0.124218	-0.290713	0.674256	0.028270	-0.836128	0.546936	-0.030864
33507	0.243912	-0.733725	-9.678275	0.001629	-0.003140	0.014670	0.123156	-0.290985	0.674926	0.028311	-0.835985	0.547157	-0.030769
33508	0.222492	-0.690231	-9.667976	-0.000226	-0.011041	0.026979	0.123540	-0.288767	0.675336	0.028479	-0.835708	0.547587	-0.030491
33509	0.220170	-0.671513	-9.845598	0.010576	-0.014475	0.016480	0.123812	-0.290435	0.676235	0.028791	-0.835547	0.547827	-0.030301
33510	0.210603	-0.661538	-9.754068	0.015878	-0.001403	0.032430	0.124072	-0.289325	0.675979	0.029125	-0.835195	0.548343	-0.030358
33511	0.229687	-0.695274	-9.725780	0.007022	0.010000	0.014770	0.124076	-0.289324	0.674666	0.029104	-0.835039	0.548571	-0.030536
33512	0.200208	-0.758260	-9.947369	-0.018008	0.012671	0.016360	0.122614	-0.289734	0.675997	0.028709	-0.834873	0.548848	-0.030466
33513	0.214649	-0.767730	-9.861077	-0.009046	0.026654	0.014706	0.123016	-0.290013	0.675463	0.028237	-0.834718	0.549093	-0.030745
33514	0.214654	-0.767671	-9.841849	-0.037702	0.009144	0.014433	0.123031	-0.292790	0.675829	0.027550	-0.834587	0.549346	-0.030401
33515	0.178826	-0.718695	-9.648699	-0.028723	0.002148	0.000391	0.122368	-0.293064	0.675968	0.027012	-0.834614	0.549350	-0.030060
33516	0.186354	-0.680157	-9.612269	0.006981	0.007351	0.020060	0.122507	-0.293898	0.675564	0.027094	-0.834397	0.549670	-0.030174
33517	0.219720	-0.738479	-9.721383	0.049942	0.003880	0.018579	0.121425	-0.291672	0.677834	0.027862	-0.834179	0.549932	-0.030716
33518	0.253259	-0.772733	-9.825416	0.051718	-0.015356	0.018508	0.122620	-0.290567	0.675726	0.028940	-0.833968	0.550184	-0.030943
33519	0.253210	-0.782112	-9.746209	0.057059	-0.010134	0.023849	0.122068	-0.288344	0.678120	0.029983	-0.833695	0.550519	-0.031328
33520	0.248251	-0.801213	-9.712737	0.066918	0.006488	0.023978	0.122853	-0.286404	0.678128	0.031077	-0.833399	0.550863	-0.032083
33521	0.209135	-0.863852	-9.845310	0.056153	0.003880	0.032703	0.121128	-0.285283	0.676458	0.031958	-0.833018	0.551354	-0.032687
33522	0.276796	-0.859394	-9.788160	0.052607	0.003868	0.023845	0.121777	-0.283483	0.677648	0.032842	-0.832731	0.551703	-0.033242
33523	0.232839	-0.926526	-9.829412	0.024931	0.016154	0.014877	0.121905	-0.282929	0.678046	0.033056	-0.832557	0.551924	-0.033720
33524	0.172472	-0.926039	-9.824078	-0.000895	0.019724	-0.010834	0.121377	-0.284037	0.678962	0.032851	-0.832676	0.551741	-0.033971
33525	0.160671	-0.891889	-9.698604	-0.012536	0.002212	-0.017143	0.121506	-0.283204	0.678706	0.032579	-0.832889	0.551445	-0.033821
33526	0.180074	-0.882221	-9.633766	-0.003621	0.002182	-0.011797	0.120704	-0.282645	0.679511	0.032521	-0.833031	0.551237	-0.033751
33527	0.242449	-0.935973	-9.747885	0.009860	-0.010024	-0.025868	0.121775	-0.283344	0.677912	0.032754	-0.833334	0.550772	-0.033650
33528	0.242774	-0.888103	-9.824248	-0.010713	0.016215	-0.017100	0.121645	-0.284316	0.678692	0.032420	-0.833530	0.550490	-0.033739
33529	0.310388	-0.884218	-9.954575	-0.017775	0.033749	-0.029441	0.122185	-0.285707	0.678408	0.031707	-0.833859	0.550012	-0.034069
33530	0.170628	-0.844417	-9.880807	-0.085703	0.032048	-0.047517	0.119001	-0.286106	0.678715	0.029927	-0.834422	0.549285	-0.033616
33531	0.138089	-0.683819	-9.359530	-0.263074	-0.039882	-0.034941	0.121154	-0.290421	0.677326	0.025927	-0.834995	0.548826	-0.030017
33532	0.326411	-0.683402	-9.529393	-0.032136	-0.018814	-0.045570	0.122260	-0.296255	0.674231	0.025603	-0.835533	0.548061	-0.029299
33533	0.172041	-0.975202	-10.170739	0.286565	0.030476	-0.053642	0.123682	-0.290850	0.676101	0.030008	-0.835958	0.546982	-0.032915
33534	0.026267	-1.103482	-10.017134	0.146867	0.019908	-0.035299	0.123221	-0.281826	0.679350	0.032256	-0.836254	0.546286	-0.034801
33535	0.079204	-0.804495	-9.644019	-0.076050	0.007461	-0.019308	0.124152	-0.282803	0.680245	0.030886	-0.836523	0.546000	-0.034038
33536	0.254571	-0.598665	-9.532606	-0.028584	0.016167	-0.028637	0.123093	-0.282380	0.678821	0.030245	-0.836855	0.545534	-0.033939
33537	0.316810	-0.667253	-9.779085	0.093211	0.047755	-0.037355	0.123749	-0.281690	0.679868	0.031243	-0.837188	0.544853	-0.035706
33538	0.349013	-0.884638	-9.993368	0.069927	0.046018	-0.028769	0.120548	-0.278896	0.680076	0.031925	-0.837434	0.544337	-0.037181
33539	0.394715	-0.913507	-9.878728	-0.060806	0.040654	-0.011258	0.121615	-0.280291	0.680702	0.030435	-0.837581	0.544199	-0.037141
33540	0.286346	-0.873960	-9.807637	-0.111010	0.033614	0.006894	0.119373	-0.282222	0.679798	0.028249	-0.837560	0.544398	-0.036416
33541	0.176199	-0.751990	-9.531289	-0.093209	-0.018904	0.005123	0.119247	-0.284165	0.681094	0.026879	-0.837586	0.544520	-0.035010
33542	0.125759	-0.721981	-9.285356	-0.043207	-0.048695	0.012445	0.118990	-0.284301	0.678996	0.026728	-0.837516	0.544720	-0.033642
33543	0.042768	-0.837577	-9.543139	0.053485	-0.056441	0.003436	0.122590	-0.287097	0.678650	0.028236	-0.837503	0.544692	-0.033194
33544	0.092806	-0.922981	-9.813742	0.141142	-0.059027	0.015494	0.123359	-0.282660	0.679208	0.031287	-0.837301	0.544808	-0.033659
33545	0.271232	-0.956125	-9.971888	0.098274	-0.020553	0.013501	0.124927	-0.279337	0.680530	0.033169	-0.837120	0.544935	-0.034294
33546	0.382542	-0.916824	-10.207936	0.007096	0.037177	0.018313	0.125713	-0.278232	0.681580	0.032929	-0.836907	0.545237	-0.034906
33547	0.364259	-0.774535	-10.131635	-0.153997	0.024861	0.022414	0.124270	-0.279888	0.679747	0.030088	-0.836759	0.545714	-0.033551
33548	0.328695	-0.691598	-9.844361	-0.195149	0.023069	0.013317	0.123502	-0.284326	0.678795	0.026613	-0.836722	0.546060	-0.031724
33549	0.311032	-0.799527	-9.787766	-0.075137	0.023163	-0.014904	0.122730	-0.289042	0.679810	0.025080	-0.836925	0.545850	-0.031225
33550	0.246859	-0.993810	-9.772623	0.021498	0.030208	-0.015076	0.121004	-0.287921	0.678141	0.025134	-0.837067	0.545591	-0.031898
33551	0.227189	-1.046252	-9.667303	0.014368	0.031961	-0.023941	0.119933	-0.286389	0.678304	0.025014	-0.837316	0.545177	-0.032533
33552	0.358177	-0.963198	-9.703530	-0.103634	0.047686	-0.040627	0.120740	-0.287920	0.677751	0.022767	-0.837792	0.544567	-0.032146
33553	0.249071	-0.690233	-9.600908	-0.187750	0.023183	-0.046529	0.119838	-0.292079	0.677067	0.019347	-0.838377	0.543896	-0.030445
33554	0.173937	-0.391346	-9.587210	-0.096567	0.026674	-0.026383	0.121450	-0.295142	0.676486	0.017455	-0.838697	0.543504	-0.029777
33555	0.155277	-0.293167	-9.778197	0.035836	0.021486	-0.018357	0.119720	-0.294855	0.677303	0.017814	-0.838885	0.543164	-0.030453
33556	0.295855	-0.547833	-10.109210	0.116542	0.047847	-0.042434	0.119177	-0.294715	0.680596	0.019257	-0.839278	0.542390	-0.032462
33557	0.330730	-0.735757	-10.121285	0.078929	0.072299	-0.028569	0.117016	-0.289013	0.682130	0.019783	-0.839524	0.541867	-0.034461
33558	0.417918	-0.711341	-9.780465	-0.014236	0.065145	-0.015204	0.116474	-0.286510	0.681113	0.018861	-0.839666	0.541625	-0.035331
33559	0.380214	-0.585525	-9.634485	-0.053625	0.072104	-0.011907	0.115817	-0.286506	0.679416	0.017172	-0.839778	0.541470	-0.035885
33560	0.407100	-0.542261	-9.576536	-0.039389	0.052812	-0.001300	0.112644	-0.289543	0.681141	0.015971	-0.839777	0.541483	-0.036271
33561	0.413929	-0.597874	-9.654145	-0.012588	0.028327	0.002320	0.112389	-0.289540	0.678125	0.015454	-0.839751	0.541522	-0.036527
33562	0.505526	-0.620328	-9.684035	0.009720	0.023034	0.014768	0.111049	-0.287451	0.678429	0.015412	-0.839584	0.541753	-0.036939
33563	0.534309	-0.640472	-9.905635	0.007023	0.023052	0.023552	0.111580	-0.288148	0.679464	0.015294	-0.839325	0.542132	-0.037318
33564	0.495582	-0.654455	-9.857392	-0.007353	0.009031	0.031335	0.111314	-0.287869	0.679208	0.015129	-0.838995	0.542648	-0.037304
33565	0.433425	-0.571700	-9.697275	0.007053	0.016069	0.009468	0.110247	-0.288142	0.681060	0.015076	-0.838894	0.542788	-0.037570
33566	0.399397	-0.602689	-9.692531	-0.008979	0.035349	-0.001149	0.109058	-0.287440	0.678459	0.014574	-0.838893	0.542773	-0.037990
33567	0.394009	-0.677508	-9.789483	-0.039349	0.017023	-0.015547	0.108922	-0.288690	0.681600	0.013718	-0.839076	0.542528	-0.037772
33568	0.423498	-0.610020	-9.668789	-0.057182	0.003906	-0.035989	0.109588	-0.288138	0.679888	0.012723	-0.839492	0.541950	-0.037151
33569	0.500808	-0.605755	-9.650179	-0.053615	0.005624	-0.033336	0.110390	-0.288419	0.678560	0.011740	-0.839878	0.541413	-0.036590
33570	0.693145	-0.720682	-9.773334	-0.053655	-0.015416	-0.028204	0.109867	-0.290638	0.679991	0.011018	-0.840217	0.540963	-0.035681
33571	0.756265	-0.668756	-9.936716	-0.075137	-0.032910	-0.026666	0.109896	-0.293691	0.676940	0.010091	-0.840559	0.540541	-0.034256
33572	0.600506	-0.501462	-9.899800	-0.072476	-0.038133	-0.023061	0.112157	-0.294814	0.677157	0.009302	-0.840859	0.540182	-0.032760
33573	0.448174	-0.533505	-9.754646	-0.065338	-0.032871	-0.021192	0.112562	-0.295371	0.676095	0.008542	-0.841135	0.539843	-0.031444
33574	0.390693	-0.465836	-9.796635	-0.098430	-0.004872	-0.014250	0.114173	-0.298850	0.676560	0.006963	-0.841319	0.539648	-0.030225
33575	0.396207	-0.369708	-9.809999	-0.121646	0.009134	-0.019637	0.113920	-0.300097	0.674845	0.004804	-0.841554	0.539373	-0.029003
33576	0.430336	-0.326516	-9.756920	-0.118892	0.030137	-0.030118	0.113164	-0.306201	0.673483	0.002494	-0.841879	0.538926	-0.028155
33577	0.454428	-0.331765	-9.838906	-0.131424	0.030136	-0.026691	0.113975	-0.309121	0.674098	-0.000061	-0.842167	0.538532	-0.027180
33578	0.531127	-0.413980	-9.785233	-0.094769	0.002997	-0.030088	0.114398	-0.312871	0.673266	-0.001672	-0.842500	0.538060	-0.026133
33579	0.642746	-0.342375	-9.682024	-0.051868	0.002060	-0.022750	0.113999	-0.313702	0.674839	-0.002581	-0.842754	0.537686	-0.025552
33580	0.636028	-0.265651	-9.779626	-0.037548	0.012572	-0.017301	0.114674	-0.314816	0.673242	-0.003324	-0.842943	0.537399	-0.025283
33581	0.602210	-0.263349	-9.899481	-0.058973	0.044097	-0.015567	0.112829	-0.315637	0.671161	-0.004805	-0.843095	0.537145	-0.025344
33582	0.590661	-0.188801	-9.934576	-0.132299	0.072085	-0.015100	0.112055	-0.319520	0.671134	-0.007785	-0.843216	0.536935	-0.025060
33583	0.551982	-0.189028	-10.107295	-0.341556	0.077369	-0.033332	0.110766	-0.325204	0.669522	-0.014397	-0.843473	0.536501	-0.022647
33584	0.736661	-0.035807	-9.871587	-0.658053	0.100047	-0.084932	0.110192	-0.338665	0.666245	-0.026574	-0.844093	0.535263	-0.017172
33585	0.816199	0.283224	-9.955130	-0.978314	0.137566	-0.081800	0.107305	-0.363773	0.660261	-0.044595	-0.844245	0.534025	-0.008942
33586	0.751812	0.733596	-9.930168	-1.160890	0.148859	-0.065355	0.103282	-0.398314	0.653413	-0.065747	-0.843656	0.532842	0.001079
33587	0.721632	1.236899	-9.813561	-1.224462	0.132181	-0.060483	0.100867	-0.431194	0.639204	-0.087808	-0.842441	0.531449	0.012008
33588	0.478552	1.684233	-9.664516	-1.109652	0.125399	-0.126478	0.099626	-0.459497	0.623053	-0.107746	-0.841662	0.528690	0.021984
33589	0.571055	1.784793	-9.580037	-1.042251	0.145638	-0.187605	0.098371	-0.486692	0.609145	-0.126723	-0.841273	0.524634	0.030999
33590	0.882759	2.143634	-9.424778	-1.332104	0.143707	-0.199440	0.098468	-0.516669	0.592826	-0.150431	-0.839777	0.519890	0.043127
33591	0.994870	2.960725	-9.373089	-2.039202	0.146814	-0.138363	0.097775	-0.562598	0.562967	-0.185934	-0.834503	0.514934	0.062270
33592	0.939362	3.963179	-8.911635	-2.519171	0.099183	-0.073090	0.097705	-0.617826	0.521714	-0.228587	-0.824978	0.509535	0.086793
33593	0.715128	5.010162	-8.477056	-2.738568	0.043036	-0.054354	0.097220	-0.666662	0.475147	-0.273724	-0.811852	0.502940	0.114123
33594	0.720849	5.782432	-7.622205	-3.054382	0.009587	-0.089243	0.099212	-0.721054	0.411812	-0.322581	-0.794588	0.493512	0.144973
33595	1.029934	6.436090	-7.026103	-3.347913	0.014525	-0.087812	0.101889	-0.771001	0.335381	-0.374866	-0.772129	0.481251	0.178016
33596	0.815696	7.513455	-6.069708	-3.547647	0.018624	-0.060791	0.101169	-0.818001	0.238548	-0.428509	-0.744317	0.466355	0.211860
33597	0.660817	8.107327	-4.970368	-3.668524	0.017536	-0.068582	0.102213	-0.848491	0.141591	-0.481733	-0.711618	0.448452	0.245813
33598	0.701070	8.300169	-3.944621	-3.840319	0.041800	-0.087365	0.107901	-0.858324	0.048445	-0.534744	-0.673633	0.426644	0.279717
33599	0.704817	8.784924	-2.727732	-4.203010	0.020354	-0.053005	0.110122	-0.853827	-0.063543	-0.589184	-0.626971	0.400815	0.314830
33600	0.727638	9.196282	-0.293292	-4.393798	0.049545	-0.063078	0.112488	-0.825868	-0.179895	-0.641793	-0.573797	0.370345	0.348861
33601	0.706978	8.956127	1.350501	-4.306339	0.048349	-0.060762	0.107299	-0.773015	-0.301530	-0.688629	-0.517280	0.337759	0.379645
33602	0.880870	8.898085	3.263898	-3.955623	0.090947	-0.096929	0.110830	-0.705509	-0.398204	-0.727133	-0.462670	0.304551	0.405541
33603	0.587170	8.303523	4.728115	-3.526331	0.103099	-0.097347	0.123322	-0.641119	-0.472199	-0.757769	-0.411613	0.272890	0.426487
33604	0.616540	7.975663	6.134928	-3.166910	0.137830	-0.070036	0.127075	-0.565167	-0.532553	-0.782404	-0.364408	0.242768	0.442849
33605	0.809811	6.951693	6.854545	-3.059722	0.146379	-0.053646	0.132109	-0.489091	-0.579664	-0.803493	-0.317240	0.212599	0.456683
33606	0.650972	6.320917	7.831682	-3.324795	0.169718	-0.026517	0.126880	-0.388532	-0.616265	-0.823223	-0.264844	0.178993	0.469173
33607	0.654871	5.167376	8.171695	-3.696974	0.186230	-0.044394	0.133302	-0.286652	-0.647514	-0.840801	-0.205007	0.140623	0.480886
33608	0.651934	3.725967	8.746401	-3.855332	0.200143	-0.066952	0.145951	-0.187309	-0.671663	-0.853968	-0.141820	0.099666	0.490604
33609	0.674697	2.509672	9.063899	-3.584272	0.141594	-0.090124	0.150361	-0.075439	-0.675210	-0.861333	-0.081589	0.061679	0.497640
33610	0.620098	1.244547	10.520747	-2.589411	0.114555	-0.127304	0.154303	0.017546	-0.665413	-0.863255	-0.038177	0.033745	0.502190
33611	0.600675	0.547839	10.743637	-1.145447	0.077270	-0.117939	0.149593	0.088641	-0.649532	-0.862763	-0.018835	0.020837	0.504827
33612	0.547979	0.614941	10.528551	-0.137934	0.048755	-0.129170	0.151473	0.104453	-0.644151	-0.861510	-0.016948	0.018621	0.507116
33613	0.518366	0.526181	10.530190	-0.048473	0.068020	-0.121408	0.156573	0.097904	-0.649809	-0.860312	-0.016434	0.016966	0.509221
33614	0.357330	0.316135	9.863403	-0.506578	0.087284	-0.098222	0.158622	0.108302	-0.645797	-0.859450	-0.008587	0.010338	0.511043
33615	0.181214	0.013360	9.510535	-0.932688	0.048697	-0.053885	0.160057	0.132446	-0.640326	-0.858904	0.007348	0.000014	0.512084
33616	-0.066949	-0.244525	9.495290	-0.927443	-0.010740	-0.045228	0.157224	0.157722	-0.630840	-0.858146	0.023439	-0.009226	0.512787
33617	-0.393182	-0.621320	9.724505	-0.632395	-0.088517	-0.029244	0.155226	0.177719	-0.623520	-0.857471	0.035590	-0.014142	0.513105
33618	-0.142211	-0.636193	9.433753	-0.348846	-0.134855	-0.016844	0.155108	0.196460	-0.620574	-0.857054	0.043014	-0.015331	0.513198
33619	0.147638	-0.591328	8.326173	-0.299632	-0.194221	-0.004417	0.149200	0.207041	-0.618014	-0.856762	0.050500	-0.015043	0.513013
33620	0.057438	-1.078384	9.282739	-0.494059	-0.242603	0.011521	0.145820	0.216220	-0.615245	-0.856392	0.061502	-0.015898	0.512403
33621	0.151853	-1.456916	11.589708	-0.599019	-0.173179	0.026711	0.137765	0.228199	-0.608307	-0.855886	0.073857	-0.019087	0.511507
33622	0.691188	-0.990942	11.177015	-0.297086	-0.075068	-0.020136	0.135960	0.240424	-0.605400	-0.855244	0.079770	-0.020743	0.511629
33623	0.760457	-1.053403	9.805723	0.004887	-0.081567	-0.083169	0.135238	0.249450	-0.603460	-0.854401	0.080855	-0.019121	0.512928
33624	0.799499	-1.341651	10.032804	0.062122	-0.092094	-0.088152	0.131794	0.249331	-0.604985	-0.853620	0.080826	-0.016700	0.514317
33625	0.799398	-1.347269	9.768359	-0.027335	-0.070211	-0.078146	0.128875	0.248652	-0.603896	-0.852762	0.082327	-0.015591	0.515534
33626	1.034956	-1.152847	9.448901	-0.148895	-0.064961	-0.094017	0.125303	0.248257	-0.606472	-0.851553	0.085619	-0.015796	0.516989
33627	1.049420	-1.494461	9.466479	-0.150586	-0.070154	-0.119677	0.124077	0.252983	-0.605093	-0.850039	0.089231	-0.015857	0.518864
33628	1.124192	-1.846058	9.519475	-0.053988	-0.080656	-0.119106	0.120304	0.261332	-0.602458	-0.848718	0.091077	-0.014766	0.520734
33629	0.930545	-1.916146	9.703004	0.024743	-0.064867	-0.118436	0.116981	0.263294	-0.603963	-0.847510	0.091669	-0.013082	0.522640
33630	1.180612	-2.067178	9.718337	0.062377	-0.029924	-0.121666	0.114334	0.261920	-0.603674	-0.846347	0.091011	-0.011632	0.524670
33631	1.181845	-2.226488	9.538638	-0.037721	0.002490	-0.132881	0.113032	0.259708	-0.607090	-0.844840	0.091991	-0.011706	0.526922
33632	1.009853	-2.302086	9.548867	-0.127102	0.024424	-0.147516	0.110353	0.263054	-0.605440	-0.843029	0.093970	-0.013120	0.529434
33633	1.163107	-2.485831	9.631957	-0.084124	0.041888	-0.152512	0.110169	0.270133	-0.602478	-0.841194	0.095360	-0.014308	0.532066
33634	1.344020	-2.502737	9.284102	-0.032192	0.045418	-0.150408	0.110679	0.273184	-0.601536	-0.839504	0.095517	-0.015062	0.534680
33635	1.422229	-2.364571	9.044669	-0.055339	0.022746	-0.175322	0.108941	0.275137	-0.601096	-0.837459	0.096687	-0.015561	0.537654
33636	1.158723	-2.414501	9.349206	-0.148456	0.006982	-0.174233	0.105461	0.279875	-0.600208	-0.835277	0.099207	-0.016871	0.540543
33637	0.970928	-2.327261	9.082641	-0.241504	0.023664	-0.162434	0.103954	0.287379	-0.599060	-0.832961	0.103501	-0.019415	0.543218
33638	0.590716	-2.150215	9.376373	-0.218308	0.012331	-0.157756	0.100850	0.293918	-0.594877	-0.830767	0.107120	-0.021600	0.545788
33639	0.928438	-2.196493	9.262367	-0.012658	-0.021867	-0.134460	0.099106	0.296287	-0.593251	-0.829220	0.108081	-0.020958	0.547971
33640	1.098027	-2.120744	9.295424	0.096353	-0.043829	-0.109109	0.096721	0.296718	-0.595048	-0.828236	0.107066	-0.018873	0.549732
33641	0.852726	-1.985881	9.510596	0.044384	-0.047343	-0.098830	0.092082	0.295910	-0.595248	-0.827203	0.107336	-0.017259	0.551286
33642	0.812363	-1.900348	9.848413	-0.081035	-0.044001	-0.072393	0.089805	0.299254	-0.594655	-0.826232	0.109243	-0.017204	0.552368
33643	0.762713	-1.759718	10.088402	0.013771	0.008444	-0.054732	0.089799	0.300365	-0.594644	-0.825601	0.109351	-0.016948	0.553298
33644	0.924491	-1.424258	10.081249	0.104138	0.032893	-0.045153	0.089014	0.299120	-0.595695	-0.825304	0.107340	-0.016175	0.554157
33645	0.997570	-1.333630	10.014363	0.064763	0.018875	-0.045493	0.088502	0.296625	-0.597025	-0.824884	0.106435	-0.015536	0.554975
33646	0.771343	-1.217261	9.736447	0.040764	0.006813	-0.075573	0.088103	0.296627	-0.596756	-0.824117	0.105767	-0.014970	0.556256
33647	0.718123	-1.218021	9.352344	0.114096	-0.036833	-0.069886	0.086254	0.296083	-0.598440	-0.823547	0.104618	-0.012807	0.557370
33648	0.533924	-1.317099	9.518633	0.101593	-0.038541	-0.080525	0.083753	0.294154	-0.600916	-0.822857	0.103452	-0.010806	0.558647
33649	0.752675	-1.130160	9.855380	0.259056	-0.043869	-0.088244	0.082455	0.289998	-0.602513	-0.822370	0.099939	-0.006876	0.560065
33650	0.883823	-1.012218	9.430191	0.370285	-0.003451	-0.126064	0.079470	0.282105	-0.608718	-0.821661	0.093959	-0.002355	0.562173
33651	1.178095	-1.051380	9.172434	0.173658	-0.020928	-0.171710	0.076746	0.273654	-0.612700	-0.820017	0.091557	0.000410	0.564968
33652	1.104228	-1.254805	9.319747	0.053951	-0.015611	-0.216644	0.074638	0.272417	-0.614781	-0.817648	0.090904	0.001736	0.568494
33653	1.055592	-0.967888	9.419604	0.086178	0.001884	-0.216275	0.072510	0.273956	-0.615914	-0.815307	0.089654	0.003233	0.572037
33654	0.817489	-0.842439	9.721131	-0.035254	0.036978	-0.268931	0.068793	0.273421	-0.614681	-0.812145	0.089845	0.002772	0.576490
33655	0.878064	-1.146456	9.565695	-0.120850	0.055486	-0.326841	0.065714	0.277324	-0.613282	-0.808115	0.091299	0.001213	0.581904
33656	1.065402	-1.296344	9.795491	-0.111800	0.049336	-0.358611	0.062357	0.283172	-0.611597	-0.803703	0.092579	-0.000168	0.587784
33657	1.301327	-1.394744	9.681765	0.056442	0.047600	-0.363648	0.058100	0.284861	-0.611253	-0.799484	0.091256	0.000557	0.593715
33658	0.910516	-1.330071	9.383043	0.069110	0.040838	-0.388116	0.055191	0.283767	-0.612401	-0.794964	0.089719	0.001495	0.599983
33659	0.786463	-1.148206	10.333172	0.070846	0.047697	-0.399480	0.050158	0.282406	-0.612863	-0.790249	0.088123	0.002444	0.606411
33660	1.091516	-1.042041	10.432706	0.063985	0.086214	-0.455857	0.045920	0.282431	-0.615162	-0.784790	0.086101	0.002722	0.613746
33661	1.250789	-1.037894	9.835319	0.271733	0.089896	-0.475512	0.040899	0.279961	-0.617211	-0.779355	0.080802	0.005612	0.621325
33662	1.180530	-1.394548	9.437655	0.209993	0.091717	-0.465424	0.036843	0.272906	-0.621946	-0.773866	0.076395	0.007604	0.628679
33663	0.995330	-1.628769	9.455789	-0.123852	0.082885	-0.445853	0.032188	0.273624	-0.620030	-0.768026	0.077317	0.005577	0.635710
33664	0.790912	-1.511637	9.482933	-0.131119	0.075884	-0.423817	0.029645	0.277942	-0.620998	-0.762399	0.078379	0.003459	0.642333
33665	0.759123	-1.586502	10.090425	-0.081229	0.075708	-0.393513	0.024180	0.280608	-0.618393	-0.757175	0.078735	0.001977	0.648447
33666	0.898739	-1.650010	10.129349	-0.146618	0.096593	-0.372822	0.022292	0.285060	-0.616876	-0.752073	0.079749	-0.000743	0.654236
33667	0.962327	-1.508947	9.226718	-0.055254	0.056559	-0.381083	0.018280	0.289107	-0.614674	-0.746954	0.079974	-0.001631	0.660047
33668	0.943074	-1.494834	9.073224	0.073390	-0.008185	-0.352171	0.013115	0.288164	-0.615917	-0.742390	0.079060	0.000080	0.665287
33669	0.746194	-1.347838	9.446747	0.049111	-0.001261	-0.332856	0.008761	0.284440	-0.616938	-0.738001	0.078478	0.001338	0.670219
33670	0.770715	-1.301761	9.632133	-0.111738	0.019750	-0.376250	0.003975	0.285576	-0.616198	-0.732746	0.079915	0.000195	0.675793
33671	0.992224	-1.394774	9.670011	-0.109769	0.040761	-0.411493	-0.002418	0.288803	-0.614624	-0.726963	0.081099	-0.001186	0.681870
33672	1.023478	-1.412063	9.602245	-0.113097	0.030398	-0.467961	-0.007617	0.292580	-0.613981	-0.720349	0.082402	-0.002357	0.688696
33673	1.087515	-1.582590	9.847289	-0.018154	-0.015041	-0.511551	-0.013480	0.295804	-0.612284	-0.713216	0.083029	-0.001517	0.696008
33674	1.131250	-1.555481	10.171692	0.218122	-0.031617	-0.539864	-0.022474	0.291411	-0.613241	-0.706001	0.080436	0.002920	0.703622
33675	1.100756	-1.080149	9.792865	0.253169	0.006119	-0.549050	-0.031180	0.284103	-0.616070	-0.698612	0.076877	0.007302	0.711321
33676	0.709714	-0.712226	9.552912	0.121791	0.045645	-0.561122	-0.038679	0.275539	-0.620505	-0.690761	0.074508	0.009310	0.719174
33677	0.593634	-0.757346	10.233577	0.025248	0.114675	-0.579188	-0.045436	0.273911	-0.620681	-0.682425	0.072497	0.008953	0.727297
33678	0.768602	-0.582729	9.575524	-0.257127	0.176032	-0.621560	-0.049683	0.273795	-0.620224	-0.672960	0.073397	0.003761	0.736019
33679	0.598731	-1.042634	9.768786	-0.434114	0.164741	-0.670521	-0.052672	0.282971	-0.615360	-0.662362	0.076829	-0.003882	0.745224
33680	0.714782	-1.015427	9.522944	0.107889	0.125436	-0.629728	-0.059063	0.285781	-0.613658	-0.653063	0.073644	-0.002919	0.753709
33681	1.108694	-1.307568	9.381592	0.247140	0.060515	-0.574491	-0.066970	0.278886	-0.618071	-0.644699	0.069608	0.000830	0.761260
33682	1.055078	-1.383416	9.611916	-0.000059	-0.004402	-0.544810	-0.074363	0.272540	-0.618284	-0.636349	0.069735	0.001691	0.768241
33683	0.989242	-1.141692	9.833979	0.013956	-0.027308	-0.490094	-0.080838	0.268134	-0.618755	-0.628793	0.070046	0.002887	0.774406
33684	1.032911	-1.117597	9.958859	-0.043477	0.023270	-0.440995	-0.087723	0.265673	-0.618937	-0.621860	0.070277	0.002584	0.779964
33685	0.841675	-0.837758	9.740204	-0.201793	0.068801	-0.431290	-0.091981	0.267084	-0.617807	-0.614810	0.071774	-0.000875	0.785402
33686	0.895119	-0.781579	9.370255	-0.200785	0.112617	-0.432883	-0.098279	0.274334	-0.612124	-0.607672	0.072551	-0.004748	0.790853
33687	0.874800	-0.916578	9.219863	-0.159521	0.109217	-0.453761	-0.100286	0.276565	-0.611021	-0.600211	0.072881	-0.008004	0.796474
33688	0.998625	-1.167091	9.417806	-0.143391	0.103930	-0.467854	-0.103334	0.275471	-0.610460	-0.592487	0.073092	-0.010811	0.802184
33689	0.976730	-1.195240	9.595528	-0.222109	0.109146	-0.475461	-0.105217	0.278673	-0.608561	-0.584463	0.074158	-0.015042	0.807884
33690	0.946187	-1.079278	9.683649	-0.384131	0.121297	-0.457181	-0.111366	0.283979	-0.604213	-0.576410	0.076895	-0.021946	0.813239
33691	0.862461	-0.963619	9.536687	-0.411914	0.138796	-0.437001	-0.113827	0.292874	-0.598047	-0.568551	0.079653	-0.029635	0.818246
33692	0.822668	-0.794298	9.745675	-0.331637	0.159650	-0.380785	-0.117594	0.299556	-0.594246	-0.561648	0.081109	-0.036229	0.822593
33693	0.649726	-0.667607	9.832746	-0.158252	0.168374	-0.337118	-0.116295	0.303018	-0.592131	-0.555693	0.080413	-0.040210	0.826512
33694	0.585535	-0.868695	9.982406	-0.126859	0.154435	-0.363400	-0.117909	0.306219	-0.591024	-0.549328	0.079637	-0.043398	0.830670
33695	0.517550	-0.929807	10.275513	0.035115	0.105507	-0.392355	-0.121483	0.304573	-0.590986	-0.542746	0.077859	-0.043359	0.835155
33696	0.448081	-0.508803	10.122324	0.232350	0.100546	-0.473655	-0.125408	0.295710	-0.592196	-0.535065	0.074141	-0.039792	0.840610
33697	0.582073	-0.680753	10.080735	0.272180	0.106014	-0.573873	-0.129442	0.284907	-0.597232	-0.525684	0.069885	-0.035474	0.847062
33698	0.711797	-1.455777	10.243754	0.222641	0.134235	-0.699458	-0.134423	0.276051	-0.600133	-0.513982	0.065837	-0.032096	0.854668
33699	0.737837	-1.873800	10.474263	0.314003	0.162262	-0.721700	-0.141777	0.264988	-0.603939	-0.501879	0.060284	-0.027447	0.862398
33700	0.951507	-1.672311	9.263389	0.577099	0.262145	-0.667428	-0.145899	0.248634	-0.612574	-0.490811	0.050407	-0.019284	0.869593
33701	0.758993	-1.902936	8.865826	0.203853	0.267340	-0.625171	-0.146558	0.230041	-0.621152	-0.479978	0.044020	-0.017780	0.875995
33702	0.577887	-1.916924	9.335903	-0.469152	0.248695	-0.607191	-0.148154	0.230466	-0.620861	-0.468737	0.044456	-0.027819	0.881780
33703	0.249995	-1.840099	9.238670	-0.516681	0.254854	-0.578320	-0.148492	0.239488	-0.614857	-0.457862	0.045168	-0.038918	0.887022
33704	0.177748	-2.160806	9.579303	-0.254626	0.274090	-0.561412	-0.148795	0.245597	-0.614004	-0.447400	0.043151	-0.045405	0.892138
33705	0.164208	-2.376179	9.906219	-0.282440	0.286246	-0.551044	-0.147493	0.247809	-0.610588	-0.437010	0.041127	-0.052715	0.896968
33706	0.212422	-2.377527	9.588529	-0.458646	0.276642	-0.557658	-0.149692	0.258091	-0.605725	-0.426268	0.040838	-0.062868	0.901485
33707	0.177774	-2.484129	9.248713	-0.612650	0.283603	-0.522631	-0.147379	0.268627	-0.601454	-0.415911	0.041681	-0.076143	0.905253
33708	0.080177	-2.623004	9.207099	-0.640652	0.198682	-0.488775	-0.149834	0.276550	-0.595691	-0.406152	0.044234	-0.088950	0.908390
33709	0.239128	-2.701818	9.796075	-0.358109	0.144317	-0.479059	-0.150573	0.285434	-0.588501	-0.396827	0.045475	-0.096485	0.911675
33710	-0.007963	-2.817109	10.005983	-0.240700	0.099028	-0.542647	-0.154571	0.287954	-0.587627	-0.386482	0.046707	-0.101135	0.915544
33711	-0.030487	-2.577591	9.617166	-0.202105	0.059811	-0.568878	-0.162039	0.291046	-0.582230	-0.375710	0.048436	-0.105066	0.919487
33712	0.291990	-2.397143	9.669334	-0.101316	0.035959	-0.506609	-0.168398	0.288581	-0.580845	-0.366187	0.049681	-0.106681	0.923070
33713	0.431690	-2.114031	9.791557	-0.052654	-0.020338	-0.404230	-0.174331	0.282228	-0.581474	-0.358684	0.051436	-0.107377	0.925835
33714	0.268247	-2.017898	10.135365	0.002374	-0.059907	-0.326368	-0.178685	0.278365	-0.582234	-0.352749	0.053312	-0.106545	0.928103
33715	0.139396	-1.815860	10.590652	0.130805	-0.043506	-0.242473	-0.182752	0.270336	-0.582252	-0.348457	0.053841	-0.103774	0.930005
33716	0.121461	-1.618830	10.477706	0.277065	0.005268	-0.118699	-0.186006	0.261193	-0.585183	-0.346514	0.052141	-0.098509	0.931400
33717	0.041754	-1.286048	10.551921	0.304544	0.044491	-0.050417	-0.186725	0.251205	-0.591048	-0.345782	0.049405	-0.093245	0.932362
33718	0.196371	-1.255589	9.894790	0.305617	0.068243	-0.064447	-0.185307	0.238150	-0.595402	-0.344727	0.046222	-0.087934	0.933432
33719	0.177587	-1.143555	8.728154	0.291453	0.021275	-0.078765	-0.186293	0.228442	-0.601261	-0.343467	0.044048	-0.082666	0.934482
33720	0.323056	-1.040928	8.050302	0.164347	-0.052181	-0.069391	-0.187955	0.220124	-0.605520	-0.342373	0.044091	-0.079156	0.935185
33721	0.425407	-1.607374	8.706263	0.090718	-0.099661	-0.047350	-0.188579	0.214020	-0.606753	-0.341707	0.045509	-0.076809	0.935556
33722	0.431833	-1.779882	10.516439	0.090264	-0.093164	0.003701	-0.192937	0.210712	-0.607377	-0.341975	0.046713	-0.074468	0.935588
33723	0.415844	-1.322026	10.752574	0.151213	-0.038925	-0.007902	-0.195153	0.204617	-0.608454	-0.342009	0.046518	-0.071411	0.935824
33724	0.469044	-0.951759	10.052156	0.169293	-0.026507	-0.023511	-0.196967	0.198242	-0.610591	-0.341732	0.045972	-0.068021	0.936205
33725	0.449413	-0.972987	9.352672	0.165769	-0.026370	-0.016470	-0.199563	0.190762	-0.614827	-0.341593	0.045452	-0.064719	0.936515
33726	0.411141	-1.252376	9.133478	0.053043	-0.049077	-0.020939	-0.200871	0.187993	-0.615623	-0.341278	0.046118	-0.063353	0.936690
33727	0.363901	-1.446432	9.266249	-0.321094	-0.067611	-0.000851	-0.203272	0.189533	-0.614520	-0.341027	0.049671	-0.068897	0.936209
33728	0.131921	-1.455444	8.873978	-0.392866	-0.068478	0.052451	-0.206656	0.198850	-0.610831	-0.341661	0.053641	-0.075819	0.935223
33729	0.554672	-1.780237	9.140591	-0.096090	-0.126403	0.086808	-0.209880	0.203864	-0.607974	-0.343355	0.056620	-0.076844	0.934343
33730	0.762349	-1.794890	9.597693	0.265938	-0.212296	0.123425	-0.213571	0.199997	-0.608482	-0.346257	0.058653	-0.070536	0.933644
33731	0.764574	-1.502128	10.165855	0.322384	-0.219330	0.090373	-0.220695	0.193373	-0.609490	-0.348604	0.060486	-0.063083	0.933187
33732	0.444820	-1.306892	10.269401	0.150823	-0.150985	0.058663	-0.225684	0.185350	-0.611332	-0.350027	0.062259	-0.059267	0.932787
33733	0.331039	-1.335874	9.940774	-0.031369	-0.084326	0.013554	-0.229510	0.181623	-0.611442	-0.350324	0.064111	-0.059253	0.932551
33734	0.305601	-1.551214	11.034499	-0.009799	-0.030206	-0.023163	-0.231774	0.183023	-0.611393	-0.349862	0.064852	-0.059177	0.932678
33735	0.606434	-1.356355	11.024530	0.155120	0.057332	-0.059584	-0.233741	0.179981	-0.613232	-0.348867	0.062816	-0.056577	0.933352
33736	0.469297	-1.571808	9.436947	0.049876	0.043768	-0.094734	-0.232926	0.177201	-0.614060	-0.347063	0.061839	-0.055814	0.934135
33737	0.335754	-1.654355	8.845897	-0.104359	-0.036764	-0.027382	-0.235569	0.176661	-0.616126	-0.346450	0.063316	-0.057472	0.934163
33738	0.223504	-1.473674	8.651858	-0.006239	-0.071812	0.034963	-0.239557	0.177515	-0.615663	-0.347066	0.064738	-0.057122	0.933858
33739	0.182202	-1.192311	9.314000	0.018697	-0.096443	0.036873	-0.242993	0.174896	-0.615111	-0.347878	0.066374	-0.056162	0.933499
33740	0.399573	-1.217590	10.253994	0.033074	-0.056387	0.008834	-0.245380	0.174771	-0.615601	-0.347889	0.067256	-0.055162	0.933492
33741	0.548988	-1.268486	10.509291	0.083205	0.013510	0.016441	-0.248058	0.178811	-0.615257	-0.348283	0.066388	-0.053725	0.933491
33742	0.750603	-1.401291	9.282659	0.185386	-0.008976	0.002945	-0.248557	0.173817	-0.616087	-0.348374	0.065333	-0.050199	0.933727
33743	0.784237	-1.434399	9.553579	0.242509	-0.068539	0.008410	-0.250753	0.165918	-0.620203	-0.348902	0.064897	-0.045208	0.933816
33744	0.779088	-1.145351	9.674718	0.249539	-0.093112	0.027816	-0.253363	0.159270	-0.621805	-0.349377	0.064933	-0.039944	0.933876
33745	0.776966	-1.106642	9.742478	0.172695	-0.080848	0.007040	-0.256896	0.151655	-0.623403	-0.349782	0.065209	-0.036162	0.933859
33746	0.542641	-1.110398	9.489689	0.163735	-0.092992	0.013174	-0.260056	0.146813	-0.622353	-0.349851	0.065858	-0.032481	0.933923
33747	0.473961	-0.915604	9.302648	0.262033	-0.057138	0.057262	-0.263733	0.141420	-0.624583	-0.351285	0.065011	-0.027273	0.933610
33748	0.335311	-0.719572	9.342150	0.251197	-0.014319	0.091785	-0.263169	0.136698	-0.626345	-0.353187	0.063542	-0.022589	0.933119
33749	0.010590	-0.897923	9.970206	0.161687	0.006631	0.087731	-0.262605	0.132115	-0.628238	-0.355012	0.062150	-0.019759	0.932584
33750	-0.354864	-0.669405	9.829375	0.140225	0.032983	0.098404	-0.261641	0.127113	-0.630141	-0.356946	0.060582	-0.017483	0.931995
33751	-0.682407	-0.548801	9.891271	0.165378	0.019134	0.071342	-0.261876	0.122951	-0.632017	-0.358457	0.058849	-0.014689	0.931574
33752	-0.429278	-0.615124	10.085409	0.082026	0.029430	0.099757	-0.262125	0.121287	-0.633868	-0.360369	0.057766	-0.013470	0.930922
33753	-0.439439	-0.315088	9.067472	-0.013637	-0.067470	0.084697	-0.262523	0.120595	-0.632949	-0.361940	0.058854	-0.013429	0.930245
33754	-0.051701	-0.484376	9.756783	0.020118	-0.116762	0.103984	-0.264376	0.119772	-0.632667	-0.363901	0.060934	-0.012311	0.929361
33755	0.298508	-0.494967	10.332875	0.029016	-0.081123	0.109345	-0.266509	0.120338	-0.630790	-0.365981	0.061918	-0.011417	0.928490
33756	0.730963	-0.123704	10.138731	-0.001275	-0.039203	0.100414	-0.269701	0.121743	-0.630990	-0.367826	0.062714	-0.011257	0.927709
33757	1.031167	-0.352351	10.071022	0.041877	-0.005930	0.065467	-0.269956	0.121191	-0.633093	-0.369087	0.062212	-0.010588	0.927250
33758	1.161980	0.050012	9.838980	0.088480	0.011594	0.062393	-0.269006	0.117993	-0.633796	-0.370325	0.061413	-0.009089	0.926825
33759	1.144491	0.309564	9.721941	0.093967	0.006424	0.039565	-0.269922	0.116611	-0.635240	-0.371160	0.060310	-0.007446	0.926578
33760	1.190836	0.371962	9.794363	0.156688	-0.009277	0.013528	-0.268836	0.111884	-0.634647	-0.371575	0.059398	-0.004468	0.926490
33761	1.225894	0.206024	9.893098	0.210504	-0.016209	-0.021399	-0.269600	0.106335	-0.634691	-0.371409	0.057866	-0.000358	0.926664
33762	1.320139	-0.128468	10.083120	0.147802	-0.016308	-0.013145	-0.269828	0.100785	-0.636187	-0.371309	0.057152	0.002538	0.926745
33763	1.314677	-0.219559	10.171048	0.197931	0.006443	-0.014479	-0.272058	0.097466	-0.638024	-0.371243	0.055316	0.006263	0.926865
33764	1.127989	0.012894	10.199367	0.160471	0.039764	-0.030389	-0.271498	0.092466	-0.638214	-0.370834	0.053465	0.008997	0.927115
33765	0.918620	0.458811	9.970760	0.001379	0.046886	-0.056918	-0.269757	0.090096	-0.638789	-0.369764	0.052331	0.008853	0.927609
33766	0.730936	0.562770	9.665931	0.001628	0.061975	-0.098192	-0.269760	0.091763	-0.640874	-0.367929	0.051234	0.008549	0.928402
33767	0.734363	0.378787	9.288845	0.073299	0.037620	-0.116292	-0.267883	0.088282	-0.640543	-0.365824	0.049719	0.009902	0.929302
33768	0.611173	0.033667	9.382078	0.148505	0.015838	-0.137888	-0.268520	0.083427	-0.640057	-0.363384	0.048392	0.012704	0.930295
33769	0.702115	-0.425777	9.604341	0.153748	-0.000009	-0.123935	-0.270075	0.077605	-0.641141	-0.361196	0.046984	0.015814	0.931171
33770	0.853814	-0.491461	9.748888	0.026472	-0.012464	-0.082673	-0.271396	0.076502	-0.641132	-0.359651	0.047080	0.016495	0.931752
33771	0.919122	-0.149421	10.074322	-0.104267	-0.000391	-0.062391	-0.271254	0.075947	-0.642978	-0.358362	0.047570	0.014713	0.932254
33772	0.921170	0.138990	10.005516	-0.075546	0.025895	-0.070839	-0.271675	0.079002	-0.641234	-0.356951	0.047689	0.013207	0.932812
33773	1.017318	0.067009	10.309099	0.013982	0.045113	-0.086028	-0.270622	0.080385	-0.641105	-0.355344	0.046487	0.013335	0.933484
33774	0.943876	-0.071966	10.296118	0.056978	0.078404	-0.087362	-0.268754	0.078709	-0.641413	-0.353761	0.044676	0.013943	0.934164
33775	0.837015	-0.122516	9.224512	0.062444	0.069903	-0.082021	-0.267399	0.075232	-0.643569	-0.352276	0.042679	0.014787	0.934806
33776	0.822492	-0.122821	9.087636	0.043501	-0.005354	-0.066563	-0.267640	0.071347	-0.644261	-0.351040	0.042535	0.015715	0.935262
33777	0.846635	-0.138429	9.551118	0.047879	-0.012472	-0.060409	-0.268300	0.070239	-0.643343	-0.349920	0.042200	0.016836	0.935677
33778	0.879893	-0.222217	9.766179	0.046923	-0.003799	-0.050724	-0.269364	0.070245	-0.642670	-0.348982	0.042008	0.017803	0.936018
33779	0.879667	-0.260099	9.962831	-0.023766	0.022383	-0.047632	-0.269351	0.068440	-0.643345	-0.348052	0.041542	0.017305	0.936395
33780	0.906118	-0.274826	9.933591	-0.047082	0.043332	-0.029232	-0.269363	0.070523	-0.643455	-0.347453	0.041130	0.016165	0.936655
33781	0.884510	-0.251191	9.741772	-0.023878	0.025854	-0.015893	-0.268166	0.070656	-0.644522	-0.347118	0.040629	0.015593	0.936811
33782	0.819887	-0.173426	9.836959	0.004698	0.018840	-0.007746	-0.268302	0.071351	-0.644776	-0.346956	0.040323	0.015576	0.936885
33783	0.772262	-0.081465	9.898514	-0.006048	0.039819	-0.000667	-0.265251	0.071612	-0.644951	-0.346926	0.039451	0.015217	0.936939
33784	0.687603	-0.095734	9.735644	-0.058049	0.039800	0.027177	-0.266055	0.072726	-0.644403	-0.347374	0.039198	0.013850	0.936805
33785	0.672839	-0.134105	9.735331	-0.102803	0.047654	0.033044	-0.264472	0.074801	-0.645194	-0.347901	0.038865	0.011585	0.936654
33786	0.675319	-0.128946	9.855542	-0.097480	0.039744	0.037458	-0.263442	0.079653	-0.644111	-0.348509	0.038890	0.009473	0.936450
33787	0.659162	-0.023122	9.811233	-0.040264	0.032748	0.047570	-0.261585	0.080199	-0.644790	-0.349352	0.038407	0.008468	0.936166
33788	0.727134	0.024653	9.876088	0.004407	0.025700	0.058432	-0.261862	0.082144	-0.644635	-0.350427	0.037987	0.008346	0.935782
33789	0.689005	0.101380	9.699443	-0.002640	0.036283	0.042589	-0.259736	0.082410	-0.645978	-0.351206	0.037179	0.008037	0.935525
33790	0.776016	0.110468	9.746866	-0.016969	0.036239	0.044221	-0.258813	0.083238	-0.645721	-0.352000	0.036709	0.007451	0.935250
33791	0.828660	0.044933	9.687975	-0.004423	0.029253	0.038972	-0.258403	0.081570	-0.646532	-0.352707	0.036057	0.007178	0.935011
33792	0.770197	-0.028882	9.783770	0.004529	0.025766	0.033738	-0.257607	0.081427	-0.646020	-0.353318	0.035630	0.007076	0.934798
33793	0.807985	-0.158077	10.106426	0.017075	0.055454	0.028605	-0.255619	0.081833	-0.646046	-0.353850	0.034349	0.007031	0.934645
33794	0.702067	-0.100541	9.773920	-0.031119	0.071320	0.016026	-0.253501	0.083210	-0.646853	-0.354112	0.033320	0.005953	0.934590
33795	0.674927	-0.177632	9.665112	-0.038367	0.048564	0.031747	-0.252977	0.084873	-0.647632	-0.354663	0.032572	0.004917	0.934414
33796	0.547705	-0.070799	9.667438	0.004549	0.024111	0.032031	-0.250841	0.083474	-0.649123	-0.355241	0.032174	0.004830	0.934209
33797	0.500638	0.098219	9.758716	0.020626	0.032839	0.039276	-0.250057	0.084580	-0.647548	-0.355969	0.031302	0.005010	0.933960
33798	0.607140	0.133423	9.743780	0.025973	0.020558	0.041008	-0.247123	0.082898	-0.649054	-0.356727	0.030819	0.005343	0.933685
33799	0.503293	0.134059	9.687000	-0.013445	0.031053	0.056653	-0.247788	0.084152	-0.650607	-0.357758	0.030227	0.004905	0.933312
33800	0.550769	0.018331	9.718908	-0.004375	0.020612	0.024920	-0.247389	0.083595	-0.650093	-0.358196	0.029959	0.004680	0.933154
33801	0.644280	-0.080500	9.887611	0.011709	0.017059	0.023210	-0.246848	0.081926	-0.650118	-0.358615	0.029453	0.004837	0.933008
33802	0.663382	-0.116209	10.057683	0.007269	0.034532	0.016175	-0.247119	0.082760	-0.649843	-0.358898	0.028840	0.004735	0.932919
33803	0.644100	-0.104648	9.856091	0.047495	0.037183	0.030589	-0.245529	0.083029	-0.649734	-0.359477	0.027716	0.005413	0.932726
33804	0.596112	-0.061020	9.842586	-0.006218	0.029298	0.035480	-0.243537	0.083018	-0.650158	-0.360113	0.027300	0.005086	0.932495
33805	0.558007	0.016002	9.762082	-0.033980	0.018806	0.040555	-0.243546	0.084684	-0.650404	-0.360831	0.027114	0.004375	0.932227
33806	0.630615	0.035029	9.877041	0.004510	0.031028	0.037335	-0.243809	0.083991	-0.649750	-0.361505	0.026589	0.004234	0.931981
33807	0.558682	0.112050	9.710304	0.060014	0.001372	0.027099	-0.241947	0.083843	-0.650962	-0.362020	0.026057	0.005422	0.931790
33808	0.587275	0.058849	9.690218	0.070802	0.003147	0.016591	-0.242334	0.081624	-0.650321	-0.362340	0.025570	0.006730	0.931671
33809	0.649588	-0.013227	9.876322	0.040367	-0.007405	0.011006	-0.241001	0.080784	-0.650613	-0.362542	0.025354	0.007629	0.931591
33810	0.645506	0.088126	9.973661	0.033187	-0.007434	0.013617	-0.242453	0.079403	-0.650736	-0.362785	0.025336	0.008315	0.931491
33811	0.697026	0.200806	9.984126	0.061673	-0.042497	0.035735	-0.243502	0.077744	-0.651524	-0.363451	0.025637	0.009867	0.931208
33812	0.517588	0.431075	10.103688	0.127706	-0.089759	0.059053	-0.244143	0.074138	-0.651944	-0.364570	0.026473	0.012888	0.930710
33813	0.694320	0.492365	10.146131	0.217056	-0.142322	0.070047	-0.247987	0.072770	-0.650849	-0.365922	0.027507	0.018070	0.930064
33814	0.903713	0.394533	10.150410	0.345818	-0.148507	0.084978	-0.250871	0.066400	-0.650474	-0.367603	0.027850	0.025562	0.929214
33815	1.160659	0.203872	9.809515	0.329623	-0.169562	0.106705	-0.253201	0.056973	-0.651583	-0.369643	0.028609	0.033028	0.928146
33816	1.161019	0.256560	9.735610	0.318822	-0.138986	0.132303	-0.259518	0.047706	-0.651317	-0.372150	0.029000	0.039918	0.926860
33817	0.938702	0.575548	9.654671	0.338538	-0.128405	0.132619	-0.262132	0.041196	-0.651999	-0.374660	0.028966	0.047226	0.925506
33818	0.853208	0.778138	9.614475	0.372708	-0.121288	0.099477	-0.264743	0.033575	-0.651772	-0.376561	0.028592	0.054995	0.924316
33819	0.858812	0.884145	9.685347	0.376590	-0.093166	0.039706	-0.268402	0.024155	-0.652336	-0.377363	0.027520	0.062789	0.923524
33820	0.883198	0.921999	9.541364	0.244312	-0.068632	0.019449	-0.270340	0.015281	-0.652657	-0.377734	0.027048	0.067830	0.923030
33821	0.936128	0.897259	9.451694	0.104789	-0.068642	0.009601	-0.271766	0.010015	-0.653738	-0.377838	0.027537	0.070420	0.922779
33822	1.028059	0.911810	9.725063	0.083417	-0.051176	-0.015195	-0.273613	0.008637	-0.654249	-0.377498	0.027910	0.072376	0.922756
33823	1.076948	0.995528	9.696762	0.122917	-0.033622	-0.037751	-0.274655	0.004894	-0.653745	-0.376785	0.027556	0.075047	0.922844
33824	1.044357	1.170863	9.530817	0.153528	-0.022995	-0.070924	-0.276234	0.001292	-0.651788	-0.375491	0.026797	0.078114	0.923140
33825	0.721856	1.326950	9.410414	0.234072	-0.028103	-0.071987	-0.276459	-0.005370	-0.652113	-0.374202	0.025445	0.082808	0.923292
33826	0.949641	1.431549	9.587507	0.278707	-0.043978	-0.058552	-0.278116	-0.015771	-0.654555	-0.373150	0.024154	0.088333	0.923241
33827	1.157236	1.411504	9.854674	0.268157	-0.067592	-0.114301	-0.280192	-0.024229	-0.654083	-0.371004	0.023199	0.093961	0.923574
33828	1.311234	1.337814	9.746746	0.245008	-0.075436	-0.139229	-0.281218	-0.031026	-0.653216	-0.368364	0.022592	0.099131	0.924105
33829	1.440194	1.476098	9.675119	0.187739	-0.054501	-0.129006	-0.283164	-0.039207	-0.652218	-0.365915	0.021984	0.103167	0.924651
33830	1.312989	1.591920	9.470850	0.067814	-0.035249	-0.110358	-0.283930	-0.044617	-0.651997	-0.363791	0.021992	0.104747	0.925311
33831	1.303954	1.676437	9.556021	-0.068172	-0.016055	-0.109499	-0.285770	-0.047105	-0.653044	-0.361664	0.022594	0.103753	0.926242
33832	1.207083	1.640820	9.460309	-0.121888	-0.007298	-0.097499	-0.286055	-0.044605	-0.651571	-0.359746	0.023489	0.101611	0.927204
33833	1.105335	1.602461	9.242030	-0.091455	-0.011593	-0.095502	-0.287005	-0.041269	-0.650998	-0.357871	0.024211	0.100139	0.928070
33834	0.767821	1.671032	9.567795	-0.017278	-0.021187	-0.087839	-0.287270	-0.041406	-0.650864	-0.356152	0.024633	0.100032	0.928732
33835	0.908172	1.702101	9.860165	0.014058	-0.026499	-0.101771	-0.288066	-0.042235	-0.649416	-0.354179	0.024845	0.100614	0.929418
33836	1.042721	1.605001	9.913167	0.030287	-0.028224	-0.131680	-0.290568	-0.044859	-0.650585	-0.351649	0.024971	0.101462	0.930282
33837	1.264033	1.489826	9.782550	0.018665	-0.040505	-0.134540	-0.291480	-0.048464	-0.649426	-0.349036	0.025348	0.102226	0.931172
33838	1.455956	1.317159	9.653928	0.044393	-0.030151	-0.080654	-0.293063	-0.050399	-0.649027	-0.347454	0.025515	0.103323	0.931638
33839	1.484864	1.311711	9.519022	0.085222	-0.042539	-0.008152	-0.293316	-0.052897	-0.648523	-0.347224	0.025757	0.105256	0.931501
33840	1.402707	1.628710	9.931965	0.078683	-0.030488	0.046557	-0.294355	-0.056222	-0.649328	-0.348023	0.025957	0.106928	0.931006
33841	1.171524	2.047447	10.198349	0.040250	0.022000	0.048378	-0.295951	-0.055936	-0.648776	-0.348959	0.025432	0.107543	0.930599
33842	1.036313	2.072818	9.497994	-0.023997	0.039702	0.034818	-0.294356	-0.056084	-0.649327	-0.349637	0.025017	0.106820	0.930439
33843	1.038678	1.761733	8.456099	-0.018526	-0.014292	0.023166	-0.295687	-0.055382	-0.649431	-0.349994	0.025513	0.106621	0.930315
33844	1.154690	1.759920	8.945384	0.024102	-0.081879	0.060195	-0.295693	-0.054827	-0.648375	-0.350910	0.027077	0.107630	0.929809
33845	1.262299	1.924967	9.705850	0.032999	-0.068936	0.055004	-0.297285	-0.055930	-0.646654	-0.351768	0.028298	0.108761	0.929317
33846	1.316633	2.084202	10.002838	-0.038496	-0.030504	0.040533	-0.301417	-0.052854	-0.646429	-0.352390	0.029305	0.108257	0.929109
33847	1.319391	1.795467	9.977863	-0.135023	-0.044454	0.012404	-0.301300	-0.050912	-0.645099	-0.352409	0.031160	0.106120	0.929288
33848	1.451868	1.414054	9.866583	-0.131514	-0.096962	0.013005	-0.302644	-0.048128	-0.644788	-0.352318	0.033997	0.104369	0.929421
33849	1.745613	1.296017	9.771359	0.085772	-0.121524	0.037300	-0.306105	-0.046860	-0.643672	-0.352783	0.035805	0.106839	0.928896
33850	1.839943	1.660341	9.592071	0.285107	-0.121581	0.086385	-0.310193	-0.051975	-0.642610	-0.354282	0.036317	0.112949	0.927582
33851	1.760592	2.045767	9.577959	0.306704	-0.084774	0.072680	-0.312813	-0.059459	-0.640019	-0.355623	0.035978	0.119246	0.926293
33852	1.674835	2.210020	9.585394	0.179787	-0.042749	0.056106	-0.314899	-0.065694	-0.640312	-0.356637	0.035707	0.122859	0.925441
33853	1.689333	2.218807	9.349830	0.072580	0.011546	0.043187	-0.315275	-0.070274	-0.639039	-0.357483	0.035184	0.124173	0.924959
33854	1.589265	2.074877	9.221655	0.033417	0.036177	0.007748	-0.314866	-0.071942	-0.639456	-0.357688	0.034377	0.124546	0.924860
33855	1.161276	2.005219	8.948148	0.058629	0.029439	-0.021932	-0.314055	-0.073611	-0.641061	-0.357362	0.033453	0.125521	0.924888
33856	1.101819	1.789757	9.128847	0.001441	0.021590	-0.047080	-0.312062	-0.074039	-0.641095	-0.356500	0.033006	0.125444	0.925247
33857	1.437684	1.461788	9.708625	-0.089730	0.017067	-0.086713	-0.310864	-0.073906	-0.642294	-0.354846	0.033202	0.123768	0.926101
33858	1.729419	1.396994	9.714976	-0.168540	0.022170	-0.069747	-0.312874	-0.070841	-0.641707	-0.353435	0.033898	0.120553	0.927039
33859	1.721828	1.690115	9.588625	-0.200902	0.043080	-0.024902	-0.312631	-0.066955	-0.641672	-0.352910	0.034573	0.116561	0.927724
33860	1.600671	1.972245	9.511196	-0.252967	0.060504	0.021579	-0.310269	-0.061553	-0.642967	-0.353200	0.035370	0.111442	0.928213
33861	1.480788	2.095550	9.412703	-0.238533	0.053619	-0.002950	-0.308474	-0.050874	-0.642626	-0.353064	0.036170	0.106675	0.928794
33862	1.489597	1.975343	9.454507	-0.186701	0.041355	0.005286	-0.308646	-0.044765	-0.641512	-0.353058	0.036813	0.102929	0.929193
33863	1.527478	1.864854	9.601925	-0.110689	0.037828	0.008433	-0.308391	-0.041989	-0.643063	-0.353181	0.037026	0.100660	0.929387
33864	1.551373	1.826460	9.692609	-0.070404	0.046574	0.003454	-0.306940	-0.040331	-0.643594	-0.353230	0.036747	0.099038	0.929553
33865	1.593091	1.585285	9.588531	-0.085561	0.057101	-0.003727	-0.304974	-0.035899	-0.643843	-0.353182	0.036409	0.097121	0.929787
33866	1.644641	1.363717	9.628800	-0.081185	0.064033	0.017416	-0.303514	-0.035629	-0.644387	-0.353514	0.035908	0.095165	0.929883
33867	1.626752	1.228890	9.540880	-0.038184	0.060597	0.006242	-0.302199	-0.032720	-0.645823	-0.353691	0.035210	0.094088	0.929952
33868	1.532470	1.215130	9.519904	-0.106273	0.074554	0.030495	-0.299689	-0.031485	-0.644536	-0.354255	0.034716	0.091580	0.930006
33869	1.393240	1.327242	9.644971	-0.133098	0.057086	0.018843	-0.298117	-0.027329	-0.645569	-0.354591	0.034792	0.088744	0.930150
33870	1.383846	1.361285	9.741582	-0.147382	0.046594	0.006372	-0.296546	-0.024423	-0.644382	-0.354613	0.035066	0.085685	0.930418
33871	1.321458	1.414876	9.802823	-0.145650	0.053567	0.019656	-0.297087	-0.021225	-0.646705	-0.354941	0.035297	0.082639	0.930560
