# Supplementary material for: Identification of Haptic Based Guiding Using Hard Reins
Source: PLoS One. 2015 Jul 22;10(7):e0132020. doi: 10.1371/journal.pone.0132020 (PMC4511788; doi:10.1371/journal.pone.0132020)
Supplement: S9 File — (ZIP) [file pone.0132020.s009.zip › Exp2_MotionData2/Subject11/path1/T9/gc9.txt]

// Start Time: 0
// Sample rate: 25.0Hz
// Scenario: 4.9
// Firmware Version: 2.6.1
Counter	Acc_X	Acc_Y	Acc_Z	Gyr_X	Gyr_Y	Gyr_Z	Mag_X	Mag_Y	Mag_Z	Quat_w	Quat_x	Quat_y	Quat_z
33391	7.871439	0.313879	-5.938093	0.012588	0.030666	-0.032736	-0.464858	-0.297781	0.524008	0.248348	0.758168	-0.477767	0.367755
33392	7.837507	0.285200	-5.951502	0.047102	0.025579	-0.041849	-0.465697	-0.297499	0.524314	0.248181	0.758578	-0.476769	0.368317
33393	7.871508	0.233277	-5.895146	0.045204	0.016488	-0.043672	-0.467134	-0.295015	0.523361	0.248012	0.759052	-0.475788	0.368723
33394	7.943444	0.291909	-5.965081	0.021618	-0.017218	-0.032630	-0.466263	-0.296270	0.525515	0.247757	0.759560	-0.475331	0.368438
33395	7.924590	0.169365	-5.858904	0.027504	0.000400	-0.019822	-0.465145	-0.295761	0.526375	0.247527	0.759834	-0.474922	0.368553
33396	7.816029	0.294747	-5.928900	0.015066	0.018073	-0.007034	-0.466967	-0.295963	0.525261	0.247519	0.759804	-0.474730	0.368867
33397	7.828379	0.223406	-5.859785	0.053613	0.025102	-0.003306	-0.466275	-0.294752	0.526449	0.247005	0.759868	-0.474257	0.369688
33398	7.833383	0.223048	-5.835822	0.044506	0.023177	-0.001484	-0.466429	-0.294271	0.525360	0.246555	0.759896	-0.473901	0.370388
33399	7.828643	0.179043	-5.806949	0.035473	0.009984	0.004017	-0.466441	-0.293151	0.525709	0.246118	0.759909	-0.473747	0.370847
33400	7.833308	0.223178	-5.845479	0.036917	0.031220	-0.012523	-0.468125	-0.292559	0.525762	0.245943	0.759941	-0.473242	0.371541
33401	7.814085	0.203711	-5.830396	0.060276	0.033967	-0.029005	-0.468150	-0.291095	0.524873	0.245601	0.760209	-0.472283	0.372438
33402	7.664498	0.166092	-5.839539	0.056287	0.036554	-0.041903	-0.468423	-0.291395	0.525277	0.245399	0.760573	-0.471160	0.373252
33403	7.794009	0.175981	-5.921605	0.091137	0.069857	-0.076728	-0.468588	-0.289402	0.525262	0.245276	0.761171	-0.469068	0.374746
33404	7.839756	0.141573	-5.911464	0.055084	0.111569	-0.095212	-0.468867	-0.289931	0.524532	0.246187	0.761466	-0.466758	0.376428
33405	8.172586	0.124029	-5.863643	0.063045	0.095350	-0.069406	-0.470423	-0.290056	0.521740	0.246668	0.761655	-0.464857	0.378080
33406	8.093583	0.157843	-5.812164	0.051700	0.051717	-0.078545	-0.471116	-0.290214	0.522297	0.246953	0.762211	-0.463130	0.378892
33407	7.939548	0.163508	-5.791875	0.062709	0.008976	-0.072982	-0.470000	-0.290089	0.522294	0.246659	0.763077	-0.461600	0.379207
33408	7.895783	0.193769	-5.855253	0.106655	0.040255	-0.074788	-0.469586	-0.289144	0.523188	0.245965	0.763953	-0.459561	0.380370
33409	7.807314	0.261494	-5.795953	0.089751	0.093091	-0.096016	-0.470695	-0.289438	0.523740	0.246200	0.764517	-0.457056	0.382098
33410	7.576538	0.313407	-5.748341	0.128363	0.198044	-0.098902	-0.471141	-0.288885	0.521259	0.246792	0.764503	-0.453686	0.385744
33411	8.058186	0.400679	-5.818918	0.198335	0.274729	-0.089593	-0.478171	-0.287342	0.518063	0.246958	0.764114	-0.449526	0.391239
33412	8.261936	0.333472	-5.616850	0.183484	0.230820	-0.093182	-0.482700	-0.284704	0.514910	0.246955	0.764000	-0.445642	0.395879
33413	8.302041	0.198106	-5.669952	0.132295	0.201304	-0.089580	-0.483431	-0.283060	0.513479	0.247456	0.763806	-0.442333	0.399635
33414	8.288942	0.210465	-5.500315	0.134785	0.164780	-0.095018	-0.487925	-0.282339	0.511747	0.247605	0.763960	-0.439094	0.402807
33415	8.260485	0.209871	-5.441289	0.109211	0.142302	-0.056498	-0.489350	-0.281629	0.509285	0.247660	0.763803	-0.436751	0.405609
33416	8.157689	0.265274	-5.359797	0.155220	0.100758	-0.041672	-0.491051	-0.278569	0.511170	0.246498	0.764087	-0.434462	0.408232
33417	8.318972	0.125389	-5.320850	0.082263	0.089408	-0.032607	-0.491367	-0.277039	0.509028	0.246301	0.764001	-0.432958	0.410103
33418	8.289924	0.167287	-5.355720	0.031365	0.051750	-0.016130	-0.492518	-0.274992	0.508186	0.246396	0.763843	-0.432311	0.411022
33419	8.221408	0.128141	-5.474174	-0.001297	0.058665	-0.007054	-0.494751	-0.275761	0.507180	0.246994	0.763375	-0.432036	0.411822
33420	8.473351	0.284962	-5.366642	-0.039339	0.073134	-0.062121	-0.495417	-0.278570	0.506733	0.248732	0.763085	-0.431164	0.412226
33421	8.111407	0.122583	-5.363827	-0.031284	0.050119	-0.032813	-0.494715	-0.280441	0.504091	0.249920	0.762761	-0.430785	0.412505
33422	8.448711	0.279448	-5.124233	-0.040248	0.041360	-0.023533	-0.496954	-0.281176	0.502387	0.251083	0.762389	-0.430672	0.412605
33423	8.378183	0.320104	-5.225186	-0.001397	-0.000466	-0.003215	-0.496249	-0.281619	0.502493	0.251140	0.762373	-0.430748	0.412521
33424	8.157933	0.169732	-5.287972	0.022572	-0.004639	0.003185	-0.495967	-0.281374	0.503205	0.250723	0.762469	-0.430747	0.412597
33425	8.358076	0.299746	-5.323591	0.034826	0.002146	-0.017841	-0.495953	-0.281981	0.504007	0.250366	0.762741	-0.430290	0.412788
33426	8.257129	0.321971	-5.300350	0.015122	-0.000640	-0.001376	-0.494984	-0.281152	0.504189	0.250135	0.762806	-0.430260	0.412838
33427	8.313152	0.271743	-5.201332	0.022657	0.025711	0.004109	-0.494840	-0.281970	0.503438	0.249986	0.762635	-0.430120	0.413391
33428	8.335592	0.184910	-5.067484	0.008061	0.040475	0.004051	-0.497381	-0.280995	0.501703	0.250177	0.762272	-0.430036	0.414031
33429	8.217494	0.210191	-5.082225	-0.093411	0.113010	-0.034823	-0.497218	-0.283762	0.500130	0.252870	0.761125	-0.429824	0.414726
33430	8.646620	0.184118	-5.352042	-0.017005	0.040588	-0.010619	-0.500151	-0.284514	0.498992	0.253559	0.760766	-0.429710	0.415081
33431	8.254149	0.648030	-5.201503	-0.022726	0.024393	-0.049147	-0.498735	-0.287799	0.495976	0.254536	0.760832	-0.429138	0.414954
33432	8.281327	0.489899	-5.358125	-0.007513	0.045373	-0.030825	-0.497878	-0.289235	0.496019	0.255293	0.760650	-0.428620	0.415358
33433	8.320926	0.424386	-5.195797	0.083158	0.024287	0.009762	-0.497604	-0.288679	0.496191	0.254170	0.760754	-0.428063	0.416428
33434	8.340046	0.278191	-5.153991	0.053631	0.013870	0.000526	-0.499171	-0.285985	0.496792	0.253463	0.760877	-0.427670	0.417038
33435	8.310890	0.203215	-5.153390	0.081320	0.009554	0.009744	-0.499319	-0.285012	0.497274	0.252237	0.761093	-0.427203	0.417865
33436	8.436431	0.231164	-5.133750	0.053416	-0.015247	-0.004919	-0.501576	-0.282226	0.499147	0.251330	0.761502	-0.426875	0.418001
33437	8.387892	0.212604	-5.170699	0.061942	-0.032383	-0.026912	-0.499920	-0.280026	0.500107	0.250345	0.762280	-0.426223	0.417840
33438	8.305314	0.155797	-5.230778	0.062113	-0.045720	-0.019579	-0.498218	-0.280463	0.502723	0.249164	0.763114	-0.425744	0.417512
33439	8.363997	0.292907	-5.178943	0.138852	-0.004995	-0.026797	-0.496548	-0.279921	0.502741	0.247232	0.764041	-0.424314	0.418421
33440	8.377464	0.177472	-5.257487	0.117555	-0.002656	-0.003004	-0.496012	-0.276773	0.505030	0.245433	0.764640	-0.423413	0.419298
33441	8.469915	0.058202	-5.092655	0.056963	0.025797	-0.014173	-0.496458	-0.274507	0.505314	0.244903	0.764789	-0.422707	0.420046
33442	8.516542	0.172783	-5.342421	0.096564	0.032534	-0.004910	-0.497318	-0.273186	0.504705	0.243738	0.765001	-0.421778	0.421271
33443	8.608544	-0.053010	-5.190343	0.062677	0.012611	-0.039824	-0.498423	-0.272590	0.507411	0.243220	0.765500	-0.420698	0.421742
33444	8.348751	0.055383	-5.179922	0.023043	0.000333	-0.049097	-0.496752	-0.272581	0.506696	0.243277	0.765998	-0.419861	0.421640
33445	8.304486	0.115785	-5.320371	-0.021591	0.022467	-0.078586	-0.495050	-0.274852	0.506119	0.244452	0.766329	-0.418852	0.421362
33446	8.112724	-0.050441	-5.121066	-0.116104	0.073558	-0.129383	-0.497255	-0.277760	0.505261	0.247926	0.766199	-0.417591	0.420820
33447	8.128641	0.629780	-5.221081	-0.200617	0.111010	-0.073522	-0.496655	-0.283002	0.501851	0.252534	0.764846	-0.417721	0.420412
33448	8.330036	0.503283	-5.297063	-0.165978	0.064573	-0.005458	-0.499581	-0.286687	0.496753	0.255653	0.763477	-0.418821	0.419920
33449	8.187074	0.579537	-5.122154	-0.103343	0.087409	0.009296	-0.499441	-0.288537	0.493838	0.257877	0.762111	-0.419505	0.420360
33450	8.268658	0.574672	-5.163880	-0.128284	0.111918	0.032163	-0.502634	-0.291894	0.490861	0.260492	0.760208	-0.420605	0.421092
33451	8.422358	0.457407	-5.180053	-0.141849	0.133692	0.069736	-0.506294	-0.293127	0.485221	0.263176	0.757731	-0.422282	0.422208
33452	8.321178	0.219080	-5.076384	-0.097693	0.138389	0.111965	-0.510233	-0.292784	0.482341	0.264871	0.755068	-0.424187	0.424005
33453	8.515827	0.755836	-5.060842	-0.073292	0.155529	0.102025	-0.513507	-0.290549	0.478311	0.266421	0.752474	-0.425644	0.426180
33454	8.791173	0.167412	-4.727180	-0.055075	0.089152	0.103057	-0.517856	-0.291171	0.474955	0.267124	0.750510	-0.427307	0.427538
33455	8.597273	0.351923	-4.641439	-0.092231	0.049231	0.156259	-0.519551	-0.290646	0.473464	0.267584	0.748232	-0.430297	0.428243
33456	8.426170	0.397081	-4.663729	-0.209597	-0.001737	0.151492	-0.524186	-0.290307	0.470870	0.269398	0.745781	-0.434479	0.427157
33457	8.532669	0.600353	-4.688124	-0.108945	0.014562	0.151719	-0.524378	-0.288421	0.467210	0.269854	0.743722	-0.437706	0.427165
33458	8.440966	0.420776	-4.630315	-0.084403	-0.023809	0.114159	-0.525658	-0.286824	0.466901	0.269916	0.742437	-0.440367	0.426625
33459	8.521483	0.332418	-4.773985	-0.032499	-0.012003	0.068361	-0.525976	-0.284229	0.466225	0.269719	0.741735	-0.441835	0.426453
33460	8.641660	0.354038	-4.821813	-0.008134	-0.011284	0.055590	-0.526964	-0.283634	0.465991	0.269257	0.741265	-0.442906	0.426452
33461	8.732080	0.233443	-4.917758	0.067541	-0.030788	-0.022228	-0.526797	-0.284055	0.468762	0.268184	0.742062	-0.442275	0.426397
33462	8.764606	0.188980	-5.054518	0.117390	-0.037017	-0.074427	-0.525692	-0.282682	0.469397	0.266742	0.743630	-0.440486	0.426423
33463	8.672994	0.031193	-4.994155	0.049716	-0.014638	-0.076475	-0.524147	-0.282227	0.471230	0.266530	0.744667	-0.439115	0.426158
33464	8.558301	0.018131	-4.864359	0.081975	0.002060	-0.034253	-0.522193	-0.281191	0.472675	0.265604	0.745364	-0.437998	0.426668
33465	8.591560	-0.042251	-4.899810	0.067158	0.003469	-0.041629	-0.523290	-0.283400	0.471709	0.264983	0.746027	-0.436905	0.427014
33466	8.524178	-0.056552	-4.882892	0.072183	0.002633	-0.059068	-0.523854	-0.282441	0.472613	0.264433	0.746864	-0.435523	0.427304
33467	8.565230	-0.003347	-4.893741	0.001488	0.008746	-0.034424	-0.523033	-0.281434	0.472108	0.264765	0.747068	-0.435075	0.427198
33468	8.591928	0.040025	-4.887211	-0.023947	0.006549	-0.027116	-0.521756	-0.282486	0.472870	0.265398	0.747098	-0.434945	0.426886
33469	8.469870	0.249191	-4.869207	0.014913	-0.000204	-0.008670	-0.522304	-0.283327	0.472824	0.265227	0.747224	-0.434817	0.426901
33470	8.558478	0.200733	-4.918726	-0.015078	-0.002370	-0.001374	-0.522878	-0.282179	0.472760	0.265437	0.747146	-0.435056	0.426665
33471	8.546883	0.217099	-4.867465	-0.033345	-0.010027	0.035307	-0.523416	-0.284659	0.471352	0.265525	0.746717	-0.436049	0.426347
33472	8.529709	0.190930	-4.895977	-0.058830	-0.017644	0.040766	-0.522858	-0.284398	0.471643	0.265897	0.746165	-0.437375	0.425722
33473	8.611249	0.161753	-4.933029	-0.078282	-0.041297	0.068305	-0.522861	-0.283070	0.473545	0.266098	0.745470	-0.439409	0.424718
33474	8.610602	0.114108	-4.996112	-0.099701	-0.062790	0.090309	-0.523704	-0.283819	0.471687	0.266257	0.744644	-0.442053	0.423322
33475	8.523876	0.190299	-5.026186	-0.090452	-0.057525	0.093982	-0.523431	-0.282993	0.472155	0.266270	0.743785	-0.444654	0.422098
33476	8.489986	0.168861	-5.037134	-0.130760	-0.079507	0.093927	-0.523566	-0.283281	0.472279	0.266705	0.742889	-0.447691	0.420187
33477	8.418474	0.231430	-4.964010	-0.149228	-0.036524	0.083726	-0.522315	-0.282740	0.472440	0.267859	0.741616	-0.450512	0.418683
33478	8.438325	0.298575	-4.918426	-0.135138	0.025547	0.091929	-0.522717	-0.284933	0.470909	0.269308	0.739821	-0.452972	0.418276
33479	8.505923	0.292990	-4.899252	-0.132019	0.041587	0.069903	-0.525813	-0.284765	0.468429	0.271028	0.738095	-0.455012	0.418000
33480	8.511750	0.359479	-4.797597	-0.147116	0.042833	0.018503	-0.527484	-0.286088	0.466964	0.273421	0.736738	-0.456391	0.417332
33481	8.529639	0.400791	-4.993631	-0.101473	0.019814	0.016798	-0.527456	-0.289933	0.464206	0.274942	0.735831	-0.457498	0.416718
33482	8.527702	0.334133	-4.904629	-0.035321	0.001812	-0.039943	-0.528009	-0.290875	0.463313	0.275808	0.735948	-0.457319	0.416136
33483	8.621467	0.189938	-4.870432	0.014059	0.031413	-0.044484	-0.526736	-0.292432	0.462785	0.276248	0.736138	-0.456494	0.416415
33484	8.640709	0.170349	-4.866448	0.066718	0.052550	-0.061847	-0.527600	-0.291481	0.461033	0.276253	0.736596	-0.454856	0.417392
33485	8.636511	0.198563	-4.798481	0.153847	0.020505	-0.084560	-0.526474	-0.290885	0.463018	0.274868	0.738003	-0.452330	0.418565
33486	8.646615	0.192802	-4.736100	0.202069	-0.012174	-0.125701	-0.524661	-0.290102	0.463889	0.272819	0.740309	-0.448966	0.419454
33487	8.587201	0.083799	-4.893995	0.201460	0.005007	-0.151458	-0.523949	-0.288219	0.468758	0.271138	0.742677	-0.445122	0.420454
33488	8.477395	0.282763	-4.845117	0.157975	0.015177	-0.135032	-0.521158	-0.288375	0.468162	0.270050	0.744573	-0.441814	0.421289
33489	8.500805	0.113073	-4.861590	0.180623	-0.009535	-0.107445	-0.520868	-0.287389	0.471159	0.268168	0.746531	-0.438863	0.422111
33490	8.576238	0.194174	-4.801086	0.182614	-0.000881	-0.067050	-0.521566	-0.286326	0.472911	0.265994	0.748066	-0.436445	0.423273
33491	8.535662	0.340120	-4.813109	0.228040	-0.024641	-0.041216	-0.517506	-0.284331	0.477335	0.262706	0.749797	-0.434145	0.424627
33492	8.557434	0.129395	-5.023007	0.228038	-0.024510	-0.043088	-0.517931	-0.282450	0.479694	0.259432	0.751538	-0.431806	0.425946
33493	8.390365	0.141750	-5.132610	0.138840	-0.035485	-0.024931	-0.516285	-0.278091	0.483027	0.257234	0.752734	-0.430556	0.426431
33494	8.295244	0.286558	-5.031500	0.068699	-0.031639	0.021728	-0.516841	-0.276518	0.485929	0.255728	0.753147	-0.430564	0.426599
33495	8.344902	0.165906	-5.101770	0.035246	-0.015487	-0.000396	-0.516314	-0.273977	0.486081	0.255049	0.753430	-0.430464	0.426608
33496	8.417302	0.116416	-5.066156	-0.015475	0.020573	0.015055	-0.515771	-0.273364	0.484995	0.255321	0.753020	-0.430828	0.426801
33497	8.596360	0.121151	-4.971381	-0.026622	0.013593	0.009582	-0.517448	-0.274128	0.483704	0.255736	0.752653	-0.431259	0.426766
33498	8.487775	0.109999	-4.986715	-0.004529	0.009499	0.015111	-0.516296	-0.276317	0.484537	0.255753	0.752387	-0.431597	0.426883
33499	8.468400	0.095675	-4.993330	-0.011793	0.029771	0.015058	-0.517273	-0.275521	0.485995	0.256035	0.751909	-0.431901	0.427247
33500	8.524188	0.070249	-4.935201	-0.040972	0.038905	0.017749	-0.518552	-0.274847	0.484229	0.256823	0.751190	-0.432425	0.427509
33501	8.527514	0.227153	-4.883583	-0.057553	-0.003453	0.018730	-0.519387	-0.276432	0.482040	0.257475	0.750727	-0.433345	0.426998
33502	8.471242	0.197333	-4.980697	-0.085017	0.004100	0.016809	-0.520078	-0.277521	0.481279	0.258641	0.750074	-0.434425	0.426343
33503	8.437735	0.250832	-4.974265	-0.086397	0.012323	0.033311	-0.519926	-0.278643	0.480928	0.259739	0.749199	-0.435725	0.425888
33504	8.446652	0.249584	-5.066385	-0.074119	0.011655	0.013148	-0.519629	-0.280064	0.480838	0.260826	0.748575	-0.436598	0.425426
33505	8.429395	0.268139	-4.814435	-0.028265	0.024163	0.016895	-0.521061	-0.279583	0.477242	0.261299	0.748043	-0.437092	0.425565
33506	8.459355	0.255670	-4.984703	-0.048717	0.062052	0.000278	-0.523551	-0.281927	0.476561	0.262567	0.747220	-0.437314	0.426001
33507	8.595593	0.320719	-4.844460	0.031191	0.024253	-0.017812	-0.524134	-0.281122	0.474797	0.262452	0.747302	-0.436778	0.426478
33508	8.508115	0.317743	-4.937817	0.037519	0.011446	-0.019637	-0.522739	-0.280603	0.475376	0.262151	0.747542	-0.436222	0.426811
33509	8.477148	0.219786	-4.850349	0.044138	0.016499	-0.012312	-0.524139	-0.280299	0.475408	0.261731	0.747710	-0.435696	0.427312
33510	8.549534	0.199589	-4.829035	0.063543	0.036610	-0.041656	-0.524693	-0.280062	0.476547	0.261448	0.748062	-0.434454	0.428132
33511	8.602932	0.208287	-4.782670	0.043777	0.008995	-0.025119	-0.523329	-0.278571	0.474667	0.261080	0.748401	-0.433776	0.428453
33512	8.631024	0.268052	-4.913754	0.065332	0.003377	-0.039737	-0.522904	-0.277822	0.476669	0.260463	0.749030	-0.432716	0.428801
33513	8.488394	0.194276	-4.942715	0.102720	-0.013342	-0.008485	-0.523188	-0.276874	0.477710	0.258876	0.749721	-0.431896	0.429380
33514	8.457354	0.186685	-4.902960	0.087332	-0.039400	-0.034172	-0.522213	-0.276079	0.478590	0.257518	0.750770	-0.430964	0.429300
33515	8.538804	0.152790	-4.949701	0.105571	-0.028168	-0.037814	-0.522780	-0.273394	0.481980	0.256008	0.751851	-0.429754	0.429525
33516	8.509909	0.133451	-4.939085	0.109068	-0.035223	-0.043310	-0.522210	-0.272155	0.485550	0.254423	0.753061	-0.428449	0.429651
33517	8.533916	0.070023	-4.923490	0.089317	-0.024877	-0.030524	-0.520239	-0.272792	0.486332	0.253119	0.753960	-0.427469	0.429820
33518	8.432673	0.200076	-4.984067	0.075556	-0.054648	0.006197	-0.518463	-0.269561	0.486515	0.251455	0.754727	-0.427311	0.429608
33519	8.389128	0.144592	-4.982801	0.089591	-0.049829	0.017209	-0.516502	-0.268565	0.488797	0.249522	0.755430	-0.427172	0.429637
33520	8.398339	0.062351	-5.003003	0.112031	0.002972	-0.004866	-0.518475	-0.266337	0.490353	0.247890	0.755975	-0.426238	0.430550
33521	8.581316	-0.089898	-4.957703	0.134401	-0.005355	0.010806	-0.515848	-0.262532	0.493083	0.245707	0.756565	-0.425393	0.431599
33522	8.629234	-0.133663	-4.974271	0.129283	-0.006147	0.024564	-0.516300	-0.259834	0.493254	0.243476	0.757019	-0.424787	0.432664
33523	8.550468	-0.266786	-5.131599	0.092666	-0.003861	-0.012259	-0.516890	-0.256757	0.494430	0.242125	0.757578	-0.423946	0.433268
33524	8.438166	-0.150572	-5.059016	0.107415	0.010580	-0.008586	-0.517155	-0.256571	0.496543	0.240653	0.758052	-0.422947	0.434234
33525	8.551550	-0.156491	-5.039142	0.087591	-0.000923	-0.030603	-0.515500	-0.254499	0.497216	0.239555	0.758711	-0.421858	0.434750
33526	8.532049	-0.180350	-5.057890	0.082082	0.008407	-0.032473	-0.516498	-0.252656	0.497619	0.238654	0.759280	-0.420724	0.435350
33527	8.934505	-0.359592	-5.284233	0.096613	-0.013414	-0.036028	-0.516661	-0.250414	0.498319	0.237351	0.760129	-0.419536	0.435727
33528	9.063789	-0.456617	-5.350081	0.083435	-0.020296	0.019022	-0.515525	-0.250014	0.501412	0.235739	0.760517	-0.419309	0.436144
33529	8.911266	-0.380430	-5.165154	0.168543	-0.004252	0.054015	-0.517520	-0.246470	0.502210	0.232618	0.760857	-0.418822	0.437692
33530	8.569470	-0.324975	-5.142350	0.150876	0.016291	0.110772	-0.516868	-0.241873	0.503888	0.229483	0.760456	-0.419228	0.439650
33531	8.396391	-0.139104	-5.168479	0.122110	0.061222	0.161103	-0.520421	-0.236607	0.504808	0.226666	0.759090	-0.420466	0.442282
33532	7.814772	-0.069283	-5.006192	0.083130	0.005404	0.077504	-0.521596	-0.231659	0.505685	0.224756	0.758741	-0.420998	0.443349
33533	7.728926	-0.021460	-4.910891	0.078488	0.050596	-0.032694	-0.523153	-0.230334	0.505222	0.224228	0.758899	-0.419723	0.444553
33534	8.249939	0.110453	-4.895700	0.046748	0.039439	-0.089490	-0.523305	-0.230264	0.503828	0.224639	0.759482	-0.417890	0.445075
33535	8.825301	0.013917	-5.231825	-0.008499	0.022843	-0.068367	-0.523837	-0.231200	0.505734	0.225531	0.759797	-0.416961	0.444958
33536	8.621219	-0.010293	-5.127742	0.036237	0.014309	-0.036196	-0.522982	-0.233412	0.504190	0.225416	0.760110	-0.416142	0.445249
33537	8.767068	-0.211099	-4.878490	0.064070	-0.010687	-0.019579	-0.523557	-0.232391	0.503839	0.224502	0.760642	-0.415453	0.445445
33538	8.677700	-0.395443	-4.828046	0.082641	0.010894	-0.012286	-0.522880	-0.229380	0.505978	0.223436	0.760995	-0.414594	0.446177
33539	8.185525	-0.227450	-4.980028	0.037419	-0.079178	0.017047	-0.522883	-0.228841	0.506571	0.222032	0.761712	-0.415005	0.445273
33540	8.249413	-0.055147	-5.203495	0.030346	-0.055621	0.024372	-0.522888	-0.226703	0.509363	0.220886	0.762113	-0.415472	0.444719
33541	8.059524	-0.118017	-5.117101	-0.034951	-0.015598	-0.027254	-0.521192	-0.227761	0.510121	0.221508	0.762319	-0.415567	0.443969
33542	7.907744	0.181240	-4.930748	-0.099775	-0.001277	0.012992	-0.521887	-0.228431	0.509526	0.222892	0.761758	-0.416766	0.443113
33543	8.191685	0.214040	-4.994287	-0.160748	0.013270	-0.010941	-0.521182	-0.229662	0.508324	0.225541	0.761014	-0.418084	0.441808
33544	9.229672	-0.232087	-5.183339	-0.088823	0.101113	-0.001615	-0.523665	-0.233887	0.505426	0.227744	0.759708	-0.418501	0.442531
33545	8.418212	-0.521714	-4.679082	-0.188721	0.099738	-0.008443	-0.526471	-0.235753	0.500859	0.231513	0.758024	-0.419706	0.442323
33546	8.067968	-0.557830	-4.154191	-0.066685	0.107419	0.040347	-0.529549	-0.237130	0.498004	0.233061	0.756398	-0.420526	0.443512
33547	8.953833	-0.577278	-4.255071	-0.096084	0.042557	0.145187	-0.529867	-0.235850	0.495147	0.233579	0.754321	-0.423492	0.443954
33548	8.680759	-0.052041	-4.579568	-0.156191	0.012330	0.160734	-0.532277	-0.234296	0.493167	0.234599	0.752090	-0.427353	0.443500
33549	8.384961	0.036176	-4.852929	-0.132398	0.072914	0.223937	-0.535649	-0.232957	0.493002	0.235233	0.748869	-0.431659	0.444444
33550	8.438544	-0.014659	-5.067805	-0.064805	0.078596	0.218551	-0.539089	-0.229249	0.487945	0.234927	0.745945	-0.435248	0.446021
33551	8.350965	-0.011901	-4.866463	0.075339	0.189069	0.180097	-0.544774	-0.223875	0.484413	0.233855	0.743014	-0.436475	0.450258
33552	8.632170	-0.007102	-4.649915	0.226051	0.196797	0.136405	-0.549474	-0.218159	0.482292	0.230972	0.741065	-0.435655	0.455718
33553	8.586965	-0.490675	-4.371210	0.387425	0.182630	0.149507	-0.554371	-0.207644	0.480890	0.225479	0.739836	-0.433577	0.462399
33554	8.458917	-0.435516	-4.438519	0.361186	0.122962	0.132096	-0.558390	-0.198546	0.482051	0.219962	0.739133	-0.431742	0.467865
33555	8.748348	-1.161325	-4.714919	0.375923	0.157332	0.127416	-0.563300	-0.186770	0.481006	0.214587	0.738168	-0.429502	0.473908
33556	8.823896	-0.775572	-4.768364	0.190153	0.093366	0.237344	-0.565412	-0.174395	0.481372	0.210297	0.736041	-0.430881	0.477871
33557	8.586904	-1.482777	-4.889705	0.037873	0.086693	0.356168	-0.570007	-0.166643	0.478257	0.207081	0.732269	-0.435498	0.480875
33558	8.500168	-1.701670	-4.796109	-0.112666	0.109592	0.333763	-0.572197	-0.160412	0.476424	0.206450	0.727805	-0.441110	0.482804
33559	8.813341	-1.203135	-4.705545	-0.169355	0.120183	0.267725	-0.576752	-0.156437	0.472094	0.207369	0.723558	-0.446259	0.484061
33560	8.583128	-1.738208	-4.647290	-0.118126	0.165524	0.260274	-0.581851	-0.152678	0.469436	0.208008	0.719111	-0.450577	0.486407
33561	8.579509	-2.098782	-4.340355	-0.132917	0.094646	0.260307	-0.587243	-0.149096	0.464670	0.208188	0.715264	-0.455352	0.487555
33562	8.839798	-1.272606	-4.062121	-0.182890	0.071933	0.211818	-0.589807	-0.147721	0.460581	0.209384	0.711827	-0.459989	0.487720
33563	8.841338	-1.793695	-4.263624	-0.155194	0.086325	0.216345	-0.591005	-0.143163	0.457795	0.210229	0.708313	-0.464351	0.488339
33564	8.783585	-1.759272	-4.268486	-0.191029	0.053844	0.144748	-0.593518	-0.144191	0.456356	0.211992	0.705615	-0.468138	0.487867
33565	8.798288	-1.667131	-4.275681	-0.166188	0.022158	0.119174	-0.596068	-0.142372	0.454813	0.213329	0.703548	-0.471482	0.487048
33566	8.736050	-1.516194	-4.286861	-0.179475	-0.000649	0.069646	-0.595799	-0.143104	0.452246	0.215149	0.702102	-0.474323	0.485573
33567	8.692079	-1.666044	-4.300685	-0.106473	0.033153	0.023821	-0.597472	-0.143234	0.452534	0.216675	0.701069	-0.475686	0.485054
33568	8.693402	-1.668361	-4.129268	-0.084745	0.042823	0.014677	-0.597594	-0.146489	0.449395	0.218110	0.700119	-0.476642	0.484844
33569	8.788684	-1.635416	-4.284776	-0.071693	0.021911	0.025769	-0.598138	-0.147358	0.449906	0.219020	0.699319	-0.477740	0.484508
33570	8.835764	-1.919160	-4.307708	-0.012918	0.025048	0.032264	-0.597873	-0.147409	0.447941	0.219107	0.698686	-0.478319	0.484810
33571	8.798924	-1.634099	-4.207863	-0.065891	0.019742	-0.031101	-0.600110	-0.147760	0.447101	0.220459	0.698470	-0.478576	0.484254
33572	8.818375	-1.585764	-4.205860	0.001547	0.033090	-0.041990	-0.599543	-0.148604	0.446763	0.221139	0.698534	-0.477940	0.484480
33573	8.773596	-1.475005	-4.123761	-0.103244	0.001112	-0.056813	-0.599382	-0.150832	0.445784	0.223089	0.698572	-0.478278	0.483197
33574	8.800399	-1.417182	-4.109895	-0.107985	0.030907	-0.031162	-0.600188	-0.153775	0.445190	0.225173	0.698063	-0.478858	0.482390
33575	8.787638	-1.289029	-4.255911	-0.191062	0.040219	-0.059770	-0.600030	-0.156643	0.442771	0.228756	0.697344	-0.479814	0.480791
33576	8.760557	-1.213990	-4.051530	-0.192451	0.057456	-0.009320	-0.601936	-0.161902	0.440504	0.232059	0.695969	-0.481381	0.479634
33577	8.805200	-1.236710	-4.188601	-0.215287	0.103795	-0.013108	-0.602195	-0.165432	0.437209	0.236145	0.694054	-0.482901	0.478885
33578	8.919737	-1.562377	-4.195006	-0.215923	0.169766	0.023460	-0.604005	-0.168601	0.432832	0.240524	0.691154	-0.484585	0.479200
33579	8.724892	-1.214569	-3.989819	-0.222291	0.150761	0.063872	-0.608630	-0.170817	0.427280	0.244409	0.687967	-0.486990	0.479381
33580	8.847861	-1.196075	-3.987051	-0.169983	0.178260	0.032763	-0.609776	-0.172215	0.421326	0.248144	0.685073	-0.488304	0.480269
33581	8.922958	-1.041222	-4.000926	-0.127803	0.148257	0.040276	-0.614271	-0.174116	0.415093	0.250932	0.682572	-0.489462	0.481203
33582	8.942160	-1.163170	-3.958965	-0.141258	0.136823	0.016396	-0.617086	-0.174876	0.411154	0.254022	0.680346	-0.490475	0.481701
33583	8.903290	-1.137952	-4.010482	-0.166237	0.120638	0.042060	-0.619894	-0.176465	0.406744	0.257042	0.677877	-0.492146	0.481875
33584	8.964604	-1.130509	-3.875058	-0.178133	0.138965	0.075059	-0.622557	-0.178219	0.402742	0.260075	0.674847	-0.494273	0.482324
33585	9.044678	-1.141805	-3.798423	-0.212171	0.089698	0.038386	-0.625640	-0.179831	0.398892	0.263442	0.672446	-0.496475	0.481589
33586	8.992443	-1.094008	-3.718871	-0.207790	0.036150	0.071512	-0.625644	-0.181779	0.395133	0.265884	0.670251	-0.499361	0.480320
33587	8.943314	-1.087146	-3.842581	-0.182853	0.070965	0.042129	-0.627881	-0.183445	0.392112	0.268633	0.668123	-0.501405	0.479625
33588	9.013910	-0.932816	-3.815232	-0.141447	0.099188	0.014680	-0.628719	-0.185145	0.389356	0.271348	0.666233	-0.502531	0.479548
33589	8.987179	-1.132217	-3.759982	-0.098432	0.079836	-0.018275	-0.630003	-0.185233	0.385724	0.273640	0.665067	-0.502896	0.479482
33590	9.079186	-1.148279	-3.695901	-0.082955	0.072775	-0.054917	-0.631385	-0.188193	0.382754	0.275980	0.664430	-0.502679	0.479251
33591	9.045917	-1.085440	-3.662849	-0.084667	0.066920	-0.049402	-0.632780	-0.190815	0.378687	0.278260	0.663765	-0.502559	0.478981
33592	8.967332	-1.040843	-3.872160	-0.094583	0.037003	-0.041132	-0.633034	-0.193327	0.377834	0.280260	0.663259	-0.502831	0.478229
33593	8.975922	-0.992061	-3.717589	-0.098275	0.077782	-0.045777	-0.633179	-0.194215	0.375681	0.282792	0.662372	-0.502822	0.477977
33594	8.922710	-1.104198	-4.006158	-0.131434	0.124571	-0.025769	-0.634837	-0.197191	0.373133	0.285997	0.660670	-0.503129	0.478103
33595	8.764605	-1.211996	-3.841543	-0.082776	0.110826	0.016508	-0.636795	-0.199784	0.368653	0.288042	0.658922	-0.503608	0.478783
33596	9.001600	-1.181034	-3.743933	-0.096771	0.137216	0.038521	-0.638205	-0.200869	0.365100	0.290305	0.656623	-0.504366	0.479775
33597	9.233650	-1.154694	-3.660660	-0.092568	0.149390	-0.010981	-0.640466	-0.202135	0.359725	0.293119	0.654711	-0.504349	0.480695
33598	9.139089	-1.027936	-3.479985	-0.054618	0.131931	-0.060422	-0.641165	-0.204229	0.356243	0.295719	0.653695	-0.503420	0.481457
33599	9.293601	-1.019803	-3.444651	0.001627	0.120112	-0.111641	-0.642680	-0.207753	0.353240	0.297970	0.653617	-0.501340	0.482345
33600	9.202109	-1.029032	-3.431629	-0.016627	0.090414	-0.107062	-0.642388	-0.209929	0.351143	0.300099	0.653685	-0.499672	0.482664
33601	9.115126	-1.108478	-3.428895	0.035341	0.060826	-0.076666	-0.642945	-0.211512	0.348811	0.300969	0.654019	-0.498074	0.483321
33602	9.032332	-1.218562	-3.494143	-0.026217	0.024378	-0.049239	-0.642920	-0.214547	0.346944	0.302014	0.654073	-0.497663	0.483020
33603	9.085178	-1.296696	-3.482137	-0.099270	0.016910	-0.043866	-0.643769	-0.213684	0.347005	0.303873	0.653686	-0.498067	0.481961
33604	9.202016	-1.158127	-3.388993	-0.170578	0.028074	-0.042136	-0.641596	-0.219423	0.347469	0.306748	0.652773	-0.499084	0.480321
33605	9.241071	-1.105624	-3.346637	-0.196876	0.022262	-0.066934	-0.643130	-0.221787	0.343978	0.310140	0.651948	-0.500088	0.478215
33606	9.223022	-0.907652	-3.272215	-0.240279	0.035967	-0.047740	-0.643236	-0.226978	0.339739	0.314067	0.650541	-0.501657	0.475918
33607	9.210028	-0.841820	-3.111894	-0.226162	0.049075	-0.067907	-0.641517	-0.231981	0.336894	0.318106	0.649252	-0.502739	0.473850
33608	9.327707	-0.563272	-2.969565	-0.204682	0.052765	-0.084310	-0.642436	-0.238226	0.334137	0.322064	0.648256	-0.503356	0.471881
33609	9.241441	-0.641533	-2.875071	-0.188568	0.046089	-0.097143	-0.639893	-0.241319	0.332662	0.325863	0.647491	-0.503690	0.469963
33610	9.269734	-0.482128	-3.022419	-0.128895	0.058616	-0.124546	-0.640390	-0.247982	0.329596	0.329264	0.647315	-0.503015	0.468556
33611	9.306190	-0.231052	-2.778207	-0.099095	0.056285	-0.102404	-0.641715	-0.255482	0.326485	0.332068	0.647065	-0.502347	0.467637
33612	9.382426	-0.327632	-2.849313	-0.004820	-0.006783	-0.129648	-0.639198	-0.256578	0.324854	0.333255	0.648354	-0.500881	0.466581
33613	9.314939	-0.339313	-2.846866	0.069811	-0.007065	-0.144200	-0.639424	-0.260042	0.326041	0.333637	0.650218	-0.498495	0.466267
33614	9.728395	-0.250293	-3.011491	0.104768	0.027695	-0.140416	-0.637315	-0.260411	0.327118	0.333835	0.652017	-0.495620	0.466678
33615	9.555422	-0.274349	-2.935138	0.130588	0.051187	-0.134938	-0.636582	-0.263255	0.326935	0.333928	0.653627	-0.492377	0.467791
33616	9.253937	0.019201	-2.786698	0.109562	0.045665	-0.166180	-0.636659	-0.266903	0.328949	0.334475	0.655525	-0.488988	0.468299
33617	9.307525	0.078786	-2.737593	0.116979	0.093981	-0.235956	-0.634241	-0.270736	0.328129	0.336121	0.657602	-0.484228	0.469154
33618	9.612691	0.096924	-3.164306	0.241762	0.070746	-0.220937	-0.631554	-0.272800	0.328816	0.335670	0.660651	-0.478685	0.470877
33619	9.379557	0.150524	-3.420915	0.273491	-0.006484	-0.224472	-0.629532	-0.276237	0.331663	0.334164	0.664565	-0.473238	0.471946
33620	9.190169	0.173894	-3.616560	0.303712	-0.019818	-0.187733	-0.628664	-0.276426	0.335282	0.331685	0.668504	-0.468118	0.473237
33621	9.271049	0.419024	-3.854679	0.322274	-0.057301	-0.207772	-0.624717	-0.276419	0.339724	0.328855	0.673016	-0.462724	0.474120
33622	9.219917	0.508112	-3.960872	0.339720	-0.101749	-0.235194	-0.619747	-0.276954	0.349160	0.325536	0.678337	-0.457104	0.474280
33623	9.346764	0.469687	-4.055229	0.347300	-0.128224	-0.223190	-0.617313	-0.277990	0.355091	0.321809	0.683765	-0.451675	0.474231
33624	9.106482	0.358035	-3.921380	0.246104	-0.173441	-0.171081	-0.613047	-0.279269	0.362529	0.318476	0.688488	-0.448229	0.472915
33625	8.993930	0.239876	-4.091838	0.167594	-0.184356	-0.061158	-0.608284	-0.277048	0.367940	0.315127	0.691795	-0.447056	0.471439
33626	8.869497	0.341686	-4.023725	0.051705	-0.160190	0.017480	-0.605438	-0.276863	0.374922	0.312791	0.693444	-0.447930	0.469741
33627	8.816613	0.273555	-3.978718	-0.080608	-0.135785	0.062123	-0.602904	-0.276483	0.378001	0.312133	0.693628	-0.450490	0.467452
33628	8.948678	0.722846	-3.917931	-0.153043	-0.127219	0.092354	-0.602196	-0.276022	0.379982	0.312221	0.692996	-0.454102	0.464828
33629	8.917723	0.502248	-4.087278	-0.281478	-0.173588	0.150853	-0.602456	-0.276923	0.381048	0.313165	0.691453	-0.459973	0.460701
33630	8.730959	0.716135	-4.025764	-0.382341	-0.158514	0.211188	-0.602591	-0.276422	0.382480	0.315013	0.688517	-0.467499	0.456241
33631	8.929336	0.791386	-3.955405	-0.475968	-0.147773	0.267937	-0.602457	-0.277705	0.379601	0.317763	0.684318	-0.476514	0.451297
33632	8.877684	0.957666	-3.850950	-0.565068	-0.172936	0.292597	-0.604401	-0.279719	0.377815	0.321163	0.679402	-0.486793	0.445308
33633	8.796372	1.123017	-3.842000	-0.679866	-0.175598	0.311656	-0.603297	-0.280308	0.374969	0.325952	0.673494	-0.498213	0.438115
33634	9.113783	1.158476	-3.940587	-0.622509	-0.120626	0.330105	-0.604578	-0.281205	0.370447	0.330188	0.667096	-0.508960	0.432339
33635	9.449420	0.937119	-4.065681	-0.669088	-0.073471	0.361170	-0.607685	-0.282419	0.364243	0.335317	0.659572	-0.520025	0.426733
33636	9.920596	0.569175	-4.361036	-0.571322	0.011809	0.379609	-0.612907	-0.282697	0.356998	0.339685	0.651584	-0.529895	0.423395
33637	8.813543	0.190048	-3.718302	-0.601171	0.076083	0.316765	-0.616195	-0.281425	0.349410	0.345735	0.643446	-0.538571	0.419983
33638	8.625809	0.056878	-3.634862	-0.549116	0.182111	0.233137	-0.621839	-0.282600	0.340294	0.352754	0.635512	-0.544994	0.417936
33639	9.615985	-0.296892	-3.814279	-0.637275	0.164985	0.219383	-0.626517	-0.284510	0.328463	0.360910	0.627178	-0.551912	0.414469
33640	9.070692	-0.160040	-3.966893	-0.709713	0.105957	0.254101	-0.631874	-0.287571	0.317128	0.368809	0.618249	-0.560266	0.409695
33641	8.605397	-0.834973	-4.023935	-0.703760	0.128674	0.334606	-0.637018	-0.286574	0.304083	0.376262	0.608160	-0.569184	0.405706
33642	8.864560	-1.059327	-4.066487	-0.686774	0.116485	0.353946	-0.644370	-0.286751	0.292525	0.382998	0.597889	-0.578228	0.401863
33643	9.128243	-1.047704	-3.627038	-0.631268	0.129699	0.377047	-0.648679	-0.283643	0.282542	0.389032	0.587545	-0.586807	0.398876
33644	9.477615	-1.158153	-3.892007	-0.696070	0.065114	0.353217	-0.654911	-0.284114	0.270815	0.395082	0.577335	-0.596041	0.394118
33645	9.135590	-0.851094	-4.005223	-0.604933	0.021036	0.346097	-0.658798	-0.278658	0.265032	0.399575	0.568151	-0.604656	0.389789
33646	8.795356	-0.456933	-3.924719	-0.602626	-0.024300	0.302123	-0.663493	-0.276786	0.257214	0.403707	0.559760	-0.613033	0.384552
33647	8.642953	-0.344376	-3.739559	-0.513245	-0.072212	0.297777	-0.665818	-0.274395	0.249687	0.406254	0.552422	-0.620938	0.379770
33648	8.659085	-0.652944	-3.703530	-0.461028	-0.068512	0.263876	-0.667836	-0.270850	0.247546	0.408440	0.545820	-0.627986	0.375355
33649	8.921643	-0.598572	-3.737146	-0.394571	-0.060296	0.216345	-0.670830	-0.268094	0.244386	0.410339	0.540242	-0.633868	0.371445
33650	8.999251	-0.497567	-3.715237	-0.398620	-0.073317	0.203547	-0.672678	-0.266042	0.243691	0.412153	0.534852	-0.639706	0.367205
33651	8.990612	-0.448709	-3.917475	-0.397466	-0.093061	0.179723	-0.673573	-0.263728	0.240204	0.413860	0.529865	-0.645385	0.362549
33652	8.849175	-0.305079	-3.884683	-0.358318	-0.104156	0.209174	-0.674710	-0.262679	0.239440	0.414749	0.524865	-0.651143	0.358485
33653	9.278633	-0.167651	-3.870863	-0.270125	-0.097784	0.223218	-0.676008	-0.260717	0.237474	0.414684	0.520330	-0.656310	0.355740
33654	9.297658	-0.528295	-3.750749	-0.272860	-0.068283	0.253393	-0.678427	-0.256742	0.238303	0.414776	0.515148	-0.661535	0.353489
33655	9.210666	-0.610166	-3.748029	-0.305018	-0.034747	0.278936	-0.679502	-0.250641	0.235891	0.415461	0.509069	-0.666918	0.351370
33656	9.024832	-0.612523	-3.475420	-0.444057	0.019216	0.274875	-0.683618	-0.247584	0.232760	0.418246	0.501486	-0.672738	0.347859
33657	8.899292	-0.356888	-3.304823	-0.553725	0.083946	0.274578	-0.686947	-0.242919	0.225523	0.422990	0.492438	-0.678663	0.343512
33658	9.479424	-0.287533	-3.717333	-0.459508	0.164691	0.230716	-0.689543	-0.241361	0.217667	0.428101	0.484193	-0.682755	0.340782
33659	9.359138	0.099004	-3.546079	-0.510448	0.186132	0.104000	-0.692851	-0.241026	0.205962	0.434877	0.477004	-0.685662	0.336476
33660	8.751141	0.387609	-3.770231	-0.477717	0.242519	-0.011734	-0.695679	-0.244205	0.196275	0.442777	0.471276	-0.686716	0.332068
33661	9.716231	0.089395	-4.100507	-0.117554	0.398314	-0.075357	-0.697402	-0.248911	0.182565	0.449876	0.468520	-0.683285	0.333498
33662	9.268915	0.750921	-3.649556	-0.318761	0.245455	-0.191095	-0.697968	-0.255301	0.170978	0.457438	0.466530	-0.681487	0.329661
33663	9.073815	0.258854	-3.742078	-0.074449	0.221918	-0.086105	-0.698113	-0.259607	0.163156	0.461766	0.465484	-0.679179	0.329867
33664	9.632907	-0.233700	-3.833822	0.077098	0.188747	-0.028827	-0.699271	-0.259090	0.158720	0.463762	0.465263	-0.676753	0.332357
33665	9.465539	-0.367153	-3.920212	0.010277	0.039241	-0.050803	-0.699411	-0.261192	0.155232	0.464566	0.465718	-0.675902	0.332329
33666	9.026693	-0.183024	-4.037854	-0.062801	-0.038713	-0.038045	-0.698285	-0.261519	0.155761	0.464844	0.465826	-0.676425	0.330719
33667	8.923038	0.145275	-3.872433	-0.159886	-0.093916	-0.034439	-0.697541	-0.263898	0.157706	0.465297	0.465371	-0.678099	0.327277
33668	8.681224	0.226533	-4.017436	-0.274720	-0.146473	-0.012602	-0.696829	-0.265170	0.157341	0.465905	0.463857	-0.681230	0.322018
33669	8.663239	0.409761	-3.928620	-0.345324	-0.144565	0.051517	-0.695830	-0.266884	0.157225	0.466787	0.460820	-0.685338	0.316332
33670	8.847614	0.625771	-3.859234	-0.470443	-0.165530	0.132132	-0.694881	-0.265677	0.155472	0.467957	0.455560	-0.691139	0.309528
33671	9.007957	0.858912	-3.788838	-0.512689	-0.209973	0.201015	-0.696707	-0.263883	0.157139	0.468448	0.449235	-0.698134	0.302247
33672	9.135628	1.041659	-3.560559	-0.501747	-0.295419	0.244365	-0.697426	-0.260993	0.159284	0.467278	0.442792	-0.706169	0.294807
33673	8.782241	0.949392	-3.726673	-0.544593	-0.381266	0.326902	-0.699165	-0.254560	0.161938	0.464760	0.435284	-0.715816	0.286590
33674	8.269858	1.283232	-3.758471	-0.536613	-0.283911	0.344137	-0.699201	-0.248827	0.166772	0.463310	0.426872	-0.724548	0.279560
33675	8.550209	1.310797	-3.971655	-0.526784	-0.161779	0.288049	-0.702797	-0.240551	0.167178	0.463862	0.418712	-0.731435	0.272975
33676	8.921652	0.933008	-4.384105	-0.576158	-0.053967	0.274940	-0.703852	-0.236144	0.164522	0.466318	0.409519	-0.737414	0.266576
33677	10.046859	-0.008572	-4.922612	-0.468515	0.131481	0.375863	-0.706530	-0.229114	0.155185	0.470102	0.398908	-0.741744	0.263993
33678	8.436975	-1.011160	-4.538061	-0.662345	0.171961	0.440974	-0.712574	-0.220382	0.146966	0.475504	0.385093	-0.747131	0.259605
33679	8.834884	-0.750494	-4.295226	-0.342460	0.378115	0.272574	-0.715005	-0.212896	0.134016	0.482363	0.375791	-0.747413	0.259770
33680	10.237029	-1.449199	-4.646872	-0.432193	0.296687	0.134157	-0.721737	-0.207370	0.121826	0.489278	0.367961	-0.747850	0.256773
33681	8.655016	-0.950679	-4.101417	-0.683717	0.127869	0.192411	-0.725662	-0.202749	0.109833	0.495174	0.357689	-0.751512	0.249180
33682	8.018346	-1.281079	-3.722309	-0.701651	0.109454	0.345457	-0.728050	-0.197355	0.098993	0.500012	0.344862	-0.756389	0.242762
33683	8.859570	-1.243666	-3.700387	-0.599867	0.125681	0.318296	-0.730568	-0.191097	0.090867	0.504427	0.333364	-0.760243	0.237596
33684	8.924461	-1.158478	-3.757808	-0.555872	0.029061	0.331409	-0.733228	-0.183906	0.084059	0.506912	0.322455	-0.764821	0.232619
33685	8.932326	-0.862782	-4.111214	-0.406305	-0.033293	0.320829	-0.735611	-0.174602	0.080459	0.507451	0.313504	-0.769162	0.229342
33686	9.368313	-0.516199	-3.965852	-0.406380	-0.084186	0.187103	-0.737944	-0.166905	0.080677	0.507784	0.306758	-0.773111	0.224398
33687	9.033288	-0.260008	-4.086907	-0.281987	-0.076782	0.117563	-0.738826	-0.163479	0.080618	0.507729	0.302352	-0.775951	0.220668
33688	8.906770	-0.319713	-3.908669	-0.187794	-0.096262	0.083795	-0.737859	-0.162644	0.080660	0.506951	0.299459	-0.778340	0.217974
33689	8.638441	-0.828449	-3.805342	-0.120434	-0.018752	0.060723	-0.739558	-0.160251	0.081664	0.507046	0.297303	-0.779508	0.216523
33690	8.188819	-0.865955	-3.665596	-0.076125	0.043074	0.069785	-0.739845	-0.159680	0.081702	0.507818	0.295161	-0.779892	0.216262
33691	8.354525	-0.919144	-3.404049	0.021345	0.164111	0.042291	-0.741048	-0.155223	0.078071	0.509992	0.293919	-0.778475	0.217937
33692	8.563380	-0.953420	-3.489370	0.097378	0.258626	-0.032915	-0.741131	-0.153426	0.070345	0.513589	0.294005	-0.775358	0.220470
33693	10.030023	-0.210653	-3.592507	0.076141	0.417735	-0.225457	-0.741006	-0.157547	0.061552	0.520524	0.296332	-0.769463	0.221742
33694	9.400440	0.507845	-3.675381	-0.035741	0.344653	-0.293481	-0.741558	-0.165596	0.049022	0.527288	0.298784	-0.764365	0.220096
33695	8.631386	0.509144	-3.728732	-0.022049	0.347800	-0.225731	-0.738744	-0.174033	0.037557	0.533648	0.300392	-0.759512	0.219374
33696	11.032865	0.591100	-3.871134	0.096052	0.442278	-0.232451	-0.739042	-0.180629	0.024276	0.540739	0.302883	-0.753022	0.220955
33697	10.050021	0.661732	-3.558585	-0.118124	0.243198	-0.284131	-0.735925	-0.189206	0.015598	0.546299	0.304753	-0.749260	0.217468
33698	8.818447	0.569243	-3.247458	-0.152232	0.215848	-0.152301	-0.734381	-0.193342	0.009589	0.551070	0.304327	-0.746705	0.214799
33699	8.966769	0.434837	-2.708038	0.020440	0.157478	-0.154596	-0.734385	-0.197792	0.001757	0.553901	0.306145	-0.744023	0.214241
33700	8.990241	0.474780	-2.805265	-0.016983	0.109468	-0.181194	-0.733221	-0.203070	-0.001100	0.556364	0.308072	-0.741855	0.212609
33701	8.569480	0.728465	-3.415838	-0.133802	0.082792	-0.098867	-0.733470	-0.207449	-0.004448	0.558768	0.307675	-0.740984	0.209898
33702	8.845402	1.090860	-3.100152	-0.308911	0.078237	-0.075213	-0.732643	-0.209498	-0.009341	0.562089	0.304900	-0.741012	0.204922
33703	9.224005	1.312695	-2.844773	-0.532836	0.046656	-0.027757	-0.732701	-0.207850	-0.013997	0.566048	0.299118	-0.742550	0.196818
33704	9.338749	1.958685	-2.615405	-0.565094	0.081599	0.067692	-0.733339	-0.205404	-0.020278	0.570293	0.291271	-0.744289	0.189634
33705	9.306550	2.168418	-2.506563	-0.567788	-0.033439	0.082583	-0.735668	-0.202070	-0.026767	0.572714	0.283718	-0.747322	0.181693
33706	9.264735	2.192829	-2.316453	-0.652527	-0.143093	0.072500	-0.736459	-0.195603	-0.028039	0.573920	0.275548	-0.751756	0.171909
33707	9.236622	2.396496	-2.299582	-0.742164	-0.228361	0.117451	-0.739175	-0.190867	-0.028140	0.574100	0.266098	-0.757515	0.160538
33708	9.902638	2.087360	-3.282935	-0.618107	-0.179673	0.163559	-0.740914	-0.184960	-0.026358	0.574047	0.256971	-0.762441	0.152051
33709	10.137123	0.167164	-3.613370	-0.697564	-0.081036	0.181319	-0.743541	-0.176780	-0.027227	0.575778	0.246507	-0.766375	0.142767
33710	10.260411	0.770422	-3.816928	-0.427070	0.032995	-0.045772	-0.745169	-0.172674	-0.032276	0.578455	0.242077	-0.767034	0.135821
33711	9.756087	-0.596035	-3.642741	-0.480721	-0.045298	0.001628	-0.744915	-0.172400	-0.035060	0.580024	0.236669	-0.768884	0.127976
33712	9.899083	-1.721728	-3.679579	-0.642484	0.019974	0.305686	-0.748405	-0.163404	-0.037829	0.582485	0.224331	-0.771736	0.121696
33713	9.993836	-0.249342	-3.581745	-0.523847	0.084633	0.296908	-0.751231	-0.153823	-0.044068	0.585315	0.213431	-0.773372	0.117260
33714	8.700356	-0.496329	-3.109905	-0.515280	-0.012573	0.284839	-0.755147	-0.144125	-0.046510	0.586566	0.202894	-0.775958	0.112533
33715	8.664097	-0.587868	-2.775844	-0.455462	-0.042021	0.405193	-0.757833	-0.132180	-0.048824	0.586729	0.191309	-0.779146	0.109914
33716	9.147049	0.126344	-2.943823	-0.396238	-0.135974	0.374482	-0.762261	-0.113916	-0.049051	0.585220	0.180984	-0.783065	0.107570
33717	8.825804	-0.192629	-3.218887	-0.301783	-0.158245	0.279141	-0.765468	-0.102051	-0.046607	0.583119	0.173363	-0.786639	0.105431
33718	8.811265	-0.409441	-3.137639	-0.246599	-0.131237	0.286509	-0.765524	-0.095414	-0.042837	0.581239	0.166126	-0.789724	0.104401
33719	9.307102	-0.429113	-3.197367	-0.092224	-0.138007	0.208932	-0.768117	-0.086507	-0.038203	0.578816	0.161964	-0.792305	0.104843
33720	9.524925	-0.407952	-3.082198	-0.000944	-0.171344	0.239499	-0.770422	-0.078056	-0.033039	0.575545	0.158373	-0.795121	0.106997
33721	9.518471	-0.819660	-3.118454	0.003390	-0.194750	0.230298	-0.773017	-0.068346	-0.027376	0.571827	0.155058	-0.798172	0.109051
33722	9.269643	-0.899689	-3.167636	-0.012513	-0.190651	0.285245	-0.774732	-0.061395	-0.020771	0.568139	0.150629	-0.801313	0.111470
33723	8.878871	-0.744284	-2.978114	0.026821	-0.133738	0.315456	-0.775810	-0.050676	-0.015899	0.565089	0.146039	-0.803805	0.115084
33724	8.879393	-0.745198	-2.910513	0.025018	-0.081104	0.173146	-0.776698	-0.043932	-0.011135	0.563266	0.143543	-0.805237	0.117131
33725	9.801974	-0.917794	-3.182830	0.124990	0.027431	0.204532	-0.779013	-0.037126	-0.010132	0.562762	0.141436	-0.805306	0.121560
33726	9.224203	-0.313281	-2.751525	-0.090130	0.019288	0.101343	-0.779217	-0.031626	-0.009230	0.563037	0.138553	-0.805666	0.121223
33727	8.755090	0.591799	-2.728082	0.331818	0.385556	0.112641	-0.780463	-0.026655	-0.017587	0.567947	0.139392	-0.800867	0.128914
33728	9.934414	-1.299724	-3.342432	0.410263	0.271637	0.171627	-0.779445	-0.023983	-0.026109	0.570638	0.140415	-0.797233	0.138110
33729	8.777813	-1.276843	-3.354583	0.185764	0.145832	0.343641	-0.780989	-0.015090	-0.030303	0.571381	0.136486	-0.796079	0.145444
33730	9.907326	-0.708994	-3.977604	0.242851	0.158882	0.219267	-0.782017	-0.004112	-0.036611	0.572554	0.135116	-0.794211	0.152165
33731	9.703614	-0.793063	-4.110618	0.110768	-0.066055	-0.048628	-0.782079	-0.001386	-0.040081	0.571226	0.137208	-0.794606	0.153217
33732	8.920037	-0.573813	-3.954296	0.118259	-0.047810	-0.111169	-0.781771	-0.003131	-0.039352	0.570433	0.140309	-0.794554	0.153631
33733	8.905366	-1.190362	-3.721073	0.140228	-0.040779	-0.045171	-0.784224	-0.005827	-0.035717	0.569370	0.142609	-0.794594	0.155245
33734	9.015835	-1.165435	-3.469027	0.129418	-0.024505	-0.039676	-0.784484	-0.005405	-0.032609	0.568679	0.144665	-0.794423	0.156744
33735	8.982471	-0.999320	-3.181699	0.042564	-0.037268	-0.069158	-0.786543	-0.007695	-0.031612	0.568007	0.146219	-0.794658	0.156546
33736	9.069617	-0.965418	-3.764393	-0.042797	-0.092433	0.028033	-0.787625	-0.009730	-0.030328	0.566520	0.145458	-0.795988	0.155882
33737	8.973047	-1.176582	-3.699362	-0.049207	-0.107400	0.062858	-0.787359	-0.007023	-0.027644	0.564556	0.144087	-0.797702	0.155518
33738	9.087175	-1.080693	-3.316568	-0.195634	-0.138446	0.065428	-0.787932	-0.003252	-0.023206	0.562647	0.141142	-0.800119	0.152700
33739	9.243329	-0.871927	-3.775110	-0.250733	-0.078469	0.051516	-0.788211	-0.000888	-0.019139	0.561721	0.137588	-0.802072	0.149061
33740	8.972570	-0.550047	-3.405432	-0.351041	-0.128251	0.071591	-0.788764	0.000928	-0.015382	0.560344	0.132758	-0.804797	0.143847
33741	9.101684	-0.546779	-3.535831	-0.374036	-0.107685	0.099066	-0.791321	0.005417	-0.013401	0.559083	0.127147	-0.807489	0.138642
33742	9.166018	-0.457499	-3.356512	-0.355963	-0.079006	0.157815	-0.791353	0.010071	-0.009753	0.558201	0.120714	-0.809797	0.134421
33743	9.493160	-0.612500	-3.362510	-0.342134	-0.008568	0.119238	-0.791987	0.016568	-0.008786	0.558343	0.114864	-0.811243	0.130166
33744	10.267705	-0.864448	-3.426929	-0.224603	0.091836	0.192840	-0.792605	0.020072	-0.010522	0.559780	0.108868	-0.811290	0.128853
33745	8.275139	-0.840083	-3.110737	-0.391305	-0.077741	0.134552	-0.791590	0.028542	-0.009728	0.558804	0.102381	-0.813589	0.123816
33746	8.331049	-0.544475	-3.482846	-0.046811	0.188887	0.093557	-0.793623	0.032175	-0.013682	0.561680	0.099741	-0.811837	0.124451
33747	9.345542	-0.745159	-3.698403	-0.213745	0.192757	0.040190	-0.794258	0.034337	-0.019981	0.564921	0.096097	-0.810432	0.121779
33748	9.354905	-1.025892	-3.925200	-0.314396	0.050415	0.086048	-0.795282	0.036855	-0.021774	0.566063	0.090904	-0.810833	0.117720
33749	8.866701	-1.092338	-3.776954	-0.286185	0.082242	0.042811	-0.797009	0.039667	-0.023543	0.567582	0.086663	-0.810813	0.113679
33750	9.308990	-1.283849	-3.833385	-0.227079	0.069166	0.029248	-0.796215	0.041491	-0.026237	0.568967	0.083332	-0.810642	0.110419
33751	9.287099	-1.097306	-3.628471	-0.317582	0.009602	-0.064394	-0.797620	0.041822	-0.026763	0.569546	0.080619	-0.811290	0.104532
33752	8.986412	-0.510731	-3.811453	-0.275633	-0.012654	-0.064251	-0.796200	0.040748	-0.025584	0.569853	0.078426	-0.811949	0.099279
33753	9.193352	-0.883092	-4.000345	-0.220752	-0.047341	-0.132929	-0.798672	0.038168	-0.024320	0.569432	0.078048	-0.812900	0.094075
33754	8.994131	-0.478173	-4.072374	-0.138415	-0.088274	-0.161126	-0.799989	0.033513	-0.021657	0.568453	0.079136	-0.813959	0.089825
33755	8.815469	-0.373174	-3.852468	-0.046986	-0.138761	-0.122344	-0.799062	0.029566	-0.016731	0.566210	0.080740	-0.815627	0.087406
33756	8.959500	-0.500075	-3.868342	0.089157	-0.161131	-0.092670	-0.798148	0.026219	-0.012469	0.563538	0.083424	-0.817193	0.087525
33757	9.129600	-0.587376	-3.957390	0.119666	-0.174603	-0.114590	-0.799736	0.023098	-0.006209	0.560391	0.086847	-0.818963	0.087854
33758	8.956647	-0.430993	-3.954734	0.137277	-0.223204	-0.134677	-0.799930	0.020240	0.000054	0.556668	0.090863	-0.821030	0.088177
33759	8.860123	-0.493468	-3.946701	0.160772	-0.213782	-0.077788	-0.798442	0.017585	0.007433	0.552695	0.094204	-0.823189	0.089516
33760	9.184641	-0.426143	-4.074328	0.134854	-0.144412	-0.096222	-0.799897	0.014631	0.013143	0.550175	0.097420	-0.824409	0.090373
33761	8.550888	-0.289193	-3.827535	0.022521	-0.072756	-0.059962	-0.799125	0.011698	0.017712	0.548737	0.098689	-0.825268	0.089892
33762	8.830166	-0.580999	-3.733611	0.071257	0.000337	0.009768	-0.801356	0.011704	0.018294	0.548528	0.099193	-0.825209	0.091148
33763	9.200506	-0.677472	-3.786732	0.031971	-0.071770	0.018129	-0.800668	0.012935	0.019063	0.546952	0.099267	-0.826185	0.091695
33764	9.111685	-0.790286	-4.006348	0.024852	-0.090649	0.026358	-0.800354	0.012073	0.022086	0.545299	0.099153	-0.827236	0.092186
33765	8.955790	-0.541680	-4.018219	0.059781	-0.050490	0.030039	-0.801189	0.013778	0.025278	0.543995	0.099284	-0.827945	0.093377
33766	8.837672	-0.370036	-4.097217	-0.004561	-0.083021	0.022625	-0.802041	0.016757	0.028550	0.542530	0.098897	-0.828955	0.093354
33767	8.890695	-0.389944	-4.087253	0.042568	-0.058991	0.003418	-0.800358	0.017487	0.030538	0.541165	0.099300	-0.829731	0.093946
33768	8.918914	-0.505997	-4.127708	0.064026	-0.043983	-0.017683	-0.799621	0.015810	0.032667	0.540284	0.100253	-0.830105	0.094701
33769	8.884602	-0.631566	-4.148981	0.048688	-0.046450	0.024471	-0.800756	0.018288	0.034650	0.539071	0.100347	-0.830773	0.095650
33770	8.845689	-0.669684	-4.179173	-0.056544	-0.020148	0.020537	-0.800752	0.018005	0.034633	0.538753	0.099318	-0.831193	0.094862
33771	8.870663	-0.505550	-4.135562	0.016433	-0.001633	0.046376	-0.800478	0.017772	0.033496	0.538307	0.098611	-0.831481	0.095603
33772	8.945901	-0.482642	-4.075430	-0.004208	-0.028201	0.029884	-0.801337	0.020138	0.034770	0.537732	0.098007	-0.831905	0.095771
33773	8.933578	-0.555238	-4.080273	-0.012701	-0.020160	0.018829	-0.800501	0.021454	0.036663	0.537092	0.097480	-0.832390	0.095691
33774	8.981659	-0.572461	-4.087014	-0.014865	-0.019381	0.005985	-0.800074	0.021009	0.036912	0.536730	0.097142	-0.832692	0.095442
33775	8.955538	-0.504657	-4.066273	-0.049521	-0.028818	0.011444	-0.800503	0.021468	0.036384	0.536036	0.096361	-0.833319	0.094652
33776	8.885307	-0.515735	-4.107193	-0.059485	-0.019756	0.014144	-0.799945	0.022511	0.038123	0.535737	0.095408	-0.833723	0.093745
33777	8.914545	-0.472607	-4.083853	0.002054	0.001726	0.021585	-0.800083	0.022372	0.038116	0.535439	0.094955	-0.833940	0.093979
33778	8.928445	-0.559534	-4.118753	-0.026798	0.002960	0.002245	-0.799386	0.023164	0.039138	0.535478	0.094509	-0.834016	0.093532
33779	8.890193	-0.540275	-4.088214	-0.028015	-0.020667	0.027968	-0.798551	0.023697	0.039583	0.534857	0.093669	-0.834537	0.093290
33780	8.933166	-0.588662	-4.119119	-0.028237	0.002094	0.016921	-0.799424	0.026010	0.039034	0.534856	0.092964	-0.834651	0.092974
33781	8.885187	-0.574059	-4.097908	-0.033895	-0.004939	0.011408	-0.801376	0.025756	0.039037	0.534543	0.092307	-0.834978	0.092487
33782	8.962010	-0.652154	-4.101290	-0.012002	0.002594	0.007773	-0.801378	0.026552	0.040206	0.534537	0.091928	-0.835040	0.092346
33783	8.884679	-0.580484	-4.160727	-0.013724	0.009737	0.011421	-0.801373	0.026262	0.040328	0.534437	0.091458	-0.835169	0.092226
33784	8.941422	-0.698498	-4.250566	-0.005005	0.003346	-0.005078	-0.800396	0.026254	0.040178	0.534454	0.091367	-0.835186	0.092065
33785	8.982963	-0.552793	-3.927529	0.037965	0.027243	-0.006824	-0.799577	0.027672	0.039978	0.534593	0.091718	-0.834993	0.092650
33786	8.943451	-0.584985	-4.037362	0.031329	0.045411	-0.017894	-0.800118	0.025468	0.038727	0.535269	0.092152	-0.834469	0.093036
33787	9.003533	-0.682693	-4.016093	0.068245	0.014058	-0.003093	-0.800431	0.026856	0.036577	0.535133	0.092786	-0.834362	0.094147
33788	8.925812	-0.649362	-4.109579	0.059222	0.024909	0.000528	-0.799995	0.025959	0.037357	0.535380	0.093248	-0.834037	0.095158
33789	8.850491	-0.674565	-4.179384	0.057219	0.011423	-0.004983	-0.799718	0.025968	0.037075	0.535225	0.093798	-0.833971	0.096063
33790	8.927441	-0.748007	-4.168249	0.042483	0.007095	-0.008670	-0.800008	0.026296	0.036258	0.535223	0.094268	-0.833851	0.096663
33791	8.874976	-0.651031	-4.139087	0.041857	0.015866	-0.032537	-0.800841	0.026410	0.037113	0.535224	0.095100	-0.833712	0.097030
33792	8.845641	-0.593996	-4.217321	-0.009157	0.026631	-0.025313	-0.799981	0.023774	0.035542	0.535677	0.095257	-0.833450	0.096628
33793	8.845908	-0.513982	-4.216809	0.038071	0.097201	0.024229	-0.801383	0.023296	0.034126	0.536928	0.094949	-0.832556	0.097690
33794	8.788824	-0.475852	-4.137138	0.016198	0.097029	0.027853	-0.800736	0.025297	0.030745	0.538400	0.094354	-0.831587	0.098415
33795	9.025714	-0.476411	-4.039730	0.083695	0.110072	0.053712	-0.799669	0.027811	0.028371	0.539719	0.094027	-0.830511	0.100565
33796	9.079966	-0.605779	-3.825231	0.131885	0.086527	0.044665	-0.801106	0.028460	0.024227	0.540758	0.094419	-0.829445	0.103372
33797	9.092308	-0.662474	-3.763267	0.149282	0.053111	0.048418	-0.799770	0.031948	0.022190	0.541022	0.095002	-0.828818	0.106446
33798	9.150227	-0.765473	-3.708138	0.164563	0.018522	0.041160	-0.799237	0.033539	0.021444	0.540868	0.095944	-0.828396	0.109625
33799	9.089572	-0.861870	-3.720990	0.178863	0.004447	0.029252	-0.800101	0.035016	0.020564	0.540312	0.097261	-0.828166	0.112892
33800	9.011365	-0.883784	-3.853461	0.193068	-0.007561	0.013675	-0.800804	0.035579	0.020885	0.539718	0.099022	-0.827888	0.116194
33801	8.917234	-0.916983	-3.859819	0.196475	0.024476	0.000758	-0.800368	0.034682	0.021665	0.539514	0.100947	-0.827319	0.119488
33802	8.916575	-0.923148	-3.941952	0.208681	0.051751	-0.024958	-0.800523	0.035562	0.021162	0.539945	0.103373	-0.826261	0.122746
33803	9.000368	-0.954504	-3.998425	0.218245	0.058237	-0.010257	-0.799562	0.034860	0.017750	0.540262	0.105628	-0.825225	0.126347
33804	8.981914	-0.946049	-3.896240	0.217374	0.069220	-0.009358	-0.798598	0.035190	0.016502	0.540905	0.107842	-0.823957	0.129950
33805	9.052107	-1.137330	-3.774520	0.148055	0.043277	-0.034239	-0.800131	0.033878	0.014756	0.541173	0.109764	-0.823184	0.132103
33806	9.035624	-1.147636	-3.720835	0.087608	0.056554	-0.038052	-0.799302	0.033919	0.013631	0.541953	0.111076	-0.822313	0.133229
33807	9.099709	-0.970120	-3.610974	0.057653	0.032175	-0.060046	-0.800125	0.031477	0.011528	0.542310	0.112469	-0.821829	0.133595
33808	9.080112	-0.988935	-3.644177	0.011943	0.043357	-0.060162	-0.799136	0.030478	0.011317	0.543098	0.113358	-0.821249	0.133207
33809	9.122272	-0.840113	-3.553005	-0.005373	0.011497	-0.018817	-0.798986	0.029100	0.010390	0.543157	0.113446	-0.821242	0.132936
33810	9.265278	-0.845035	-3.442453	-0.002429	-0.031552	-0.006780	-0.799830	0.029409	0.010138	0.542604	0.113501	-0.821634	0.132721
33811	9.265089	-1.115416	-3.352430	-0.013057	-0.074633	-0.025125	-0.798977	0.029045	0.011507	0.541301	0.113835	-0.822553	0.132067
33812	9.048006	-0.942765	-3.454287	-0.097199	-0.046742	-0.026274	-0.799915	0.027379	0.013932	0.540764	0.113224	-0.823312	0.130047
33813	8.986513	-0.930387	-3.620973	-0.171735	-0.038118	-0.043884	-0.798616	0.025936	0.016909	0.540475	0.112051	-0.824189	0.126662
33814	8.842047	-0.857061	-3.948395	-0.198310	0.028337	0.016488	-0.799726	0.025251	0.016737	0.541282	0.109449	-0.824473	0.123605
33815	9.101125	-0.536725	-3.922182	-0.176258	0.041686	0.055159	-0.799469	0.026563	0.015976	0.542053	0.106400	-0.824697	0.121377
33816	9.016196	-0.542402	-3.996330	-0.101403	0.029585	0.084665	-0.798674	0.029168	0.014730	0.542491	0.103717	-0.824857	0.120656
33817	8.724475	-0.519849	-3.717184	-0.050554	0.075323	0.101156	-0.800130	0.032158	0.012130	0.543429	0.101205	-0.824494	0.121044
33818	8.808852	-0.501693	-4.029370	0.012882	0.183589	0.135986	-0.799104	0.037674	0.009383	0.546037	0.098542	-0.822791	0.123076
33819	8.929948	-0.749954	-3.844714	0.134835	0.203972	0.143524	-0.800050	0.041865	0.002373	0.548596	0.097049	-0.820634	0.127212
33820	9.064752	-1.036029	-3.740519	0.112822	0.224632	0.137927	-0.800012	0.046008	-0.003949	0.551645	0.095335	-0.818194	0.130984
33821	8.824517	-1.240439	-3.561387	0.077911	0.275037	0.126686	-0.797202	0.049313	-0.014407	0.555483	0.093295	-0.815317	0.134135
33822	9.312236	-1.255385	-3.427562	0.035460	0.246439	0.115748	-0.798871	0.055363	-0.021435	0.559058	0.091024	-0.812746	0.136429
33823	9.309574	-1.171327	-3.185391	0.023917	0.227285	0.097425	-0.798405	0.057874	-0.029401	0.562274	0.088979	-0.810437	0.138283
33824	9.296660	-1.193436	-2.977343	0.005005	0.219420	0.075379	-0.797379	0.060491	-0.036807	0.565547	0.087091	-0.808140	0.139575
33825	9.224443	-1.358885	-2.898433	-0.085027	0.255736	0.056753	-0.796633	0.063651	-0.043616	0.569515	0.084385	-0.805692	0.139257
33826	9.466331	-1.181756	-2.853189	-0.112977	0.140761	0.119362	-0.798962	0.067384	-0.049521	0.571576	0.080666	-0.804655	0.139007
33827	9.523869	-0.971915	-2.979564	-0.068700	0.089280	0.070025	-0.798185	0.070226	-0.052712	0.572794	0.078402	-0.804048	0.138807
33828	9.259888	-1.289632	-3.017654	-0.091248	0.068508	0.047880	-0.795311	0.073819	-0.054476	0.573844	0.076278	-0.803647	0.137970
33829	9.303117	-1.255547	-3.050446	-0.121732	0.028309	0.075426	-0.795895	0.075157	-0.055507	0.574143	0.073489	-0.803880	0.136881
33830	9.291508	-1.248911	-2.996834	-0.110367	0.010715	0.091993	-0.796498	0.078707	-0.055282	0.574163	0.070597	-0.804248	0.136155
33831	9.346623	-1.290233	-3.018486	-0.091288	-0.018854	0.124197	-0.796258	0.082089	-0.054795	0.573519	0.067503	-0.804992	0.136041
33832	9.257731	-1.382733	-2.945723	-0.063641	-0.047180	0.134357	-0.796061	0.089141	-0.053801	0.572416	0.064620	-0.805941	0.136468
33833	9.342546	-1.453139	-3.164309	-0.061211	-0.016534	0.083846	-0.794971	0.092045	-0.052511	0.571871	0.062514	-0.806509	0.136376
33834	9.223043	-1.463744	-3.034317	-0.053075	-0.007344	0.114103	-0.796144	0.095799	-0.053388	0.571445	0.059969	-0.806934	0.136791
33835	9.376775	-1.459123	-3.098002	-0.097291	-0.078715	0.109576	-0.795199	0.100054	-0.050614	0.569863	0.057205	-0.808329	0.136334
33836	9.314431	-1.395801	-3.085597	-0.058267	-0.083713	0.098646	-0.795053	0.101987	-0.046577	0.568244	0.055058	-0.809607	0.136396
33837	9.236867	-1.472494	-3.112179	-0.010384	-0.125073	0.079506	-0.796760	0.106922	-0.042337	0.565889	0.053899	-0.811240	0.136943
33838	9.116097	-1.593069	-3.098788	0.011483	-0.147150	0.077702	-0.797328	0.109877	-0.038650	0.563212	0.053051	-0.813009	0.137823
33839	9.090303	-1.738696	-3.255763	0.058871	-0.156052	0.070434	-0.796341	0.112174	-0.033618	0.560294	0.052900	-0.814770	0.139362
33840	8.967475	-1.647687	-3.286805	0.113601	-0.148487	0.064092	-0.796336	0.115040	-0.028263	0.557509	0.053424	-0.816234	0.141748
33841	8.927703	-1.791611	-3.382865	0.156624	-0.118761	0.026472	-0.797292	0.114790	-0.025750	0.555201	0.054972	-0.817233	0.144431
33842	8.905686	-1.825022	-3.411242	0.171371	-0.060697	0.024562	-0.796327	0.118013	-0.022201	0.553883	0.056530	-0.817489	0.147410
33843	8.973232	-1.874415	-3.380277	0.196411	-0.032592	-0.000201	-0.796171	0.117390	-0.021121	0.553001	0.058697	-0.817361	0.150548
33844	8.975362	-1.912965	-3.399930	0.207121	-0.001652	0.020868	-0.796748	0.119213	-0.020443	0.552600	0.060534	-0.816830	0.154134
33845	8.868054	-1.833675	-3.289130	0.208191	0.028477	0.024485	-0.796481	0.118885	-0.022565	0.552610	0.062234	-0.815993	0.157812
33846	8.891696	-1.928168	-3.307537	0.198298	0.109866	-0.012378	-0.797028	0.116459	-0.025089	0.554126	0.064167	-0.814186	0.161022
33847	9.007346	-2.232070	-3.490155	0.126644	0.123876	-0.027253	-0.796236	0.117500	-0.029231	0.555938	0.065494	-0.812464	0.162926
33848	8.917649	-2.181031	-3.271512	-0.021831	0.174405	0.027427	-0.796286	0.118453	-0.034210	0.558645	0.064120	-0.810685	0.163076
33849	8.953714	-2.049454	-3.337214	-0.156794	0.218246	0.039967	-0.797730	0.119137	-0.039053	0.562114	0.060877	-0.808900	0.161256
33850	9.096514	-1.821646	-3.041580	-0.068827	0.213640	0.082434	-0.795592	0.122702	-0.045850	0.565318	0.057965	-0.806869	0.161302
33851	9.232346	-1.911973	-2.887843	-0.094624	0.176891	0.113660	-0.792493	0.127527	-0.052579	0.567785	0.054361	-0.805394	0.161261
33852	9.266214	-2.014879	-2.826984	-0.085676	0.169935	0.106340	-0.791982	0.128586	-0.056997	0.570204	0.051011	-0.803906	0.161248
33853	9.348976	-1.880352	-2.776067	-0.097270	0.147244	0.086209	-0.792353	0.133199	-0.061186	0.572274	0.047913	-0.802712	0.160814
33854	9.329267	-1.933112	-2.809487	-0.077408	0.153362	0.075213	-0.791744	0.137130	-0.066267	0.574501	0.045206	-0.801329	0.160552
33855	9.191881	-2.171071	-2.714122	-0.219302	0.187551	0.032606	-0.789285	0.139394	-0.069789	0.577483	0.041432	-0.799978	0.157581
33856	9.094812	-2.115530	-2.826061	-0.144425	0.145544	0.100704	-0.790644	0.144077	-0.075085	0.579544	0.037574	-0.798884	0.156527
33857	9.165688	-1.922665	-2.779150	-0.120446	0.119052	0.111853	-0.788038	0.146426	-0.077483	0.581073	0.033889	-0.798043	0.155988
33858	9.255759	-2.125569	-2.885280	-0.057326	0.160877	0.071519	-0.786986	0.149426	-0.081086	0.583388	0.031462	-0.796451	0.155991
33859	9.208080	-2.223676	-2.777867	-0.072597	0.129932	0.050411	-0.785921	0.150504	-0.086068	0.585230	0.029275	-0.795277	0.155508
33860	9.214131	-2.157578	-2.647240	-0.020052	0.096629	0.034985	-0.786251	0.153565	-0.087555	0.586605	0.028064	-0.794283	0.155633
33861	9.344886	-2.213276	-2.541392	0.005186	0.062239	0.024101	-0.786308	0.155340	-0.091923	0.587405	0.027414	-0.793634	0.156042
33862	9.345130	-2.252723	-2.493353	0.046849	0.011209	0.013248	-0.785770	0.156506	-0.092696	0.587452	0.027598	-0.793419	0.156924
33863	9.416854	-2.291274	-2.549422	0.082542	-0.040531	-0.015955	-0.783807	0.156699	-0.091443	0.586705	0.028809	-0.793707	0.158039
33864	9.403846	-2.274197	-2.370097	0.106965	-0.008330	-0.063667	-0.784893	0.154166	-0.091589	0.586647	0.030981	-0.793484	0.158962
33865	9.382158	-2.430804	-2.614245	0.031560	-0.037478	-0.111520	-0.785973	0.151335	-0.091474	0.586284	0.033094	-0.793827	0.158158
33866	9.242090	-2.385362	-2.673922	0.078045	-0.037256	-0.117878	-0.787552	0.144742	-0.089768	0.585948	0.035881	-0.793992	0.157969
33867	9.469185	-2.383140	-2.597867	0.015685	-0.093193	-0.117857	-0.788338	0.141819	-0.087842	0.584724	0.038074	-0.795021	0.156811
33868	9.373363	-2.285880	-2.567082	-0.004409	-0.120126	-0.113270	-0.788424	0.139007	-0.085496	0.583107	0.040079	-0.796406	0.155299
33869	9.267287	-2.165526	-2.625127	-0.011271	-0.153596	-0.092131	-0.789458	0.136040	-0.079652	0.580853	0.041727	-0.798224	0.153973
33870	9.282038	-2.036884	-2.641747	0.028714	-0.166107	-0.100266	-0.789395	0.133044	-0.076479	0.578418	0.044052	-0.800032	0.153103
33871	9.346350	-2.001897	-2.752609	0.088514	-0.129750	-0.125883	-0.790989	0.129431	-0.071789	0.576551	0.047322	-0.801211	0.153001
