# Supplementary material for: Identification of Haptic Based Guiding Using Hard Reins
Source: PLoS One. 2015 Jul 22;10(7):e0132020. doi: 10.1371/journal.pone.0132020 (PMC4511788; doi:10.1371/journal.pone.0132020)
Supplement: S9 File — (ZIP) [file pone.0132020.s009.zip › Exp2_MotionData2/Subject11/path1/T9/gh9.txt]

// Start Time: 0
// Sample rate: 25.0Hz
// Scenario: 4.9
// Firmware Version: 2.6.1
Counter	Acc_X	Acc_Y	Acc_Z	Gyr_X	Gyr_Y	Gyr_Z	Mag_X	Mag_Y	Mag_Z	Quat_w	Quat_x	Quat_y	Quat_z
33391	0.326238	-1.182544	-9.669543	0.030948	0.005589	0.018615	0.082976	-0.028613	0.649921	0.051543	-0.863181	0.499801	-0.049611
33392	0.393915	-1.215948	-9.626167	0.011687	-0.007205	0.025001	0.082838	-0.029146	0.651233	0.051967	-0.862938	0.500185	-0.049516
33393	0.307047	-1.201718	-9.636381	-0.000481	0.007360	0.011992	0.083890	-0.028189	0.652274	0.051982	-0.862812	0.500399	-0.049541
33394	0.287708	-1.197471	-9.790149	0.011676	-0.007227	0.017615	0.083496	-0.027784	0.651229	0.052399	-0.862645	0.500653	-0.049452
33395	0.370333	-1.337066	-9.848952	0.003109	-0.016390	0.006522	0.083618	-0.026948	0.652802	0.052703	-0.862593	0.500743	-0.049107
33396	0.355611	-1.286892	-9.944415	-0.021497	0.009179	0.006355	0.084424	-0.027793	0.651352	0.052372	-0.862559	0.500849	-0.048982
33397	0.351160	-1.355895	-9.714955	-0.060789	0.016433	0.007992	0.083628	-0.028599	0.652014	0.051244	-0.862527	0.501062	-0.048563
33398	0.295677	-1.343450	-9.561652	-0.049438	0.029236	0.013562	0.082697	-0.028446	0.652546	0.050237	-0.862429	0.501339	-0.048496
33399	0.322513	-1.408235	-9.523898	-0.030179	-0.001793	0.022940	0.082576	-0.029013	0.650580	0.049840	-0.862232	0.501760	-0.048057
33400	0.321799	-1.269689	-9.819652	0.020337	0.005612	0.028719	0.081783	-0.030911	0.651503	0.050287	-0.861925	0.502222	-0.048268
33401	0.293013	-1.303666	-9.887617	-0.018167	0.012874	0.025745	0.082042	-0.030086	0.652157	0.049953	-0.861673	0.502694	-0.048198
33402	0.398237	-1.115285	-9.744751	-0.154736	0.007246	0.024133	0.081525	-0.032961	0.651636	0.047363	-0.861593	0.503225	-0.046680
33403	0.381777	-1.201797	-9.702905	-0.254366	-0.008426	0.016272	0.082220	-0.038875	0.649791	0.043154	-0.861668	0.503727	-0.043878
33404	0.281459	-0.883670	-9.495317	-0.268426	-0.031321	0.013446	0.083310	-0.044925	0.648469	0.038980	-0.861796	0.504126	-0.040560
33405	0.253183	-1.028606	-9.644058	-0.168763	-0.025689	0.027793	0.082693	-0.052482	0.645192	0.036424	-0.861664	0.504719	-0.038308
33406	0.205217	-1.092023	-9.866262	-0.009391	-0.007264	0.013809	0.083783	-0.057852	0.643476	0.036470	-0.861536	0.504956	-0.038018
33407	0.132929	-1.101827	-9.876678	0.041614	0.012818	-0.013653	0.083239	-0.055644	0.644530	0.037132	-0.861633	0.504699	-0.038580
33408	0.176492	-1.140585	-9.977645	-0.074771	0.010866	-0.017926	0.082302	-0.053578	0.644670	0.035846	-0.861877	0.504422	-0.037965
33409	0.305432	-0.860002	-9.624401	-0.301408	0.023386	-0.028335	0.083397	-0.060724	0.643347	0.030481	-0.862345	0.504171	-0.035256
33410	0.324289	-0.758021	-9.365917	-0.392384	0.013218	-0.028787	0.083713	-0.069933	0.640193	0.023685	-0.862857	0.503911	-0.031483
33411	0.386442	-0.642163	-9.296492	-0.233093	-0.002138	-0.027961	0.083638	-0.080237	0.636648	0.019750	-0.863241	0.503571	-0.029024
33412	0.369527	-0.648159	-9.632835	0.022252	-0.023732	-0.011864	0.084301	-0.081604	0.637691	0.020491	-0.863365	0.503341	-0.028782
33413	0.331297	-0.741286	-10.105041	0.160323	-0.010737	-0.002870	0.085873	-0.078051	0.638729	0.023453	-0.863329	0.503195	-0.030131
33414	0.262347	-0.953755	-10.276715	0.132429	0.027586	-0.015059	0.085855	-0.073259	0.638732	0.025578	-0.863415	0.502835	-0.031886
33415	0.243106	-0.947667	-9.892693	-0.024951	0.027373	-0.019553	0.085976	-0.071472	0.639518	0.024962	-0.863606	0.502529	-0.032040
33416	0.261317	-0.711090	-9.677940	-0.105518	0.012655	-0.019028	0.084257	-0.072140	0.639270	0.023126	-0.863862	0.502233	-0.031147
33417	0.250836	-0.527706	-9.521820	0.006531	0.002703	-0.023071	0.084792	-0.074467	0.639920	0.023298	-0.864087	0.501834	-0.031188
33418	0.337725	-0.546781	-9.521276	0.117657	0.005593	-0.016971	0.085199	-0.074217	0.637950	0.025389	-0.864203	0.501457	-0.032413
33419	0.253905	-0.672546	-9.660665	0.125487	-0.007178	-0.009524	0.085707	-0.070374	0.639521	0.027719	-0.864235	0.501207	-0.033470
33420	0.218070	-0.755484	-9.969455	0.050160	-0.009078	-0.011742	0.086220	-0.067628	0.640829	0.028794	-0.864343	0.500941	-0.033761
33421	0.253669	-0.635056	-9.955430	-0.035797	0.000001	-0.001121	0.086472	-0.065431	0.641746	0.028267	-0.864374	0.500948	-0.033315
33422	0.265866	-0.658577	-9.804400	-0.154743	0.010819	-0.005432	0.085964	-0.068186	0.639520	0.025605	-0.864520	0.500931	-0.031893
33423	0.226704	-0.538645	-9.891911	-0.137467	0.009959	0.007571	0.086133	-0.075055	0.637417	0.023218	-0.864505	0.501155	-0.030591
33424	0.211943	-0.476078	-9.881568	-0.065898	0.017390	0.024530	0.085882	-0.078341	0.637156	0.022044	-0.864283	0.501617	-0.030159
33425	0.269709	-0.446380	-9.674150	-0.092096	0.021924	0.024389	0.085889	-0.080800	0.637679	0.020323	-0.864064	0.502106	-0.029504
33426	0.279382	-0.456314	-9.770227	-0.134210	0.007287	0.033429	0.084848	-0.084360	0.636506	0.018075	-0.863782	0.502751	-0.028208
33427	0.265494	-0.581716	-9.844138	-0.121818	0.001795	0.024278	0.085139	-0.089036	0.634796	0.016041	-0.863578	0.503242	-0.026903
33428	0.280463	-0.687530	-9.835879	-0.058539	0.020087	0.002426	0.084089	-0.091083	0.634279	0.014954	-0.863565	0.503313	-0.026600
33429	0.251550	-0.687227	-9.730514	-0.018149	0.005477	-0.004732	0.083828	-0.091903	0.634150	0.014671	-0.863615	0.503246	-0.026416
33430	0.273254	-0.687085	-9.701500	-0.032043	0.006351	-0.014955	0.083178	-0.093553	0.632712	0.014170	-0.863776	0.502998	-0.026147
33431	0.270602	-0.631367	-9.590310	-0.067025	-0.001922	-0.016047	0.083304	-0.092183	0.632974	0.013124	-0.863955	0.502759	-0.025350
33432	0.291174	-0.398342	-9.711687	-0.025183	-0.001861	-0.015844	0.083451	-0.095745	0.632971	0.012824	-0.864129	0.502485	-0.025008
33433	0.312539	-0.331226	-9.799374	0.001709	0.014670	-0.000046	0.084508	-0.096294	0.634011	0.012802	-0.864121	0.502491	-0.025184
33434	0.297798	-0.273529	-9.805903	0.019842	0.010176	0.022199	0.085043	-0.095493	0.632565	0.013179	-0.863898	0.502849	-0.025493
33435	0.225266	-0.230280	-9.781967	0.044342	-0.001690	0.022337	0.083698	-0.092451	0.634020	0.014059	-0.863661	0.503216	-0.025804
33436	0.200747	-0.138447	-9.651268	-0.012571	-0.012725	0.024827	0.083970	-0.093012	0.632968	0.014108	-0.863425	0.503640	-0.025390
33437	0.201498	-0.302501	-9.778400	-0.029237	0.007384	0.030258	0.083984	-0.094399	0.631263	0.013621	-0.863124	0.504183	-0.025105
33438	0.308819	-0.567306	-9.877142	-0.025334	0.001854	0.002618	0.084251	-0.095899	0.632178	0.013290	-0.863108	0.504235	-0.024821
33439	0.343743	-0.817761	-9.959553	-0.000482	0.012792	-0.022176	0.083195	-0.096168	0.631400	0.013232	-0.863324	0.503860	-0.024942
33440	0.362705	-0.745246	-9.874333	0.006685	0.012753	-0.039679	0.083980	-0.093981	0.631919	0.013324	-0.863724	0.503160	-0.025180
33441	0.317861	-0.431861	-9.678298	0.001249	0.016405	-0.032348	0.084776	-0.094807	0.632436	0.013260	-0.864039	0.502609	-0.025391
33442	0.301358	-0.003778	-9.732466	0.040055	0.027503	-0.000811	0.084105	-0.093424	0.632967	0.013800	-0.864030	0.502569	-0.026209
33443	0.347437	-0.072006	-10.009076	0.108626	0.051493	0.049344	0.083025	-0.089435	0.633633	0.015256	-0.863473	0.503381	-0.028076
33444	0.388267	-0.543131	-9.890466	0.120922	0.049739	0.077118	0.082481	-0.087905	0.635343	0.017011	-0.862636	0.504645	-0.030068
33445	0.367055	-0.644058	-9.839263	0.052974	0.022182	0.054671	0.080479	-0.086092	0.636409	0.017807	-0.862051	0.505566	-0.030872
33446	0.321072	-0.600246	-9.666225	-0.034442	0.016565	0.046848	0.077293	-0.084823	0.636436	0.017199	-0.861582	0.506396	-0.030732
33447	0.260521	-0.537394	-9.545873	-0.183019	0.014501	0.023942	0.077711	-0.088946	0.635381	0.013990	-0.861387	0.506926	-0.029023
33448	0.236879	-0.643935	-9.727642	-0.245852	0.014388	0.003327	0.077612	-0.094310	0.632888	0.009735	-0.861412	0.507110	-0.026718
33449	0.327440	-0.433073	-10.038335	-0.112892	0.020020	-0.010778	0.077898	-0.098294	0.631835	0.007668	-0.861530	0.506992	-0.025821
33450	0.358834	-0.432074	-9.764345	-0.021857	0.027439	-0.001101	0.077117	-0.100081	0.630267	0.007137	-0.861535	0.506981	-0.026013
33451	0.361040	-0.383516	-9.638805	-0.063954	0.009139	0.011631	0.076855	-0.101579	0.630793	0.006038	-0.861420	0.507220	-0.025424
33452	0.342314	-0.514463	-9.924103	-0.042809	0.029233	-0.008588	0.077391	-0.103092	0.630788	0.005124	-0.861506	0.507085	-0.025435
33453	0.366177	-0.450956	-9.661310	-0.021520	0.014567	-0.028767	0.076457	-0.102933	0.631845	0.004691	-0.861791	0.506606	-0.025378
33454	0.355365	-0.205658	-9.693981	-0.037243	-0.014728	-0.043579	0.077525	-0.104048	0.631180	0.004301	-0.862250	0.505862	-0.024692
33455	0.403685	-0.229895	-9.773094	-0.126716	0.001679	-0.027442	0.078065	-0.105024	0.629995	0.002180	-0.862534	0.505455	-0.023348
33456	0.413482	-0.266323	-9.876744	-0.229007	0.008849	-0.042734	0.077573	-0.111617	0.627373	-0.001755	-0.862971	0.504809	-0.021127
33457	0.374903	-0.258574	-9.699343	-0.222070	0.012524	-0.030710	0.077088	-0.118359	0.623571	-0.005630	-0.863258	0.504373	-0.019010
33458	0.388271	-0.022401	-9.599875	-0.177462	-0.000235	-0.035091	0.078698	-0.122763	0.623163	-0.008580	-0.863594	0.503823	-0.017152
33459	0.378117	0.088531	-9.521591	-0.056689	-0.012903	-0.034467	0.080038	-0.125525	0.622364	-0.009348	-0.863934	0.503255	-0.016262
33460	0.387974	0.040129	-9.608604	0.006262	-0.018292	-0.026753	0.080304	-0.125528	0.622362	-0.008940	-0.864215	0.502791	-0.015944
33461	0.360806	0.174671	-9.652585	0.034137	-0.043831	-0.019196	0.081889	-0.124720	0.622874	-0.007829	-0.864426	0.502462	-0.015437
33462	0.353388	0.205240	-9.856287	-0.002885	-0.026455	-0.004644	0.084014	-0.124208	0.621677	-0.007490	-0.864487	0.502380	-0.014889
33463	0.324839	0.125922	-9.814453	-0.051832	-0.015557	-0.007675	0.084145	-0.123118	0.621283	-0.008154	-0.864559	0.502271	-0.014006
33464	0.344001	0.149794	-9.881160	-0.065907	-0.023778	-0.003118	0.084822	-0.126415	0.621014	-0.008932	-0.864589	0.502235	-0.012872
33465	0.344453	0.053477	-9.901712	-0.050909	-0.023781	-0.010421	0.085354	-0.126696	0.620878	-0.009502	-0.864688	0.502079	-0.011856
33466	0.218902	0.091831	-9.871137	-0.023775	-0.014641	-0.013996	0.085104	-0.128355	0.619044	-0.009646	-0.864830	0.501844	-0.011302
33467	0.161548	-0.013965	-9.815538	-0.015096	-0.012780	0.000814	0.085902	-0.127824	0.618251	-0.009697	-0.864820	0.501871	-0.010833
33468	0.229462	-0.100545	-9.842527	-0.004633	0.005537	0.007306	0.086553	-0.126722	0.619688	-0.009707	-0.864752	0.501989	-0.010824
33469	0.195715	-0.105705	-9.924539	0.023557	0.001859	-0.013773	0.086953	-0.126187	0.618898	-0.009225	-0.864893	0.501752	-0.010995
33470	0.224621	-0.095676	-9.823298	0.012187	-0.005458	-0.010128	0.088010	-0.124832	0.618628	-0.008837	-0.865005	0.501565	-0.010961
33471	0.224453	-0.056913	-9.745933	0.034294	0.008209	-0.034035	0.087869	-0.125223	0.620465	-0.008227	-0.865349	0.500974	-0.011348
33472	0.214656	-0.028361	-9.834451	0.075497	0.018280	-0.046763	0.088389	-0.123712	0.621510	-0.006990	-0.865830	0.500137	-0.012353
33473	0.263302	-0.114602	-9.751181	0.051003	0.016444	-0.039496	0.088382	-0.122069	0.621511	-0.006167	-0.866225	0.499445	-0.013050
33474	0.287488	-0.136719	-9.900110	0.065833	0.024699	-0.039430	0.087315	-0.120685	0.621783	-0.005159	-0.866625	0.498734	-0.014070
33475	0.282983	-0.201501	-9.843443	0.082469	0.021984	-0.033802	0.088099	-0.118498	0.622302	-0.003836	-0.866962	0.498128	-0.015181
33476	0.268234	-0.138721	-9.770679	0.058923	0.031063	-0.045014	0.089137	-0.114660	0.623869	-0.003013	-0.867420	0.497302	-0.016243
33477	0.287192	-0.066296	-9.711868	0.034421	0.027375	-0.046982	0.088861	-0.112461	0.624397	-0.002580	-0.867878	0.496480	-0.016969
33478	0.354757	-0.080828	-9.778662	0.034199	0.003691	-0.022024	0.087658	-0.111339	0.625587	-0.001906	-0.868105	0.496075	-0.017310
33479	0.440390	0.164706	-9.798426	0.069047	0.005582	-0.019090	0.088437	-0.109821	0.627679	-0.000660	-0.868293	0.495724	-0.018006
33480	0.421793	0.020446	-9.755010	0.072464	0.003796	-0.000607	0.089631	-0.108205	0.626359	0.000685	-0.868308	0.495671	-0.018729
33481	0.306128	0.003114	-9.830754	0.050525	-0.005369	0.002985	0.088167	-0.107227	0.626634	0.001713	-0.868278	0.495709	-0.019051
33482	0.251004	-0.066788	-9.834650	0.000654	0.002792	0.002721	0.088029	-0.105721	0.626504	0.001822	-0.868256	0.495748	-0.019044
33483	0.210123	-0.085818	-9.746471	-0.053575	0.001806	0.002446	0.088430	-0.105730	0.625977	0.000968	-0.868231	0.495816	-0.018452
33484	0.215314	-0.167958	-9.846005	-0.030918	0.017398	0.011771	0.088697	-0.108455	0.627678	0.000387	-0.868115	0.496022	-0.018386
33485	0.186420	-0.177781	-9.887225	0.005859	0.023825	0.008256	0.088167	-0.107635	0.626896	0.000354	-0.868023	0.496169	-0.018760
33486	0.244766	-0.278679	-9.873692	0.019873	0.027516	0.013866	0.088964	-0.109141	0.627806	0.000555	-0.867883	0.496391	-0.019374
33487	0.239804	-0.247243	-9.825282	-0.004627	0.021088	0.013749	0.087636	-0.108036	0.627293	0.000378	-0.867737	0.496637	-0.019595
33488	0.283441	-0.297703	-9.830384	-0.009749	0.029286	0.002640	0.085897	-0.105675	0.628620	0.000043	-0.867707	0.496675	-0.019945
33489	0.283516	-0.306786	-9.672063	-0.009495	0.007298	-0.013938	0.086964	-0.106380	0.627824	-0.000082	-0.867842	0.496443	-0.019880
33490	0.321921	-0.275870	-9.800910	-0.012088	0.005459	-0.023176	0.087231	-0.107473	0.628346	-0.000232	-0.868078	0.496033	-0.019794
33491	0.326705	-0.268724	-9.824772	-0.018208	0.010931	-0.025984	0.087244	-0.108042	0.626247	-0.000544	-0.868330	0.495594	-0.019707
33492	0.340926	-0.220897	-9.919998	-0.014713	0.032858	-0.034307	0.086706	-0.108021	0.627694	-0.001015	-0.868666	0.494990	-0.020071
33493	0.350356	-0.172490	-9.842407	-0.002562	0.031068	-0.023171	0.086708	-0.107888	0.627301	-0.001252	-0.868882	0.494594	-0.020491
33494	0.367534	-0.229689	-9.691804	-0.011323	0.036556	-0.013993	0.086704	-0.107745	0.627957	-0.001692	-0.869018	0.494334	-0.020953
33495	0.401444	-0.258159	-9.593457	0.022879	0.014662	-0.011939	0.085904	-0.107728	0.628750	-0.001318	-0.869129	0.494122	-0.021344
33496	0.432310	-0.162255	-9.711860	0.055072	0.022047	-0.002560	0.084981	-0.107182	0.627446	-0.000456	-0.869152	0.494046	-0.022210
33497	0.471244	-0.236698	-9.690934	0.030498	0.009263	0.011184	0.084830	-0.104292	0.628760	0.000111	-0.869037	0.494232	-0.022589
33498	0.442332	-0.238990	-9.640821	0.033123	-0.005356	0.014909	0.085220	-0.102922	0.629282	0.000870	-0.868904	0.494456	-0.022762
33499	0.364719	-0.148200	-9.784315	0.049781	-0.023646	0.003019	0.086277	-0.103334	0.630322	0.002091	-0.868883	0.494490	-0.022762
33500	0.301935	-0.129184	-9.815845	0.051484	-0.009028	0.003002	0.085469	-0.101941	0.631772	0.003200	-0.868860	0.494510	-0.023053
33501	0.193514	-0.154164	-10.021268	0.086433	0.009279	-0.000542	0.086263	-0.099910	0.630455	0.004728	-0.868854	0.494465	-0.023979
33502	0.247470	-0.341286	-9.888948	0.093552	0.014775	0.003187	0.085319	-0.098100	0.632299	0.006333	-0.868813	0.494464	-0.025099
33503	0.312652	-0.355313	-9.806912	0.025442	0.021982	-0.010087	0.085578	-0.096867	0.632691	0.006675	-0.868897	0.494283	-0.025640
33504	0.399554	-0.379381	-9.859255	-0.043023	0.020146	0.009878	0.085846	-0.096333	0.631640	0.005858	-0.868808	0.494457	-0.025502
33505	0.438127	-0.374129	-9.753189	-0.036031	0.018338	0.015453	0.085318	-0.096332	0.631120	0.005181	-0.868649	0.494750	-0.025373
33506	0.433114	-0.330563	-9.675801	-0.007939	0.012861	0.008218	0.082410	-0.099306	0.631667	0.005043	-0.868565	0.494896	-0.025456
33507	0.350752	-0.243659	-9.545712	0.013072	0.001897	0.008332	0.083600	-0.098769	0.631920	0.005375	-0.868479	0.495039	-0.025530
33508	0.336075	-0.205730	-9.703765	-0.001993	-0.001737	0.019335	0.085182	-0.097410	0.632694	0.005492	-0.868302	0.495354	-0.025416
33509	0.336352	-0.268638	-9.805475	-0.006372	-0.001736	0.019318	0.084524	-0.098501	0.632437	0.005523	-0.868111	0.495697	-0.025230
33510	0.336224	-0.244855	-9.886767	0.009410	0.000097	0.012011	0.083997	-0.098500	0.631917	0.005816	-0.867996	0.495894	-0.025262
33511	0.365637	-0.345811	-9.873505	-0.012411	0.002817	0.011902	0.084258	-0.097136	0.631653	0.005692	-0.867877	0.496112	-0.025094
33512	0.317400	-0.346204	-9.960386	-0.019503	0.014699	0.015539	0.083995	-0.097952	0.631917	0.005340	-0.867727	0.496378	-0.025093
33513	0.351109	-0.336511	-9.959936	-0.011511	0.023819	0.002646	0.083861	-0.098629	0.632573	0.005021	-0.867690	0.496437	-0.025298
33514	0.346386	-0.350383	-9.792124	-0.032507	0.012834	0.009938	0.082943	-0.099724	0.631531	0.004458	-0.867595	0.496615	-0.025136
33515	0.307499	-0.277681	-9.618615	-0.032647	0.009203	0.026548	0.083612	-0.101102	0.631394	0.003932	-0.867329	0.497098	-0.024874
33516	0.336496	-0.292143	-9.642554	0.009577	0.010116	0.005536	0.082816	-0.101500	0.631794	0.004125	-0.867275	0.497180	-0.025083
33517	0.321783	-0.239160	-9.620342	0.050635	0.005604	0.012208	0.081740	-0.100642	0.634163	0.005072	-0.867146	0.497371	-0.025586
33518	0.377485	-0.292043	-9.637369	0.033994	-0.012667	0.018617	0.082144	-0.100660	0.632848	0.005921	-0.866967	0.497670	-0.025641
33519	0.370297	-0.312163	-9.887394	0.061917	-0.008964	0.018756	0.082529	-0.098329	0.633633	0.007210	-0.866776	0.497967	-0.026003
33520	0.356384	-0.427562	-9.850731	0.058483	-0.008972	0.019666	0.083574	-0.095321	0.634413	0.008447	-0.866585	0.498260	-0.026366
33521	0.329662	-0.384220	-9.826365	0.060269	0.005629	0.012266	0.083035	-0.093937	0.635205	0.009561	-0.866448	0.498446	-0.026966
33522	0.390486	-0.504823	-9.947525	0.040978	0.012949	0.017704	0.083693	-0.092850	0.635200	0.010276	-0.866265	0.498720	-0.027534
33523	0.361993	-0.596172	-9.905859	0.020097	0.020210	0.010207	0.082492	-0.090374	0.634948	0.010553	-0.866147	0.498894	-0.027991
33524	0.292427	-0.663016	-9.710587	-0.005915	0.020119	-0.004693	0.082490	-0.091050	0.635735	0.010372	-0.866193	0.498804	-0.028221
33525	0.284686	-0.554674	-9.687532	-0.014600	0.010027	-0.015802	0.081960	-0.090907	0.635739	0.010148	-0.866347	0.498545	-0.028161
33526	0.308722	-0.537683	-9.658261	-0.011030	0.016411	-0.023177	0.082221	-0.091448	0.636786	0.009905	-0.866580	0.498138	-0.028279
33527	0.361512	-0.489935	-9.798741	0.002970	0.012773	-0.029559	0.080905	-0.091859	0.635223	0.009956	-0.866865	0.497631	-0.028444
33528	0.385520	-0.470849	-9.860668	-0.021516	0.007259	-0.034288	0.082888	-0.091462	0.636125	0.009616	-0.867217	0.497032	-0.028302
33529	0.414566	-0.510589	-10.240270	-0.007677	0.032900	-0.032405	0.081823	-0.091034	0.636658	0.009281	-0.867521	0.496485	-0.028714
33530	0.281646	-0.411895	-9.447886	-0.087911	0.019927	-0.038348	0.081299	-0.092128	0.636137	0.007661	-0.867916	0.495854	-0.028132
33531	0.240711	-0.390017	-8.655722	-0.256364	-0.053464	-0.050174	0.082652	-0.096001	0.633764	0.003861	-0.868470	0.495117	-0.024576
33532	0.447767	-0.405630	-10.526575	-0.037404	-0.020146	-0.045394	0.084139	-0.100966	0.631914	0.003513	-0.868938	0.494337	-0.023797
33533	0.312655	-0.384066	-10.474717	0.279426	0.050533	-0.051289	0.084650	-0.097537	0.633092	0.007997	-0.869385	0.493313	-0.027350
33534	0.163669	-0.450963	-9.545565	0.149154	0.022033	-0.026077	0.083552	-0.090657	0.635202	0.010483	-0.869613	0.492762	-0.029146
33535	0.194423	-0.328360	-9.596374	-0.079427	0.001704	-0.019824	0.085397	-0.090112	0.637023	0.009232	-0.869821	0.492468	-0.028294
33536	0.360400	-0.264533	-10.026060	-0.035800	0.014590	-0.025152	0.084603	-0.089834	0.636505	0.008575	-0.870081	0.492031	-0.028138
33537	0.434895	-0.211394	-10.010215	0.097219	0.051294	-0.028227	0.083527	-0.086531	0.637040	0.009891	-0.870310	0.491498	-0.029887
33538	0.475811	-0.191692	-9.901525	0.064838	0.060401	-0.026560	0.082726	-0.086375	0.637964	0.010534	-0.870530	0.490993	-0.031519
33539	0.519912	-0.335627	-9.799900	-0.057815	0.045706	-0.001310	0.080872	-0.087173	0.638241	0.009206	-0.870525	0.491020	-0.031643
33540	0.414153	-0.392574	-9.503996	-0.118133	0.029170	0.005789	0.080353	-0.090450	0.638506	0.006990	-0.870477	0.491186	-0.030927
33541	0.288601	-0.333270	-8.976176	-0.093464	-0.023853	0.011519	0.080481	-0.088948	0.638243	0.005733	-0.870390	0.491445	-0.029485
33542	0.226291	-0.415382	-9.028325	-0.053081	-0.045768	0.004377	0.081704	-0.092146	0.634823	0.005385	-0.870385	0.491539	-0.028104
33543	0.163402	-0.398337	-9.636056	0.060500	-0.058408	0.003129	0.082899	-0.093116	0.635075	0.007155	-0.870379	0.491558	-0.027564
33544	0.216187	-0.355935	-9.932659	0.139145	-0.055549	0.003527	0.083679	-0.089696	0.635595	0.010248	-0.870352	0.491532	-0.027903
33545	0.404495	-0.434774	-10.580203	0.115983	-0.023465	0.022759	0.086583	-0.087665	0.636621	0.012652	-0.870114	0.491862	-0.028509
33546	0.510104	-0.333488	-10.575397	0.008215	0.034923	0.021200	0.086561	-0.083001	0.637410	0.012588	-0.869895	0.492216	-0.029130
33547	0.486337	-0.379485	-9.940071	-0.176291	0.031035	0.028571	0.084453	-0.086808	0.637688	0.009357	-0.869634	0.492825	-0.027812
33548	0.438630	-0.485212	-9.869977	-0.204026	0.027286	0.009058	0.083154	-0.091874	0.636254	0.005669	-0.869566	0.493089	-0.026212
33549	0.434186	-0.567200	-9.919183	-0.084870	0.028309	0.000435	0.083698	-0.092994	0.634413	0.004045	-0.869554	0.493149	-0.025760
33550	0.372230	-0.716023	-9.777805	0.016069	0.036581	-0.015675	0.082770	-0.094886	0.635862	0.004080	-0.869698	0.492856	-0.026494
33551	0.357463	-0.658827	-9.930787	0.001243	0.051155	-0.032386	0.081590	-0.096259	0.634166	0.003734	-0.869989	0.492301	-0.027300
33552	0.512259	-0.754134	-9.745824	-0.105333	0.060164	-0.041238	0.081589	-0.097073	0.634953	0.001411	-0.870382	0.491621	-0.027251
33553	0.340492	-0.108516	-9.423876	-0.182668	0.019854	-0.031457	0.080679	-0.099543	0.633385	-0.001821	-0.870679	0.491175	-0.025706
33554	0.296143	0.083151	-9.640068	-0.082333	0.030974	-0.018977	0.081090	-0.102836	0.633118	-0.003445	-0.870857	0.490869	-0.025374
33555	0.263397	-0.144250	-9.977263	0.054315	0.027459	-0.028418	0.081358	-0.103387	0.633116	-0.002626	-0.871125	0.490350	-0.026276
33556	0.431737	-0.068222	-10.358743	0.130372	0.056814	-0.039145	0.080028	-0.102549	0.633258	-0.000809	-0.871488	0.489588	-0.028480
33557	0.453736	-0.125436	-10.215296	0.083065	0.058614	-0.026465	0.078686	-0.099241	0.633926	0.000199	-0.871714	0.489084	-0.030202
33558	0.550740	-0.229967	-9.879755	-0.002619	0.073152	-0.018611	0.078127	-0.094966	0.636293	-0.000450	-0.871868	0.488733	-0.031390
33559	0.504003	-0.022151	-9.593990	-0.058741	0.063952	-0.008744	0.075745	-0.096034	0.636312	-0.001967	-0.871913	0.488622	-0.031817
33560	0.509184	-0.088744	-9.369208	-0.050652	0.063921	-0.017931	0.075481	-0.095762	0.635790	-0.003363	-0.872056	0.488322	-0.032374
33561	0.528307	-0.052521	-9.342113	-0.006105	0.031103	-0.004736	0.073240	-0.099839	0.636330	-0.003650	-0.872084	0.488247	-0.032740
33562	0.629558	-0.065670	-9.727870	0.018248	0.027526	-0.000906	0.074161	-0.098341	0.636586	-0.003477	-0.872082	0.488211	-0.033336
33563	0.634772	-0.152615	-9.825069	0.009479	0.022049	0.002755	0.073091	-0.096679	0.637251	-0.003409	-0.872042	0.488257	-0.033699
33564	0.610810	-0.181326	-9.763277	0.007590	0.002897	0.023079	0.072300	-0.098175	0.637388	-0.003166	-0.871822	0.488648	-0.033763
33565	0.543483	-0.227814	-9.949413	-0.008225	0.016589	0.022056	0.071637	-0.097080	0.636607	-0.003343	-0.871596	0.489042	-0.033857
33566	0.515167	-0.349911	-9.752131	-0.011424	0.036623	0.002631	0.070837	-0.097876	0.638187	-0.003775	-0.871553	0.489084	-0.034322
33567	0.510870	-0.447485	-9.434242	-0.037337	0.027387	-0.014097	0.069788	-0.098974	0.636752	-0.004576	-0.871671	0.488867	-0.034317
33568	0.548346	-0.227024	-9.721288	-0.058461	0.007266	-0.022485	0.070455	-0.099535	0.636222	-0.005558	-0.871888	0.488505	-0.033808
33569	0.611271	-0.266982	-9.481189	-0.054845	0.010003	-0.022470	0.070728	-0.101183	0.635957	-0.006499	-0.872096	0.488155	-0.033329
33570	0.803508	-0.137261	-9.655229	-0.056568	-0.009179	-0.034443	0.073112	-0.101614	0.636724	-0.007295	-0.872441	0.487580	-0.032550
33571	0.856737	-0.180828	-9.760975	-0.068101	-0.036548	-0.015996	0.073540	-0.103715	0.632523	-0.008021	-0.872611	0.487356	-0.031145
33572	0.695365	-0.219918	-9.839852	-0.056604	-0.036591	-0.030707	0.073543	-0.105895	0.633571	-0.008548	-0.872928	0.486857	-0.029887
33573	0.566122	0.082587	-9.961654	-0.049824	-0.027454	-0.032551	0.074482	-0.107558	0.632645	-0.009059	-0.873254	0.486329	-0.028817
33574	0.520647	0.010175	-10.001506	-0.102451	-0.011038	-0.021766	0.075557	-0.109229	0.631062	-0.010630	-0.873460	0.485998	-0.027561
33575	0.494017	0.034299	-9.967806	-0.128735	0.005378	-0.021927	0.076098	-0.111974	0.631057	-0.012836	-0.873642	0.485689	-0.026293
33576	0.537771	-0.037555	-9.896383	-0.133768	0.031829	-0.040447	0.076651	-0.115830	0.629477	-0.015380	-0.873990	0.485031	-0.025477
33577	0.568751	0.050005	-9.640388	-0.142488	0.030898	-0.038650	0.076142	-0.119671	0.628168	-0.018081	-0.874303	0.484423	-0.024518
33578	0.633361	0.151003	-9.695987	-0.099632	0.009937	-0.039325	0.075625	-0.122275	0.627384	-0.019816	-0.874649	0.483775	-0.023649
33579	0.748714	0.227992	-9.765852	-0.056901	0.012775	-0.028960	0.078546	-0.123404	0.627360	-0.020850	-0.874901	0.483296	-0.023211
33580	0.729146	0.280332	-9.928550	-0.037836	0.020141	-0.019647	0.076438	-0.124765	0.625803	-0.021592	-0.875075	0.482952	-0.023127
33581	0.712473	0.223886	-10.241591	-0.062485	0.034765	-0.016097	0.074850	-0.125431	0.625815	-0.022940	-0.875188	0.482690	-0.023031
33582	0.682063	0.029136	-10.179788	-0.149867	0.062061	-0.022112	0.074864	-0.129265	0.625814	-0.026049	-0.875312	0.482327	-0.022598
33583	0.629167	0.005582	-10.000557	-0.343957	0.070924	-0.039724	0.074235	-0.134896	0.623456	-0.032670	-0.875464	0.481746	-0.020412
33584	0.835168	0.279331	-10.282882	-0.665975	0.086986	-0.076451	0.070858	-0.148314	0.619674	-0.045073	-0.875672	0.480552	-0.015406
33585	0.883281	0.819023	-10.104411	-0.990126	0.123195	-0.076330	0.070863	-0.172094	0.610485	-0.063514	-0.875301	0.479323	-0.007899
33586	0.830321	1.330653	-9.629588	-1.174195	0.121168	-0.062525	0.068809	-0.203177	0.594490	-0.085095	-0.874163	0.478116	0.001376
33587	0.757450	1.448751	-9.530182	-1.221420	0.088189	-0.066414	0.067156	-0.236036	0.579277	-0.107176	-0.872461	0.476643	0.011701
33588	0.522939	1.059738	-9.866727	-1.103498	0.117391	-0.127682	0.066016	-0.263703	0.563670	-0.127367	-0.871127	0.473808	0.020504
33589	0.587599	1.682337	-9.377245	-1.031337	0.122795	-0.183655	0.066313	-0.287404	0.549102	-0.146249	-0.870107	0.469791	0.028675
33590	0.911495	3.050641	-9.100553	-1.325989	0.118847	-0.191659	0.068112	-0.316372	0.529930	-0.170150	-0.867806	0.465175	0.039669
33591	0.967561	3.972557	-8.328469	-2.019713	0.076095	-0.161934	0.068168	-0.359131	0.498964	-0.205520	-0.861795	0.460151	0.057724
33592	0.922068	4.928030	-8.238668	-2.498640	0.017231	-0.104329	0.069128	-0.409724	0.452646	-0.248196	-0.851445	0.454873	0.080815
33593	0.637757	5.428155	-7.475678	-2.723072	-0.052456	-0.062949	0.071959	-0.456020	0.400020	-0.293519	-0.837158	0.449022	0.106738
33594	0.640778	5.829283	-6.980275	-3.015045	-0.093113	-0.101306	0.076462	-0.504940	0.333611	-0.342210	-0.818688	0.440688	0.135782
33595	0.898923	7.337168	-6.659026	-3.319377	-0.103481	-0.110282	0.079690	-0.548236	0.253186	-0.394483	-0.794866	0.429659	0.167228
33596	0.683030	8.162930	-5.701172	-3.511405	-0.111036	-0.089153	0.080880	-0.587325	0.153109	-0.447836	-0.765670	0.416430	0.199445
33597	0.475425	8.262549	-4.594977	-3.626647	-0.099386	-0.087935	0.083316	-0.608740	0.055654	-0.500900	-0.731529	0.400487	0.231463
33598	0.467733	8.910823	-3.592055	-3.822593	-0.072285	-0.103779	0.089227	-0.609060	-0.037100	-0.554050	-0.691722	0.380970	0.263462
33599	0.342663	8.921543	-1.792527	-4.268564	-0.114895	-0.078311	0.091067	-0.596501	-0.147123	-0.609619	-0.641983	0.357399	0.297469
33600	0.488579	9.227612	-0.329631	-4.401250	-0.091359	-0.079046	0.093107	-0.560986	-0.261465	-0.662357	-0.586086	0.330140	0.329839
33601	0.479594	9.169251	1.606853	-4.225331	-0.080375	-0.091113	0.090807	-0.496146	-0.378511	-0.708263	-0.528168	0.301223	0.358702
33602	0.624347	8.697745	2.960402	-3.925089	-0.039960	-0.106254	0.091795	-0.423965	-0.469880	-0.746349	-0.471479	0.271794	0.383144
33603	0.346811	8.323543	4.868343	-3.493606	-0.006770	-0.104136	0.098363	-0.353513	-0.536381	-0.776612	-0.418637	0.243578	0.402848
33604	0.406776	7.930797	6.082963	-3.148408	0.028330	-0.071979	0.101512	-0.272897	-0.590131	-0.800887	-0.369594	0.216867	0.418270
33605	0.599653	6.955239	7.069782	-3.037415	0.041242	-0.050167	0.103672	-0.192556	-0.631547	-0.821641	-0.320664	0.190100	0.431211
33606	0.468904	6.081480	7.757318	-3.302984	0.061020	-0.033055	0.098542	-0.092852	-0.661881	-0.840893	-0.266469	0.160184	0.442982
33607	0.513983	4.731209	8.317375	-3.723876	0.084248	-0.041622	0.102245	0.011879	-0.686252	-0.858311	-0.203843	0.125223	0.453949
33608	0.538535	3.146163	9.190844	-3.966634	0.087489	-0.067707	0.111861	0.117326	-0.700836	-0.871323	-0.136299	0.087295	0.463247
33609	0.577090	1.649382	9.832810	-3.659876	0.040199	-0.080780	0.112588	0.231709	-0.694758	-0.878294	-0.072431	0.052334	0.469695
33610	0.579275	0.706010	10.491802	-2.657207	0.037437	-0.132879	0.115055	0.327149	-0.677949	-0.879682	-0.026221	0.026623	0.474092
33611	0.559878	0.227823	10.691377	-1.179377	0.039036	-0.125377	0.110181	0.396552	-0.657947	-0.878888	-0.005452	0.014701	0.476770
33612	0.492356	0.219597	10.436154	-0.130882	0.044767	-0.120075	0.109045	0.409894	-0.653211	-0.877762	-0.003625	0.012791	0.478912
33613	0.475354	0.238172	10.248999	-0.039126	0.069565	-0.115957	0.113983	0.405427	-0.656138	-0.876672	-0.003192	0.011226	0.480947
33614	0.330447	0.283082	10.097031	-0.530426	0.083676	-0.103706	0.115125	0.414755	-0.653127	-0.875676	0.005268	0.004788	0.482847
33615	0.174731	0.078889	10.284771	-0.964691	0.037552	-0.070763	0.116309	0.439211	-0.643553	-0.874723	0.022205	-0.005125	0.484086
33616	-0.082892	-0.508877	10.242913	-0.962844	-0.030051	-0.042943	0.112725	0.462894	-0.634466	-0.873725	0.039327	-0.013761	0.484632
33617	-0.404725	-0.776906	10.154525	-0.644082	-0.090065	-0.041234	0.110349	0.484906	-0.626831	-0.872755	0.051838	-0.018363	0.485050
33618	-0.153434	-0.905115	9.809368	-0.368546	-0.146307	-0.016659	0.109319	0.502103	-0.619865	-0.872245	0.059683	-0.019229	0.485033
33619	0.130441	-0.795830	9.234975	-0.310128	-0.206460	-0.009798	0.105830	0.509020	-0.616818	-0.871820	0.067429	-0.018595	0.484806
33620	0.065129	-1.257742	9.295107	-0.518274	-0.250539	0.004925	0.098347	0.520635	-0.613998	-0.871213	0.078877	-0.019119	0.484149
33621	0.165089	-1.967005	10.104740	-0.605323	-0.186678	0.019180	0.091111	0.532283	-0.607640	-0.870429	0.091529	-0.021743	0.483222
33622	0.692169	-2.265840	10.364746	-0.321087	-0.073104	-0.026592	0.088925	0.543307	-0.603159	-0.869607	0.097823	-0.023388	0.483391
33623	0.743436	-1.903469	10.053411	-0.011015	-0.076519	-0.078556	0.087816	0.551297	-0.599606	-0.868842	0.099102	-0.021984	0.484571
33624	0.812874	-1.815462	9.714391	0.049368	-0.091075	-0.092068	0.084387	0.549941	-0.602201	-0.868095	0.099156	-0.019604	0.485999
33625	0.810914	-1.401615	9.710574	-0.020079	-0.060064	-0.089720	0.081336	0.550793	-0.602569	-0.867189	0.100409	-0.018528	0.487399
33626	1.066576	-1.930550	9.686336	-0.152841	-0.061998	-0.086661	0.077781	0.547524	-0.604902	-0.866065	0.103686	-0.018632	0.488706
33627	1.073438	-2.366455	9.569853	-0.219822	-0.068520	-0.108194	0.074289	0.555533	-0.602116	-0.864547	0.108504	-0.019296	0.490319
33628	1.161054	-2.544804	9.433728	-0.097811	-0.073008	-0.136166	0.071344	0.561467	-0.600910	-0.863033	0.110953	-0.018561	0.492462
33629	0.959455	-2.237664	9.301714	-0.010696	-0.038165	-0.122879	0.068422	0.562053	-0.600361	-0.861788	0.111882	-0.017648	0.494461
33630	1.249653	-2.425065	9.215367	0.043670	-0.003340	-0.126328	0.064199	0.560974	-0.603474	-0.860646	0.111198	-0.016739	0.496632
33631	1.233595	-2.593112	9.337699	-0.015702	0.002060	-0.128476	0.061548	0.560460	-0.603191	-0.859305	0.111847	-0.016539	0.498810
33632	0.999026	-2.962276	9.176684	-0.153688	0.036548	-0.153213	0.059939	0.563775	-0.602127	-0.857424	0.114165	-0.018221	0.501456
33633	1.176524	-2.756478	9.445308	-0.062675	0.054936	-0.152787	0.058986	0.568048	-0.600413	-0.855692	0.115142	-0.019338	0.504143
33634	1.356498	-3.088463	9.360706	-0.057257	0.025736	-0.148076	0.057378	0.570273	-0.598825	-0.854065	0.115911	-0.019878	0.506697
33635	1.433438	-3.045158	9.314017	-0.079871	0.022940	-0.165719	0.056573	0.571388	-0.597769	-0.852146	0.117566	-0.020575	0.509512
33636	1.166869	-2.756694	9.387597	-0.132403	0.003617	-0.178901	0.053374	0.575127	-0.597217	-0.850015	0.119852	-0.021428	0.512495
33637	0.895811	-2.545841	9.284794	-0.260374	0.018063	-0.182360	0.051749	0.580241	-0.594317	-0.847452	0.124640	-0.023844	0.515482
33638	0.678348	-2.439779	9.466706	-0.194095	0.018151	-0.158968	0.049981	0.586328	-0.590104	-0.845324	0.127812	-0.025620	0.518107
33639	0.949031	-2.579085	9.383254	-0.002481	-0.018100	-0.137619	0.046255	0.588435	-0.589023	-0.843855	0.128565	-0.024871	0.520347
33640	1.141090	-2.400318	9.478782	0.115487	-0.052624	-0.116667	0.043088	0.587897	-0.591620	-0.842973	0.127216	-0.022345	0.522220
33641	0.898613	-2.112151	9.451752	0.071501	-0.049041	-0.115073	0.040842	0.585461	-0.591341	-0.841932	0.127004	-0.020352	0.524029
33642	0.836106	-2.156050	9.316112	-0.084654	-0.025376	-0.086366	0.038859	0.585065	-0.592112	-0.840834	0.128726	-0.020456	0.525366
33643	0.795565	-1.731900	9.532947	0.021746	0.009502	-0.067448	0.036992	0.587961	-0.592227	-0.840143	0.128668	-0.020087	0.526498
33644	0.975155	-1.955808	10.093252	0.077852	0.047987	-0.045063	0.038335	0.584922	-0.593288	-0.839861	0.126869	-0.019821	0.527394
33645	1.034595	-1.777506	10.129918	0.082204	0.033369	-0.048717	0.037562	0.582713	-0.596036	-0.839515	0.125482	-0.019252	0.528297
33646	0.800659	-1.773939	9.902116	0.042975	0.004001	-0.072872	0.034650	0.580699	-0.595358	-0.838863	0.124742	-0.018546	0.529532
33647	0.731208	-1.375602	9.623769	0.123190	-0.026963	-0.070591	0.033602	0.580005	-0.597448	-0.838412	0.123245	-0.016470	0.530664
33648	0.540935	-1.932187	9.513356	0.049151	-0.031671	-0.082012	0.030706	0.576056	-0.598606	-0.837684	0.122780	-0.015079	0.531962
33649	0.761844	-1.747047	9.345162	0.265314	-0.028672	-0.091995	0.029673	0.572344	-0.601222	-0.837342	0.118876	-0.011420	0.533476
33650	0.887725	-1.857819	9.246354	0.334001	0.004221	-0.134140	0.026679	0.564931	-0.606446	-0.836692	0.113263	-0.007471	0.535781
33651	1.187445	-2.016062	9.237329	0.155069	0.015844	-0.175652	0.025141	0.558729	-0.612206	-0.835142	0.110723	-0.005545	0.538747
33652	1.099305	-1.732272	9.247688	0.037018	-0.003553	-0.202078	0.021711	0.555338	-0.612966	-0.833050	0.110163	-0.004502	0.542099
33653	1.022377	-1.785826	9.111779	0.051050	0.022941	-0.211276	0.019329	0.553724	-0.612686	-0.830855	0.109272	-0.003731	0.545643
33654	0.786965	-1.958587	9.390444	-0.035850	0.047337	-0.261594	0.015757	0.554566	-0.614754	-0.827916	0.109368	-0.004200	0.550069
33655	0.783347	-2.208463	9.499740	-0.111973	0.061672	-0.337668	0.013346	0.558446	-0.612897	-0.823925	0.110751	-0.005604	0.555743
33656	0.993533	-1.778986	9.721390	-0.146978	0.065273	-0.352633	0.009063	0.563601	-0.608926	-0.819659	0.112485	-0.007395	0.561651
33657	1.266038	-1.793103	9.656515	0.031713	0.074620	-0.364651	0.004815	0.565427	-0.609153	-0.815597	0.111347	-0.007325	0.567759
33658	0.850097	-2.044429	9.581887	0.080041	0.062705	-0.375465	0.003895	0.564198	-0.609802	-0.811489	0.109384	-0.006466	0.574002
33659	0.708288	-2.130718	9.761808	0.081379	0.074453	-0.414242	-0.002188	0.561245	-0.610803	-0.806872	0.107415	-0.005741	0.580850
33660	0.985017	-2.006723	9.974995	0.049337	0.121876	-0.451391	-0.006959	0.562111	-0.611813	-0.801696	0.105256	-0.006028	0.588361
33661	1.169848	-1.336034	9.681234	0.242484	0.124844	-0.467974	-0.011698	0.556934	-0.614530	-0.796639	0.100092	-0.004095	0.596096
33662	1.094012	-1.620607	9.537292	0.200503	0.124809	-0.461714	-0.014300	0.549665	-0.618709	-0.791494	0.095451	-0.002631	0.603672
33663	0.907312	-1.904567	9.637199	-0.139023	0.107061	-0.452326	-0.018547	0.549720	-0.618018	-0.785727	0.096523	-0.005053	0.610976
33664	0.741522	-1.520222	9.545013	-0.127459	0.090726	-0.407044	-0.021487	0.553605	-0.616288	-0.780479	0.097465	-0.007112	0.617497
33665	0.723531	-1.784081	9.795622	-0.097630	0.088037	-0.389345	-0.026808	0.556147	-0.614670	-0.775446	0.098081	-0.008864	0.623686
33666	0.835250	-1.941562	10.118554	-0.157184	0.103559	-0.365667	-0.030283	0.560589	-0.612542	-0.770544	0.099301	-0.011576	0.629498
33667	0.931274	-1.862774	9.882883	-0.053912	0.076268	-0.372482	-0.033224	0.565563	-0.611467	-0.765713	0.099378	-0.012635	0.635333
33668	0.891590	-1.653070	9.309279	0.065465	0.016192	-0.343180	-0.038524	0.564257	-0.611162	-0.761472	0.098269	-0.011232	0.640608
33669	0.724136	-1.935176	9.236540	0.045528	0.014298	-0.351576	-0.043010	0.560459	-0.612701	-0.757042	0.097589	-0.010135	0.645957
33670	0.720322	-2.144204	9.329601	-0.120490	0.041478	-0.369985	-0.048056	0.562162	-0.612397	-0.752008	0.098966	-0.011460	0.651582
33671	0.923304	-2.232219	9.507915	-0.114765	0.056031	-0.405961	-0.053375	0.564428	-0.610910	-0.746459	0.100185	-0.012984	0.657719
33672	0.929775	-2.565417	9.873013	-0.120896	0.050369	-0.461345	-0.058697	0.566563	-0.608899	-0.740114	0.101461	-0.014265	0.664630
33673	0.992046	-2.465696	10.148677	-0.034379	0.010078	-0.525453	-0.064947	0.568981	-0.607012	-0.733025	0.102137	-0.013824	0.672348
33674	0.995308	-2.149142	9.836251	0.222800	0.017663	-0.538940	-0.072878	0.563045	-0.607212	-0.726192	0.098797	-0.009849	0.680285
33675	0.962833	-1.424476	9.269938	0.238826	0.050616	-0.544477	-0.082237	0.556248	-0.612909	-0.719205	0.094895	-0.006286	0.688258
33676	0.576954	-1.406358	9.163359	0.131155	0.083318	-0.558008	-0.089234	0.549745	-0.613904	-0.711727	0.091950	-0.004484	0.696398
33677	0.441287	-1.266845	9.228869	0.017379	0.132485	-0.573439	-0.095569	0.546091	-0.616739	-0.703726	0.090024	-0.005125	0.704727
33678	0.603747	-1.948067	9.758594	-0.264492	0.210656	-0.610947	-0.099427	0.547656	-0.615265	-0.694562	0.090859	-0.010581	0.713594
33679	0.387696	-1.624958	10.082807	-0.436490	0.178305	-0.660710	-0.104662	0.555452	-0.608531	-0.684229	0.094609	-0.018180	0.722875
33680	0.540555	-0.816789	9.903510	0.113391	0.148854	-0.635761	-0.110114	0.557176	-0.606651	-0.675155	0.091159	-0.017238	0.731819
33681	0.981628	-1.281735	10.189193	0.243604	0.098031	-0.564847	-0.118159	0.549845	-0.609474	-0.667267	0.086694	-0.014048	0.739623
33682	0.929068	-1.382807	10.216094	0.019472	0.019232	-0.543708	-0.124882	0.543729	-0.612569	-0.659227	0.086331	-0.012939	0.746859
33683	0.903220	-1.043440	9.555611	-0.012952	0.010234	-0.494032	-0.133217	0.540257	-0.613290	-0.651812	0.086533	-0.012489	0.753324
33684	0.951753	-1.116097	9.389395	-0.048502	0.037757	-0.444411	-0.138239	0.536068	-0.613382	-0.645011	0.086741	-0.012809	0.759126
33685	0.691680	-1.189190	9.275509	-0.192258	0.090604	-0.434151	-0.143817	0.535878	-0.611370	-0.638056	0.088001	-0.016218	0.764773
33686	0.792970	-1.201608	9.103428	-0.236207	0.128992	-0.425197	-0.147836	0.542257	-0.607925	-0.631078	0.089215	-0.020595	0.770297
33687	0.795405	-1.713948	9.153882	-0.153307	0.134471	-0.457986	-0.151828	0.544098	-0.606449	-0.623686	0.089307	-0.023920	0.776188
33688	0.914869	-1.466900	9.556982	-0.144401	0.119821	-0.469005	-0.154887	0.543743	-0.604327	-0.616076	0.089510	-0.026685	0.782129
33689	0.873049	-1.798907	9.595148	-0.245915	0.121568	-0.451973	-0.158613	0.544898	-0.602591	-0.608492	0.090921	-0.031309	0.787712
33690	0.865820	-1.288670	9.635848	-0.412444	0.148786	-0.461190	-0.162626	0.548276	-0.598099	-0.600353	0.093922	-0.038645	0.793260
33691	0.773363	-1.126395	9.296358	-0.430545	0.154357	-0.424382	-0.167197	0.556606	-0.591895	-0.592673	0.096996	-0.046597	0.798223
33692	0.760815	-0.504987	9.482611	-0.356122	0.171027	-0.367767	-0.170436	0.563820	-0.586227	-0.585938	0.098870	-0.053463	0.802523
33693	0.606667	-1.043908	9.591249	-0.160108	0.187746	-0.330788	-0.172181	0.566601	-0.583982	-0.580123	0.098075	-0.057595	0.806549
33694	0.521260	-1.811099	10.455956	-0.129342	0.161127	-0.354563	-0.172999	0.569100	-0.581483	-0.573971	0.097431	-0.060724	0.810788
33695	0.430131	-1.917341	10.400799	0.037369	0.134706	-0.388745	-0.175374	0.567746	-0.582645	-0.567591	0.095249	-0.060923	0.815510
33696	0.328638	-1.893023	9.831221	0.230315	0.132958	-0.450521	-0.179027	0.556255	-0.585767	-0.560519	0.091061	-0.057685	0.821096
33697	0.404696	-2.684888	9.719993	0.263430	0.145482	-0.573997	-0.184924	0.546945	-0.592280	-0.551393	0.086324	-0.053992	0.828009
33698	0.511765	-2.886300	9.864612	0.215618	0.178056	-0.683179	-0.188582	0.536416	-0.595009	-0.540231	0.081780	-0.051071	0.835975
33699	0.531773	-2.041048	9.348494	0.323804	0.211953	-0.718711	-0.195009	0.524529	-0.599814	-0.528489	0.075428	-0.046862	0.844283
33700	0.734376	-1.097517	7.913580	0.558369	0.324926	-0.657731	-0.200198	0.506832	-0.608959	-0.517858	0.064702	-0.039742	0.852090
33701	0.571488	-2.271127	9.592913	0.193392	0.302526	-0.619829	-0.198365	0.488114	-0.616456	-0.507278	0.058019	-0.038883	0.858948
33702	0.440650	-2.131472	9.696881	-0.482703	0.272604	-0.587227	-0.199434	0.489094	-0.615529	-0.496374	0.058742	-0.049128	0.864725
33703	0.067159	-1.701713	8.933591	-0.486875	0.290907	-0.578997	-0.199614	0.495577	-0.611067	-0.485464	0.059105	-0.059898	0.870197
33704	0.041046	-2.288107	9.157993	-0.278484	0.291194	-0.543770	-0.200186	0.502187	-0.607912	-0.475304	0.057451	-0.066799	0.875399
33705	0.082026	-2.761663	9.972782	-0.248312	0.302171	-0.528853	-0.199658	0.502185	-0.607523	-0.465342	0.055233	-0.073609	0.880334
33706	0.096293	-2.744420	9.377777	-0.481347	0.300128	-0.531869	-0.200259	0.513204	-0.601743	-0.454973	0.055271	-0.084158	0.884795
33707	0.090988	-2.625101	9.794726	-0.639040	0.279884	-0.506806	-0.203111	0.522881	-0.595815	-0.444786	0.057008	-0.097682	0.888467
33708	0.034500	-2.895427	10.287358	-0.701986	0.221359	-0.473805	-0.201444	0.530584	-0.590449	-0.435093	0.060304	-0.111448	0.891424
33709	0.192288	-3.634106	10.201647	-0.359220	0.163248	-0.477473	-0.205347	0.538897	-0.585168	-0.425775	0.061632	-0.118959	0.894855
33710	-0.094883	-4.084139	10.346301	-0.213896	0.122985	-0.535731	-0.210261	0.537881	-0.582900	-0.415630	0.062593	-0.123047	0.898996
33711	-0.129226	-2.964876	9.775902	-0.212744	0.090088	-0.556027	-0.216930	0.542657	-0.578516	-0.405141	0.064171	-0.127219	0.903083
33712	0.236050	-1.670344	10.268011	-0.101739	0.057496	-0.496404	-0.223277	0.539161	-0.579253	-0.395908	0.065289	-0.128762	0.906871
33713	0.399377	-1.548130	10.026376	-0.045834	0.007572	-0.402828	-0.228024	0.532368	-0.579349	-0.388537	0.066616	-0.129313	0.909879
33714	0.256035	-1.814419	10.343000	0.014166	-0.047975	-0.329526	-0.234622	0.526947	-0.581265	-0.382705	0.068304	-0.128125	0.912390
33715	0.161334	-1.180776	9.933277	0.145911	-0.028414	-0.251396	-0.240952	0.521381	-0.583707	-0.378414	0.068399	-0.124981	0.914606
33716	0.139934	-0.730520	10.033021	0.294864	0.004080	-0.114127	-0.245140	0.512759	-0.588005	-0.376745	0.066453	-0.119345	0.916190
33717	0.062173	-1.623572	9.974155	0.296397	0.044438	-0.049538	-0.246410	0.503422	-0.592063	-0.376151	0.063542	-0.114154	0.917301
33718	0.203895	-2.030755	9.734496	0.301892	0.074603	-0.062450	-0.245541	0.492941	-0.598500	-0.375246	0.060121	-0.108980	0.918531
33719	0.182310	-1.560395	9.380783	0.292904	0.048086	-0.075394	-0.246668	0.483037	-0.604265	-0.374132	0.057213	-0.103796	0.919771
33720	0.345697	-1.458015	8.968418	0.143939	-0.028773	-0.068640	-0.248497	0.478384	-0.606088	-0.373134	0.056886	-0.100738	0.920536
33721	0.447833	-1.637945	9.065277	0.098592	-0.087296	-0.063230	-0.250055	0.473717	-0.608963	-0.372285	0.057898	-0.098082	0.921103
33722	0.472972	-1.822941	9.835951	0.086096	-0.087201	0.001310	-0.253748	0.469915	-0.609983	-0.372626	0.058940	-0.095733	0.921147
33723	0.425401	-1.941824	10.280375	0.151014	-0.039641	0.003409	-0.255721	0.466645	-0.610625	-0.372968	0.058555	-0.092512	0.921362
33724	0.477066	-1.663673	9.967862	0.164921	-0.014053	-0.016871	-0.257015	0.462113	-0.613370	-0.372928	0.057694	-0.089232	0.921756
33725	0.460807	-1.309610	9.377296	0.175147	-0.024995	-0.029734	-0.258316	0.457458	-0.614804	-0.372650	0.056917	-0.085594	0.922261
33726	0.438817	-1.746690	9.637442	0.030037	-0.049813	-0.011955	-0.260153	0.453907	-0.615971	-0.372605	0.057713	-0.084539	0.922328
33727	0.396636	-1.512403	9.217806	-0.350097	-0.076707	-0.013847	-0.262834	0.458345	-0.613455	-0.372090	0.061774	-0.090204	0.921735
33728	0.151845	-1.248640	9.091982	-0.406777	-0.080332	0.031072	-0.265407	0.467993	-0.610021	-0.372343	0.066304	-0.097024	0.920625
33729	0.593416	-1.803775	9.741315	-0.103761	-0.142004	0.085344	-0.268116	0.476019	-0.604750	-0.374077	0.069531	-0.097755	0.919606
33730	0.765019	-2.384341	10.147698	0.276594	-0.200068	0.096619	-0.271816	0.472910	-0.604984	-0.376729	0.071036	-0.091182	0.919084
33731	0.750653	-2.424415	9.695666	0.341412	-0.210067	0.078512	-0.275502	0.468552	-0.606792	-0.379052	0.072197	-0.083204	0.918795
33732	0.450815	-2.263150	9.181374	0.139982	-0.149131	0.048774	-0.279322	0.463111	-0.607550	-0.380474	0.073876	-0.079451	0.918406
33733	0.354398	-2.257629	9.444632	-0.039987	-0.074512	0.011747	-0.282893	0.460415	-0.607391	-0.380774	0.075538	-0.079443	0.918147
33734	0.312801	-2.611628	10.087474	-0.014743	-0.030768	-0.025100	-0.283944	0.460001	-0.608825	-0.380403	0.076335	-0.079323	0.918245
33735	0.638934	-2.235503	10.119801	0.154252	0.064429	-0.059468	-0.284591	0.456987	-0.609739	-0.379470	0.074067	-0.076734	0.919037
33736	0.503238	-2.086045	10.279078	0.052939	0.044121	-0.083959	-0.284190	0.456705	-0.610136	-0.378029	0.073065	-0.075850	0.919784
33737	0.374359	-1.381810	9.423491	-0.101373	-0.016187	-0.034840	-0.286842	0.457008	-0.610245	-0.377293	0.074159	-0.077385	0.919871
33738	0.253863	-1.415060	8.917748	-0.018055	-0.070757	0.026580	-0.287754	0.455218	-0.612206	-0.377943	0.075637	-0.077104	0.919507
33739	0.198204	-1.868928	9.213354	0.024340	-0.076236	0.024974	-0.289750	0.455119	-0.610747	-0.378588	0.076766	-0.075968	0.919243
33740	0.391012	-1.846389	9.359513	0.036827	-0.052494	0.004702	-0.290546	0.454587	-0.610085	-0.379064	0.077540	-0.074767	0.919080
33741	0.571807	-1.817846	9.860952	0.066676	0.013337	0.006596	-0.293472	0.456540	-0.609798	-0.379303	0.076713	-0.073510	0.919152
33742	0.757920	-1.913591	9.899758	0.164814	0.000673	0.007124	-0.292394	0.453776	-0.611120	-0.379935	0.075533	-0.070362	0.919235
33743	0.790994	-1.774352	9.786785	0.257658	-0.068692	-0.001531	-0.293535	0.444716	-0.614655	-0.380419	0.074773	-0.064957	0.919495
33744	0.828901	-1.634883	9.738680	0.238160	-0.077799	0.014991	-0.294818	0.437037	-0.617271	-0.381291	0.074456	-0.059882	0.919504
33745	0.811647	-2.057844	9.903038	0.182621	-0.081584	-0.003724	-0.296381	0.432107	-0.619096	-0.381619	0.074504	-0.055765	0.919623
33746	0.527631	-1.170386	9.240631	0.197551	-0.083361	0.001846	-0.299807	0.426940	-0.619333	-0.382184	0.074610	-0.051372	0.919636
33747	0.476873	-0.654834	8.750438	0.264688	-0.046534	0.064864	-0.301634	0.420924	-0.620632	-0.383842	0.073289	-0.046093	0.919331
33748	0.344114	-1.118311	9.095605	0.250824	-0.022787	0.085074	-0.303184	0.414067	-0.623376	-0.385906	0.071784	-0.041307	0.918813
33749	0.021688	-1.242899	9.438953	0.166870	0.015441	0.088271	-0.302494	0.410607	-0.626268	-0.387782	0.070014	-0.038357	0.918288
33750	-0.362813	-1.489743	9.952860	0.125074	0.037241	0.091708	-0.300616	0.405787	-0.626941	-0.389659	0.068367	-0.036359	0.917698
33751	-0.698548	-0.860472	9.812108	0.152814	0.015271	0.077074	-0.299398	0.402327	-0.629182	-0.391304	0.066635	-0.033700	0.917227
33752	-0.436658	-1.143623	10.590817	0.061200	0.018850	0.095077	-0.298847	0.399698	-0.631285	-0.393140	0.065822	-0.032735	0.916535
33753	-0.457385	-0.856289	10.191332	-0.011449	-0.068988	0.074532	-0.297917	0.400093	-0.631817	-0.394576	0.066848	-0.032460	0.915853
33754	-0.038952	-0.650604	9.583536	0.060748	-0.112613	0.097128	-0.300713	0.399602	-0.629303	-0.396529	0.068443	-0.030471	0.914960
33755	0.270737	-0.870848	9.732183	0.012728	-0.081547	0.102395	-0.302428	0.399061	-0.630601	-0.398511	0.069453	-0.029694	0.914048
33756	0.714461	-0.899698	9.481442	-0.013462	-0.041317	0.087455	-0.303369	0.401136	-0.629543	-0.400133	0.070338	-0.029616	0.913274
33757	1.013601	-0.922121	9.786412	0.034205	-0.002934	0.058114	-0.304032	0.400194	-0.628752	-0.401286	0.069771	-0.028999	0.912831
33758	1.165588	-0.430896	9.804323	0.100445	0.022758	0.058391	-0.303364	0.399496	-0.629282	-0.402496	0.068589	-0.027312	0.912440
33759	1.118103	-0.582244	9.902588	0.111327	0.000758	0.034489	-0.302285	0.396866	-0.630866	-0.403314	0.067361	-0.025236	0.912230
33760	1.150918	-0.387595	9.809595	0.156902	0.000771	0.014409	-0.301605	0.393427	-0.631659	-0.403805	0.066148	-0.022282	0.912178
33761	1.209487	-0.526221	10.048270	0.216922	-0.001086	-0.018502	-0.303034	0.386590	-0.632438	-0.403782	0.064141	-0.018150	0.912424
33762	1.301301	-0.569546	9.990902	0.148788	-0.013968	-0.029895	-0.303538	0.383554	-0.635320	-0.403448	0.063279	-0.015166	0.912686
33763	1.316134	-0.656964	9.749742	0.178257	0.013557	-0.007631	-0.303115	0.378200	-0.636244	-0.403552	0.061341	-0.011847	0.912821
33764	1.099177	-0.656696	9.954183	0.146915	0.048163	-0.024467	-0.303352	0.371896	-0.637031	-0.403287	0.059356	-0.009406	0.913098
33765	0.900292	-0.411984	9.859730	0.002568	0.048830	-0.052904	-0.302547	0.371326	-0.638349	-0.402336	0.058211	-0.009517	0.913590
33766	0.692318	-0.287868	9.686677	0.000342	0.058717	-0.111085	-0.302790	0.368839	-0.640840	-0.400311	0.057230	-0.009737	0.914539
33767	0.701676	-0.235584	9.490639	0.049418	0.045955	-0.125583	-0.301458	0.366908	-0.640720	-0.398081	0.055769	-0.008873	0.915611
33768	0.572985	-0.548171	9.629096	0.157498	0.031368	-0.144385	-0.302898	0.362539	-0.641104	-0.395622	0.054040	-0.005960	0.916803
33769	0.693344	-0.499161	9.818164	0.154796	0.007650	-0.127750	-0.303265	0.357320	-0.643070	-0.393461	0.052437	-0.002873	0.917840
33770	0.861966	-0.467604	9.800975	0.021430	0.015835	-0.097054	-0.303518	0.355667	-0.644380	-0.391717	0.052058	-0.002386	0.918609
33771	0.891021	-0.494072	9.784069	-0.106744	0.012146	-0.057088	-0.306432	0.353520	-0.643309	-0.390573	0.052433	-0.004218	0.919068
33772	0.905694	-0.537315	9.795604	-0.090804	0.025829	-0.074561	-0.304578	0.355406	-0.644241	-0.389118	0.052750	-0.005894	0.919657
33773	1.012073	-0.594489	9.901426	0.009224	0.047831	-0.093463	-0.304996	0.357081	-0.641614	-0.387421	0.051586	-0.005839	0.920440
33774	0.934271	-0.449612	10.094790	0.059845	0.084441	-0.084970	-0.304852	0.356242	-0.643189	-0.385925	0.049654	-0.005187	0.921178
33775	0.818682	-0.489118	9.867489	0.065924	0.069822	-0.085839	-0.304035	0.353202	-0.645033	-0.384418	0.047656	-0.004268	0.921918
33776	0.774908	-0.420270	9.620771	0.040410	0.002197	-0.077560	-0.303220	0.349485	-0.646090	-0.383042	0.047388	-0.003350	0.922509
33777	0.847413	-0.461400	9.512838	0.056076	-0.012365	-0.067300	-0.303483	0.348940	-0.646088	-0.381870	0.046994	-0.002002	0.923019
33778	0.867015	-0.528835	9.483267	0.048877	0.008703	-0.047061	-0.304669	0.346764	-0.645949	-0.381063	0.046539	-0.001006	0.923376
33779	0.867517	-0.624216	9.736411	-0.014083	0.033304	-0.041879	-0.305325	0.345942	-0.646730	-0.380291	0.045853	-0.001341	0.923729
33780	0.925087	-0.556279	9.867540	-0.049100	0.036926	-0.040219	-0.305195	0.345946	-0.646207	-0.379517	0.045622	-0.002376	0.924056
33781	0.881718	-0.561040	9.907881	-0.028322	0.035175	-0.015195	-0.304403	0.346487	-0.645951	-0.379224	0.045029	-0.003022	0.924204
33782	0.803967	-0.441408	9.755187	0.001172	0.033416	-0.001206	-0.303077	0.346609	-0.645962	-0.379218	0.044479	-0.003137	0.924232
33783	0.760832	-0.499419	9.703555	0.001164	0.038899	-0.000290	-0.303343	0.347156	-0.646353	-0.379227	0.043604	-0.003286	0.924270
33784	0.664081	-0.432057	9.756413	-0.051713	0.049873	0.031719	-0.301756	0.348099	-0.646103	-0.379781	0.043150	-0.004532	0.924058
33785	0.652062	-0.436631	9.833060	-0.112959	0.046145	0.032336	-0.300965	0.350815	-0.647419	-0.380292	0.043010	-0.006879	0.923840
33786	0.659767	-0.532572	9.918213	-0.097076	0.020563	0.031537	-0.300711	0.351651	-0.645716	-0.380802	0.043441	-0.008741	0.923594
33787	0.668755	-0.398146	9.819351	-0.040448	0.015195	0.048439	-0.298341	0.356683	-0.646389	-0.381676	0.043323	-0.009528	0.923231
33788	0.716879	-0.378913	9.786460	-0.001238	0.041784	0.061519	-0.298350	0.357925	-0.645470	-0.382823	0.042626	-0.009807	0.922786
33789	0.668709	-0.391157	9.752229	0.004040	0.026244	0.059723	-0.296092	0.357620	-0.646013	-0.383940	0.041969	-0.009857	0.922351
33790	0.755349	-0.359881	9.700660	-0.015145	0.020733	0.050408	-0.295037	0.359112	-0.646152	-0.384871	0.041770	-0.010222	0.921968
33791	0.823967	-0.590451	9.784492	-0.011388	0.022541	0.041208	-0.295031	0.359237	-0.647332	-0.385632	0.041319	-0.010508	0.921667
33792	0.746660	-0.564664	9.630486	-0.002504	0.034374	0.018160	-0.293174	0.358942	-0.647348	-0.385976	0.040777	-0.010718	0.921545
33793	0.795398	-0.667527	9.778343	0.006312	0.055406	0.020946	-0.292111	0.358247	-0.647225	-0.386370	0.039607	-0.010917	0.921428
33794	0.703091	-0.518162	9.885209	-0.035699	0.067203	0.013319	-0.290391	0.358506	-0.646715	-0.386590	0.038718	-0.011989	0.921361
33795	0.669055	-0.460627	9.842485	-0.035835	0.048038	0.024419	-0.289066	0.361211	-0.648560	-0.387015	0.038018	-0.012907	0.921199
33796	0.524146	-0.410519	9.803424	-0.004605	0.029839	0.049516	-0.288272	0.360933	-0.648042	-0.387936	0.037568	-0.013144	0.920826
33797	0.485108	-0.317081	9.708341	0.035682	0.031683	0.037715	-0.287740	0.360108	-0.647785	-0.388664	0.036612	-0.012621	0.920565
33798	0.596051	-0.324059	9.714080	0.025172	0.037176	0.039504	-0.285748	0.360216	-0.648456	-0.389419	0.035798	-0.012359	0.920282
33799	0.485939	-0.487499	9.830796	-0.009629	0.009678	0.033835	-0.284424	0.360339	-0.648336	-0.390047	0.035606	-0.012490	0.920022
33800	0.544096	-0.547408	9.868910	-0.016527	0.006008	0.029196	-0.283899	0.361431	-0.648077	-0.390591	0.035693	-0.012745	0.919784
33801	0.635615	-0.528145	9.819619	0.009747	0.015182	0.024703	-0.284688	0.361291	-0.649251	-0.391062	0.035260	-0.012557	0.919603
33802	0.652939	-0.619295	9.892925	0.009818	0.022489	0.024697	-0.283094	0.361132	-0.649657	-0.391538	0.034840	-0.012453	0.919418
33803	0.632760	-0.436933	9.756052	0.034189	0.037139	0.021098	-0.282031	0.360980	-0.649928	-0.391953	0.033827	-0.011985	0.919285
33804	0.591924	-0.460372	9.961805	-0.007844	0.033444	0.031962	-0.281498	0.360967	-0.650588	-0.392547	0.033342	-0.012296	0.919045
33805	0.548480	-0.450818	9.966335	-0.030685	0.020641	0.041093	-0.279913	0.361777	-0.649945	-0.393290	0.033145	-0.012902	0.918726
33806	0.620432	-0.373967	9.881659	0.000928	0.002378	0.026515	-0.280040	0.362310	-0.651518	-0.393799	0.033162	-0.012804	0.918509
33807	0.553398	-0.480456	9.740296	0.053392	0.015238	0.030457	-0.279786	0.362874	-0.649684	-0.394401	0.032416	-0.011809	0.918290
33808	0.575001	-0.461261	9.711959	0.064875	0.004261	0.019458	-0.279901	0.360530	-0.651388	-0.394822	0.031897	-0.010546	0.918143
33809	0.649410	-0.380906	9.946651	0.042984	0.007902	0.024875	-0.278442	0.359968	-0.651138	-0.395315	0.031380	-0.009676	0.917958
33810	0.610782	-0.358366	10.227491	0.039609	-0.001274	0.022097	-0.278447	0.359842	-0.650089	-0.395771	0.031162	-0.008835	0.917778
33811	0.686485	-0.044852	10.391044	0.069211	-0.037769	0.032441	-0.280546	0.356153	-0.651647	-0.396425	0.031283	-0.007108	0.917506
33812	0.494989	0.187097	10.781427	0.137426	-0.090724	0.044843	-0.282919	0.353981	-0.652547	-0.397362	0.031927	-0.003778	0.917099
33813	0.651653	0.186379	10.480388	0.218556	-0.141707	0.070261	-0.284509	0.351413	-0.650962	-0.398802	0.032759	0.001526	0.916450
33814	0.871926	-0.011733	10.117155	0.354285	-0.143344	0.065436	-0.287652	0.345122	-0.653824	-0.400239	0.032636	0.009237	0.915783
33815	1.148279	0.170694	9.827004	0.348561	-0.166963	0.098673	-0.290138	0.336658	-0.654070	-0.402233	0.032919	0.017132	0.914785
33816	1.119868	0.049434	9.565760	0.321966	-0.141319	0.126193	-0.294208	0.328066	-0.655352	-0.404707	0.033031	0.024193	0.913529
33817	0.882102	-0.148470	9.529555	0.341210	-0.134003	0.133663	-0.297357	0.320289	-0.656117	-0.407298	0.032802	0.031655	0.912157
33818	0.815031	-0.245161	9.438746	0.396812	-0.115790	0.085929	-0.300372	0.312103	-0.656621	-0.409053	0.031808	0.039898	0.911083
33819	0.811259	0.043670	9.466769	0.390926	-0.082092	0.041534	-0.302173	0.301414	-0.659496	-0.409978	0.030170	0.047859	0.910339
33820	0.851076	0.294252	9.542678	0.249300	-0.059475	0.009392	-0.304526	0.294037	-0.660529	-0.410252	0.029290	0.052998	0.909960
33821	0.882103	0.356484	9.428605	0.095232	-0.061472	0.003077	-0.305292	0.286649	-0.660788	-0.410295	0.029668	0.055400	0.909785
33822	0.998335	0.250858	9.433010	0.068321	-0.035943	-0.015547	-0.308469	0.285588	-0.661025	-0.410025	0.029817	0.057066	0.909799
33823	1.021985	0.352299	9.530683	0.111350	-0.017667	-0.033821	-0.309126	0.282865	-0.660235	-0.409454	0.029239	0.059394	0.909926
33824	0.982522	0.539944	9.542549	0.158737	-0.003059	-0.058532	-0.308980	0.279984	-0.660630	-0.408514	0.027996	0.062460	0.910182
33825	0.654329	1.112144	9.595526	0.240817	-0.021320	-0.070127	-0.310806	0.273830	-0.661930	-0.407338	0.026372	0.067185	0.910421
33826	0.895733	0.550412	9.839576	0.267461	-0.027666	-0.064411	-0.310493	0.263404	-0.663511	-0.406290	0.024682	0.072431	0.910534
33827	1.089414	0.392842	10.088849	0.257740	-0.056141	-0.119778	-0.312589	0.255224	-0.662448	-0.404147	0.023492	0.077724	0.911083
33828	1.260250	0.959694	9.695072	0.231387	-0.045234	-0.156860	-0.315073	0.247030	-0.663088	-0.401353	0.022273	0.082497	0.911929
33829	1.374098	1.349006	9.485530	0.192324	-0.032379	-0.131249	-0.317418	0.238549	-0.664908	-0.398986	0.021179	0.086413	0.912631
33830	1.258101	1.401423	9.401157	0.067785	-0.024258	-0.115286	-0.318726	0.232821	-0.664114	-0.396893	0.020954	0.088010	0.913395
33831	1.239235	1.314996	9.469390	-0.070550	-0.008859	-0.106779	-0.320979	0.231486	-0.663309	-0.394894	0.021579	0.086935	0.914350
33832	1.128554	1.271886	9.592590	-0.128227	0.005661	-0.112635	-0.321645	0.232315	-0.663303	-0.392824	0.022364	0.084711	0.915431
33833	1.055832	1.348240	9.446538	-0.086361	-0.003417	-0.106876	-0.320861	0.234367	-0.662653	-0.390820	0.023019	0.083303	0.916401
33834	0.708670	1.348096	9.606544	-0.035785	-0.023469	-0.082609	-0.322851	0.235479	-0.663161	-0.389333	0.023659	0.082987	0.917046
33835	0.850801	0.877858	9.925374	0.020866	-0.023478	-0.106293	-0.322595	0.234950	-0.661065	-0.387353	0.023832	0.083678	0.917817
33836	0.980666	0.955729	10.105332	0.030847	-0.029023	-0.137613	-0.325222	0.230312	-0.662357	-0.384843	0.023967	0.084651	0.918779
33837	1.219195	1.489491	9.846164	0.013888	-0.036298	-0.140470	-0.326279	0.227870	-0.661301	-0.382206	0.024374	0.085319	0.919807
33838	1.420581	1.725206	9.702504	0.035864	-0.025106	-0.078544	-0.327062	0.224049	-0.660903	-0.380784	0.024500	0.086325	0.920300
33839	1.445117	1.631048	9.595781	0.064998	-0.032207	-0.011930	-0.328648	0.223243	-0.661153	-0.380539	0.024677	0.087874	0.920249
33840	1.358502	1.595009	9.661687	0.094246	-0.015606	0.041718	-0.328366	0.220217	-0.662205	-0.381394	0.024391	0.089824	0.919715
33841	1.115116	1.573386	9.812758	0.036367	0.023608	0.051506	-0.328353	0.217202	-0.662469	-0.382400	0.023876	0.090404	0.919254
33842	0.962986	1.618486	9.720744	-0.017838	0.048165	0.033651	-0.328360	0.217486	-0.661420	-0.383117	0.023262	0.089808	0.919029
33843	0.972769	1.579183	9.480211	-0.031825	-0.010325	0.032753	-0.328760	0.219261	-0.662334	-0.383683	0.023845	0.089410	0.918817
33844	1.084215	1.463742	9.431618	0.014530	-0.077840	0.051561	-0.329426	0.219276	-0.661673	-0.384561	0.025327	0.090367	0.918316
33845	1.200181	1.415998	9.475244	0.024215	-0.085126	0.052550	-0.332082	0.218907	-0.660471	-0.385381	0.026891	0.091565	0.917809
33846	1.219297	1.465198	9.778604	-0.026389	-0.045020	0.039306	-0.333555	0.221534	-0.659671	-0.386067	0.028063	0.091524	0.917490
33847	1.259817	1.082571	10.445819	-0.134918	-0.046210	-0.003683	-0.335689	0.223486	-0.658604	-0.385836	0.030041	0.089516	0.917723
33848	1.393995	1.258305	10.391918	-0.148030	-0.097392	-0.009210	-0.335318	0.228290	-0.657031	-0.385459	0.033025	0.087674	0.917957
33849	1.706953	1.344267	10.016730	0.066818	-0.127147	0.028852	-0.340094	0.228487	-0.656468	-0.385808	0.035008	0.089969	0.917514
33850	1.763907	1.513291	9.453061	0.290205	-0.117612	0.068731	-0.342989	0.221953	-0.655923	-0.387093	0.035122	0.096269	0.916328
33851	1.683828	1.613504	9.252058	0.307498	-0.102951	0.074328	-0.344295	0.215134	-0.654735	-0.388464	0.034903	0.102783	0.915048
33852	1.604274	1.603061	9.059111	0.181372	-0.039131	0.066207	-0.346651	0.209393	-0.656424	-0.389763	0.034417	0.106477	0.914091
33853	1.609223	1.568775	8.881022	0.071281	0.011861	0.034196	-0.347426	0.203518	-0.656027	-0.390460	0.033862	0.107813	0.913658
33854	1.508876	1.386679	9.165619	0.042041	0.048252	-0.003845	-0.347162	0.203789	-0.656029	-0.390584	0.032712	0.108325	0.913586
33855	1.096526	1.395199	9.082665	0.052623	0.040858	-0.019485	-0.345297	0.202935	-0.657093	-0.390350	0.031655	0.109111	0.913630
33856	1.041662	0.778106	9.493626	-0.016568	0.020546	-0.052082	-0.344768	0.201980	-0.656180	-0.389943	0.031310	0.108815	0.913851
33857	1.361825	0.900235	9.839230	-0.107074	0.004827	-0.094044	-0.344234	0.202238	-0.657102	-0.388170	0.031997	0.106941	0.914802
33858	1.681631	1.580838	9.551670	-0.183014	0.025892	-0.075098	-0.343840	0.203057	-0.656974	-0.386903	0.032840	0.103561	0.915698
33859	1.665670	1.893337	9.471879	-0.217102	0.037901	-0.013470	-0.343730	0.207992	-0.656186	-0.386593	0.033956	0.099383	0.916251
33860	1.541182	1.710618	9.588191	-0.272419	0.049767	0.015767	-0.342820	0.213862	-0.656977	-0.387073	0.035229	0.094121	0.916556
33861	1.394683	1.587510	9.558688	-0.260973	0.057060	0.012122	-0.342329	0.223582	-0.656583	-0.387216	0.036384	0.088986	0.916963
33862	1.411563	1.590221	9.638108	-0.200450	0.036998	0.005076	-0.340492	0.229170	-0.656989	-0.388140	0.037258	0.085172	0.916900
33863	1.452820	1.532479	9.616076	-0.113808	0.033456	0.010140	-0.339983	0.232739	-0.655549	-0.388299	0.037700	0.082941	0.917019
33864	1.504158	1.383392	9.614465	-0.078840	0.059116	0.020438	-0.337607	0.235045	-0.655043	-0.389549	0.037264	0.081170	0.916665
33865	1.540898	1.263250	9.641932	-0.085566	0.048096	0.001970	-0.337615	0.237778	-0.655566	-0.389600	0.037215	0.079365	0.916803
33866	1.582536	1.123572	9.582744	-0.096119	0.077357	0.009264	-0.336425	0.241032	-0.657410	-0.390259	0.036599	0.077127	0.916739
33867	1.569176	0.887555	9.528893	-0.047103	0.071956	0.021530	-0.333917	0.242656	-0.656512	-0.390732	0.035861	0.075828	0.916675
33868	1.484972	0.859371	9.779788	-0.117045	0.064544	0.023951	-0.332732	0.244834	-0.656389	-0.391376	0.035690	0.073284	0.916614
33869	1.343302	0.733785	9.726289	-0.141330	0.057140	0.005383	-0.331012	0.247538	-0.657844	-0.391460	0.035949	0.070370	0.916796
33870	1.327283	1.066167	9.831632	-0.152865	0.049816	0.007163	-0.329578	0.252192	-0.656411	-0.391698	0.036308	0.067294	0.916911
33871	1.263783	1.239424	9.871881	-0.148701	0.060806	0.018231	-0.327743	0.257377	-0.656161	-0.392007	0.036571	0.064220	0.916989
