# Supplementary material for: Identification of Haptic Based Guiding Using Hard Reins
Source: PLoS One. 2015 Jul 22;10(7):e0132020. doi: 10.1371/journal.pone.0132020 (PMC4511788; doi:10.1371/journal.pone.0132020)
Supplement: S9 File — (ZIP) [file pone.0132020.s009.zip › Exp2_MotionData2/Subject11/path1/T9/sync9.txt]

// Start Time: 0
// Sample rate: 25.0Hz
// Scenario: 4.9
// Firmware Version: 2.6.1
Counter	Acc_X	Acc_Y	Acc_Z	Gyr_X	Gyr_Y	Gyr_Z	Mag_X	Mag_Y	Mag_Z	Quat_w	Quat_x	Quat_y	Quat_z
33391	0.749405	-4.390862	8.817625	-0.039266	-0.027323	0.059459	0.013950	0.623873	-1.159708	0.949288	-0.219118	-0.091960	0.205870
33392	0.836221	-4.374724	8.781650	0.007262	-0.034259	0.068382	0.013689	0.621056	-1.160479	0.948960	-0.218998	-0.092288	0.207360
33393	0.894814	-4.412515	8.677810	0.004309	-0.033692	0.044498	0.014094	0.621242	-1.162798	0.948700	-0.218925	-0.092727	0.208429
33394	0.828282	-4.462265	8.784473	-0.029220	-0.010337	0.023338	0.013286	0.620980	-1.162934	0.948445	-0.219515	-0.092945	0.208870
33395	0.796955	-4.593929	8.777284	0.015248	-0.008694	0.043834	0.013826	0.620551	-1.163364	0.948280	-0.219338	-0.092865	0.209837
33396	0.744805	-4.448834	8.533685	0.028018	-0.010264	0.036722	0.014110	0.619095	-1.161556	0.948223	-0.218868	-0.092780	0.210624
33397	0.829288	-4.539544	8.618812	-0.034206	-0.018809	0.073587	0.014111	0.618505	-1.160620	0.947693	-0.219646	-0.092970	0.212108
33398	0.897166	-4.528593	8.693032	0.022103	-0.017849	0.054303	0.014918	0.619225	-1.161835	0.947516	-0.219286	-0.092978	0.213266
33399	0.895673	-4.487372	8.480829	0.022617	-0.021814	0.034833	0.013844	0.617830	-1.161867	0.947391	-0.218903	-0.093161	0.214132
33400	0.783785	-4.554927	8.694567	-0.020624	-0.008932	0.038338	0.013570	0.619555	-1.162491	0.947108	-0.219361	-0.093255	0.214874
33401	0.727647	-4.531667	8.716742	0.019459	-0.048764	0.080656	0.013035	0.617833	-1.161175	0.946719	-0.219010	-0.093757	0.216720
33402	0.760962	-4.518936	8.602116	0.051536	-0.058537	0.091298	0.011963	0.616190	-1.162717	0.946424	-0.217985	-0.094247	0.218817
33403	0.765575	-4.501855	8.635831	0.017625	-0.047876	0.116011	0.011698	0.614222	-1.157182	0.945864	-0.217741	-0.094584	0.221324
33404	0.896118	-4.465485	8.759930	0.028798	-0.041160	0.136390	0.010892	0.613411	-1.158155	0.945291	-0.217305	-0.094646	0.224155
33405	0.820364	-4.559114	8.739053	0.013633	-0.027952	0.100201	0.009554	0.610348	-1.159467	0.944810	-0.217191	-0.094696	0.226265
33406	0.745843	-4.477932	8.678377	0.025357	-0.043774	0.096614	0.009024	0.607884	-1.162952	0.944378	-0.216727	-0.095000	0.228374
33407	0.668379	-4.469618	8.760194	0.005437	-0.039572	0.135493	0.009025	0.607597	-1.162825	0.943667	-0.216781	-0.095147	0.231183
33408	0.803401	-4.450185	8.660675	0.024449	-0.047217	0.163766	0.009027	0.607045	-1.163526	0.942905	-0.216443	-0.095223	0.234553
33409	0.899476	-4.402312	8.687336	0.025688	-0.053130	0.115968	0.009030	0.606232	-1.165190	0.942331	-0.216006	-0.095620	0.237086
33410	0.875208	-4.371173	8.874129	0.041383	-0.034077	0.070167	0.008359	0.605096	-1.164536	0.942099	-0.215231	-0.095769	0.238650
33411	0.895710	-4.441213	8.783808	0.121327	-0.041578	0.041195	0.006485	0.601345	-1.166274	0.942307	-0.212891	-0.095820	0.239903
33412	0.793459	-4.438227	8.657872	0.112005	-0.045622	-0.014531	0.004475	0.597535	-1.165282	0.942759	-0.210569	-0.096204	0.240025
33413	0.510426	-4.331682	8.732640	0.034609	-0.037325	0.054293	0.003133	0.596045	-1.167089	0.942536	-0.209910	-0.096530	0.241340
33414	0.635837	-4.309991	8.673734	0.004576	-0.042147	0.167303	0.001788	0.594897	-1.165200	0.941646	-0.209974	-0.096608	0.244706
33415	0.771462	-4.292955	8.749988	-0.044906	-0.020449	0.136312	0.003812	0.594197	-1.167703	0.940712	-0.211049	-0.096652	0.247340
33416	0.955705	-4.279891	8.847022	0.000065	-0.007676	0.139144	0.003956	0.591022	-1.165624	0.939984	-0.211308	-0.096222	0.250039
33417	0.935722	-4.270963	8.711699	-0.000842	0.002806	0.041163	0.005027	0.589611	-1.167950	0.939748	-0.211471	-0.096023	0.250864
33418	0.687986	-4.226893	8.824132	-0.008609	0.000331	-0.005684	0.003403	0.591733	-1.165951	0.939731	-0.211658	-0.096089	0.250748
33419	0.800910	-4.307391	8.770429	-0.004059	0.009322	0.027963	0.004210	0.592289	-1.166216	0.939561	-0.211878	-0.095838	0.251291
33420	0.849637	-4.325932	8.733546	-0.040671	0.010111	-0.016360	0.003399	0.592881	-1.166460	0.939480	-0.212696	-0.095925	0.250869
33421	0.573440	-4.301792	8.917476	-0.022120	0.019623	-0.035635	0.003932	0.595153	-1.166939	0.939575	-0.213178	-0.095838	0.250139
33422	0.799121	-4.345864	8.731977	0.004167	0.031534	-0.007310	0.006102	0.594413	-1.167040	0.939691	-0.213282	-0.095250	0.249837
33423	0.777300	-4.321968	8.880383	-0.010680	0.030903	-0.058637	0.006640	0.594350	-1.164865	0.939971	-0.213553	-0.094994	0.248647
33424	0.776559	-4.312289	8.706958	0.027367	0.042060	-0.065515	0.008257	0.594493	-1.166517	0.940509	-0.213167	-0.094328	0.247192
33425	0.809161	-4.369964	8.689135	-0.032905	0.062768	-0.096519	0.008657	0.595877	-1.165385	0.940938	-0.213938	-0.093749	0.245109
33426	0.674955	-4.297122	8.862610	0.002844	0.048629	-0.123881	0.008518	0.597306	-1.165610	0.941669	-0.213937	-0.093323	0.242450
33427	0.754767	-4.419492	8.803391	0.017618	0.076590	-0.098913	0.010539	0.597389	-1.165085	0.942341	-0.213810	-0.092244	0.240355
33428	0.622994	-4.380617	8.765351	0.013198	0.052658	-0.139719	0.012156	0.597579	-1.168783	0.943202	-0.213609	-0.091744	0.237327
33429	0.476905	-4.356570	8.705318	0.025124	0.048578	-0.114921	0.012422	0.598705	-1.168613	0.943918	-0.213176	-0.091213	0.235063
33430	0.669562	-4.183143	8.642516	0.015517	0.029420	-0.062077	0.012695	0.597538	-1.167562	0.944359	-0.212957	-0.090817	0.233639
33431	0.733564	-4.575251	8.779842	-0.038642	0.026206	-0.022485	0.013773	0.597204	-1.166494	0.944323	-0.213793	-0.090613	0.233099
33432	0.511377	-4.389936	8.665703	0.022886	0.000452	-0.039210	0.013503	0.597488	-1.166208	0.944616	-0.213334	-0.090649	0.232318
33433	0.614577	-4.456036	8.693442	-0.034929	0.001650	0.036626	0.014439	0.599371	-1.162610	0.944274	-0.214101	-0.090631	0.233007
33434	0.686540	-4.406168	8.772309	0.008052	-0.001713	0.043792	0.013364	0.598261	-1.162633	0.944104	-0.214059	-0.090431	0.233815
33435	0.704575	-4.357299	8.652127	-0.013399	-0.007075	0.037499	0.012959	0.598541	-1.162073	0.943832	-0.214381	-0.090474	0.234597
33436	0.789923	-4.365449	8.765546	-0.020304	-0.007729	0.025959	0.014437	0.600125	-1.164496	0.943611	-0.214813	-0.090597	0.235045
33437	0.729911	-4.385954	8.819227	-0.018020	0.006016	0.010154	0.014710	0.599151	-1.165623	0.943472	-0.215229	-0.090537	0.235245
33438	0.652236	-4.392227	8.742263	-0.010608	0.009801	0.003148	0.015250	0.598697	-1.164961	0.943428	-0.215518	-0.090385	0.235217
33439	0.579177	-4.364414	8.807217	-0.016075	0.006153	0.004889	0.014568	0.601557	-1.165133	0.943322	-0.215888	-0.090330	0.235321
33440	0.668000	-4.425910	8.916329	0.023689	0.003113	-0.002098	0.015384	0.599107	-1.164404	0.943453	-0.215494	-0.090152	0.235227
33441	0.691600	-4.299261	8.747584	0.010668	-0.008015	0.011928	0.015114	0.599280	-1.165487	0.943406	-0.215299	-0.090208	0.235574
33442	0.696795	-4.500623	9.119994	-0.011972	0.017307	-0.012736	0.014574	0.599718	-1.165466	0.943466	-0.215629	-0.089968	0.235120
33443	0.596934	-4.381070	8.952328	0.112198	0.035025	-0.075866	0.014846	0.598851	-1.165088	0.944345	-0.213556	-0.089108	0.233807
33444	0.445531	-4.245469	8.681851	0.079199	0.065147	-0.047453	0.015658	0.597417	-1.165280	0.945080	-0.212340	-0.087649	0.232495
33445	0.685491	-4.367353	8.685320	0.075009	0.059268	-0.026333	0.018090	0.595390	-1.166057	0.945602	-0.211169	-0.086288	0.231946
33446	0.549817	-4.381962	8.609046	0.061228	0.026949	-0.054841	0.017423	0.593456	-1.167750	0.946186	-0.210088	-0.085698	0.230762
33447	0.641719	-4.343860	8.787315	0.104988	0.019064	-0.044172	0.018508	0.591151	-1.167428	0.946838	-0.208140	-0.085034	0.230095
33448	0.794645	-4.256131	8.649313	0.110083	0.012687	-0.000027	0.019317	0.590634	-1.164315	0.947369	-0.206169	-0.084236	0.229979
33449	0.928304	-4.183323	8.455463	0.045687	0.007096	-0.083395	0.018252	0.586427	-1.165531	0.947927	-0.205226	-0.084252	0.228512
33450	0.713980	-4.080360	8.775508	-0.075801	0.042449	-0.044616	0.018511	0.589975	-1.165692	0.947900	-0.206822	-0.083963	0.227289
33451	0.815148	-4.263008	8.958134	-0.027953	0.047378	-0.083352	0.019045	0.591530	-1.165921	0.948218	-0.207451	-0.083561	0.225530
33452	0.756540	-4.264088	8.811903	-0.021786	0.060407	-0.176946	0.019584	0.591536	-1.166746	0.949050	-0.207888	-0.083214	0.221724
33453	0.619188	-4.184040	8.802269	-0.077076	0.088733	-0.191056	0.020514	0.596107	-1.168792	0.949693	-0.209448	-0.082693	0.217662
33454	0.562966	-4.267592	8.890245	-0.080691	0.106392	-0.187404	0.023339	0.597451	-1.168372	0.950361	-0.211178	-0.081778	0.213379
33455	0.580888	-4.233306	8.642581	-0.091473	0.127545	-0.183766	0.025209	0.602788	-1.167675	0.950934	-0.213184	-0.080541	0.209260
33456	0.530132	-4.345889	8.742981	-0.109614	0.127260	-0.178507	0.027884	0.609003	-1.162728	0.951434	-0.215559	-0.079304	0.204984
33457	0.374564	-4.341442	8.627436	-0.073410	0.074719	-0.127416	0.028677	0.613933	-1.161758	0.951730	-0.217092	-0.078742	0.202187
33458	0.282474	-4.355260	8.542864	-0.049096	0.032534	-0.067470	0.030288	0.615365	-1.157772	0.951845	-0.218090	-0.078602	0.200625
33459	0.299105	-4.439914	8.669195	-0.065861	-0.032588	0.043452	0.029473	0.617333	-1.156061	0.951305	-0.219326	-0.079287	0.201564
33460	0.222816	-4.467978	8.893355	-0.056708	-0.078179	0.164320	0.028394	0.617944	-1.156848	0.950250	-0.220381	-0.080287	0.204965
33461	0.337025	-4.485329	8.877732	-0.007203	-0.110344	0.259726	0.027859	0.616588	-1.159069	0.948936	-0.220527	-0.081234	0.210451
33462	0.644653	-4.484607	8.826984	-0.029696	-0.125502	0.290435	0.025985	0.612683	-1.160266	0.947338	-0.221059	-0.082473	0.216523
33463	0.764077	-4.499422	8.943906	-0.029319	-0.079201	0.216442	0.026927	0.613090	-1.160400	0.946105	-0.221668	-0.083118	0.220999
33464	0.553109	-4.529979	8.716187	-0.026779	-0.066143	0.191832	0.025041	0.613303	-1.161599	0.945004	-0.222230	-0.083645	0.224908
33465	0.599217	-4.417473	8.678236	-0.059491	-0.050820	0.172364	0.024236	0.612013	-1.160267	0.943847	-0.223453	-0.084084	0.228366
33466	0.911515	-4.496758	8.832858	-0.028891	-0.024903	0.142498	0.023969	0.611136	-1.158927	0.943000	-0.224153	-0.084062	0.231172
33467	0.707218	-4.483487	8.691678	0.009548	-0.017981	0.018939	0.023427	0.612022	-1.159848	0.942901	-0.223951	-0.084269	0.231696
33468	0.586277	-4.495392	8.692870	-0.023623	-0.001333	0.017201	0.023158	0.612189	-1.160658	0.942710	-0.224455	-0.084322	0.231963
33469	0.663758	-4.498846	8.647127	-0.017836	-0.009777	0.001236	0.022880	0.614889	-1.160431	0.942584	-0.224775	-0.084587	0.232069
33470	0.668610	-4.491470	8.695368	-0.024273	0.013897	-0.023390	0.023693	0.613325	-1.161173	0.942611	-0.225296	-0.084531	0.231475
33471	0.694730	-4.464292	8.695964	-0.006671	0.033051	-0.072727	0.023956	0.615107	-1.158662	0.942950	-0.225470	-0.084279	0.230010
33472	0.789191	-4.457719	8.718072	-0.007634	0.052419	-0.100919	0.023145	0.616283	-1.159570	0.943512	-0.225738	-0.083727	0.227634
33473	0.819413	-4.500860	8.805989	0.002247	0.073580	-0.198008	0.024355	0.616952	-1.159016	0.944519	-0.225704	-0.083251	0.223630
33474	0.616025	-4.536128	8.645944	-0.004785	0.108946	-0.264944	0.025830	0.619504	-1.160316	0.946039	-0.225946	-0.082202	0.217258
33475	0.529346	-4.583839	8.525684	-0.071318	0.129671	-0.263228	0.026899	0.622293	-1.159146	0.947037	-0.227434	-0.081277	0.211633
33476	0.532078	-4.714880	8.562867	-0.086241	0.149365	-0.273754	0.027696	0.625907	-1.156581	0.948077	-0.229306	-0.079990	0.205354
33477	0.490798	-4.824870	8.610577	-0.093928	0.135511	-0.291535	0.030649	0.629498	-1.155135	0.949017	-0.231201	-0.079170	0.199113
33478	0.224181	-4.807848	8.713004	-0.017730	0.101391	-0.252560	0.031980	0.635030	-1.156199	0.950128	-0.231592	-0.078422	0.193576
33479	0.232358	-4.773741	8.448190	0.006736	0.063821	-0.163428	0.033861	0.636690	-1.156167	0.950860	-0.231501	-0.077945	0.190254
33480	0.156134	-4.697423	8.584901	-0.037798	0.023376	-0.053307	0.032774	0.639543	-1.155652	0.950925	-0.232263	-0.077878	0.189027
33481	0.264528	-4.654180	8.645677	-0.004770	-0.026880	0.049002	0.032366	0.640635	-1.153292	0.950647	-0.232386	-0.078159	0.190153
33482	0.386302	-4.678670	8.678487	0.018458	-0.070988	0.115072	0.031969	0.638562	-1.155402	0.950170	-0.231977	-0.078905	0.192711
33483	0.521507	-4.627646	8.836321	0.021252	-0.078762	0.143286	0.030762	0.636389	-1.152319	0.949560	-0.231550	-0.079626	0.195910
33484	0.436951	-4.634031	8.881921	0.069681	-0.089138	0.147809	0.028750	0.633360	-1.154441	0.949143	-0.230144	-0.080363	0.199257
33485	0.470178	-4.516927	8.631694	0.094858	-0.107497	0.179591	0.027276	0.631177	-1.156815	0.948655	-0.228251	-0.081160	0.203391
33486	0.594287	-4.650616	8.713546	0.087004	-0.090452	0.207059	0.027295	0.624942	-1.157427	0.948040	-0.226598	-0.081580	0.207891
33487	0.699272	-4.578315	8.646410	0.089653	-0.122339	0.203302	0.023804	0.621112	-1.160240	0.947362	-0.224768	-0.082573	0.212521
33488	0.821898	-4.539682	8.580069	0.091019	-0.106894	0.154754	0.023135	0.619550	-1.159600	0.946922	-0.222877	-0.083514	0.216077
33489	0.877676	-4.528951	8.658734	0.068379	-0.088664	0.129147	0.021532	0.614904	-1.159732	0.946488	-0.221462	-0.084312	0.219104
33490	0.825919	-4.592999	8.749108	0.071575	-0.055476	0.082525	0.020320	0.614648	-1.159726	0.946348	-0.220040	-0.084674	0.220993
33491	0.721848	-4.509941	8.552700	0.031344	-0.019347	0.045523	0.017233	0.611070	-1.161580	0.946223	-0.219489	-0.084706	0.222063
33492	0.748906	-4.638107	8.636348	0.038615	-0.003282	0.045645	0.019395	0.609049	-1.162354	0.946174	-0.218855	-0.084398	0.223012
33493	0.803254	-4.467198	8.506729	0.062570	-0.013293	-0.044535	0.019532	0.608384	-1.164424	0.946592	-0.217595	-0.084586	0.222399
33494	0.916997	-4.343754	8.465957	0.004309	-0.001210	-0.085338	0.019263	0.608356	-1.162921	0.946992	-0.217403	-0.084949	0.220739
33495	0.703313	-4.507819	8.836182	-0.021355	0.013200	-0.065831	0.019532	0.608353	-1.163060	0.947180	-0.217812	-0.085114	0.219462
33496	0.532431	-4.464806	8.719875	0.036729	-0.005361	-0.086947	0.016835	0.609279	-1.163545	0.947712	-0.216982	-0.085425	0.217862
33497	0.599542	-4.422315	8.750503	0.008268	0.005453	-0.030403	0.017916	0.608131	-1.164140	0.947858	-0.216858	-0.085445	0.217341
33498	0.665768	-4.338571	8.761533	0.030484	0.018616	-0.051486	0.018588	0.608491	-1.161953	0.948249	-0.216312	-0.085172	0.216285
33499	0.648445	-4.435988	8.800253	0.001421	0.032288	-0.039105	0.018319	0.608516	-1.162768	0.948448	-0.216415	-0.084749	0.215471
33500	0.685428	-4.352780	8.757428	0.032348	0.032856	-0.051392	0.018046	0.609349	-1.161646	0.948868	-0.215895	-0.084198	0.214357
33501	0.734696	-4.405304	8.677487	0.006699	0.042734	-0.100041	0.020205	0.608775	-1.163600	0.949366	-0.215839	-0.083820	0.212349
33502	0.599527	-4.422316	8.745687	-0.033120	0.051042	-0.090359	0.020738	0.610453	-1.163006	0.949690	-0.216570	-0.083374	0.210321
33503	0.585887	-4.461401	8.784081	0.002063	0.033710	-0.096544	0.021953	0.609852	-1.162767	0.950129	-0.216571	-0.083168	0.208410
33504	0.521964	-4.426154	8.719262	0.024020	0.022761	-0.077966	0.022221	0.610416	-1.162888	0.950595	-0.216118	-0.082965	0.206829
33505	0.430233	-4.435095	8.779106	0.000552	0.026144	-0.007272	0.021547	0.610277	-1.162339	0.950640	-0.216269	-0.082509	0.206648
33506	0.511111	-4.370515	8.704065	0.035427	-0.013550	0.027928	0.023170	0.608266	-1.162969	0.950648	-0.215620	-0.082499	0.207292
33507	0.515527	-4.341298	8.752128	0.001295	-0.030535	0.055999	0.023578	0.607279	-1.163689	0.950339	-0.215628	-0.082835	0.208561
33508	0.660563	-4.324101	8.739597	-0.000412	-0.031283	0.086016	0.023174	0.607329	-1.165457	0.949915	-0.215681	-0.083064	0.210342
33509	0.728604	-4.315572	8.849952	-0.015904	-0.039595	0.057605	0.021290	0.606524	-1.165597	0.949507	-0.215972	-0.083638	0.211651
33510	0.710390	-4.366879	8.897926	0.057076	-0.039844	0.020706	0.021831	0.605827	-1.166718	0.949594	-0.214790	-0.084062	0.212297
33511	0.485184	-4.273870	8.779576	0.038518	-0.040542	0.041910	0.019139	0.604845	-1.164534	0.949484	-0.214012	-0.084487	0.213403
33512	0.476546	-4.303144	8.928787	0.062165	-0.047963	0.098517	0.018066	0.603485	-1.166067	0.949243	-0.212829	-0.084707	0.215560
33513	0.716888	-4.250261	8.622809	0.077853	-0.059817	0.116124	0.017266	0.600489	-1.164654	0.948941	-0.211340	-0.085005	0.218222
33514	0.658530	-4.231893	8.678656	0.002531	-0.061966	0.105276	0.016733	0.598707	-1.166889	0.948377	-0.211234	-0.085726	0.220480
33515	0.575900	-4.311057	8.874120	-0.007440	-0.077106	0.138760	0.016465	0.598126	-1.166086	0.947570	-0.211322	-0.086624	0.223497
33516	0.714705	-4.342525	8.883431	0.026345	-0.084275	0.152936	0.014050	0.594808	-1.167530	0.946834	-0.210743	-0.087462	0.226810
33517	0.644075	-4.465203	8.766637	0.077396	-0.088579	0.128338	0.012707	0.593435	-1.168241	0.946389	-0.209152	-0.088239	0.229820
33518	0.658888	-4.270743	8.546556	0.074787	-0.117685	0.153775	0.009888	0.590441	-1.171035	0.945774	-0.207500	-0.089480	0.233344
33519	0.658384	-4.197890	8.846909	0.010373	-0.098257	0.209385	0.008280	0.587639	-1.171107	0.944624	-0.207272	-0.090411	0.237800
33520	0.919653	-4.164010	8.907633	0.065135	-0.104920	0.246585	0.006128	0.586134	-1.171404	0.943507	-0.206018	-0.091065	0.243019
33521	1.026465	-4.176641	8.882118	0.053841	-0.085318	0.133490	0.005339	0.580063	-1.172137	0.942893	-0.204868	-0.091872	0.246054
33522	0.782149	-4.064536	8.972475	0.033708	-0.051382	0.084183	0.003189	0.577838	-1.172048	0.942516	-0.204169	-0.092330	0.247897
33523	0.715642	-4.148294	8.872365	0.022982	-0.038146	0.084254	0.002783	0.578882	-1.173784	0.942096	-0.203729	-0.092600	0.249750
33524	0.745435	-4.201175	8.762940	0.005413	0.003649	0.042029	0.002654	0.576737	-1.173033	0.941927	-0.203764	-0.092321	0.250461
33525	0.720430	-4.264735	8.885427	-0.009465	0.003919	0.026076	0.003190	0.577725	-1.173280	0.941740	-0.204037	-0.092200	0.250985
33526	0.889046	-4.344223	8.821389	-0.004479	0.017640	-0.023361	0.003050	0.579434	-1.173359	0.941898	-0.204214	-0.091961	0.250335
33527	0.124190	-4.338643	9.178234	-0.137512	0.076730	-0.086895	0.003183	0.579995	-1.173206	0.941881	-0.207060	-0.091556	0.248200
33528	0.292195	-4.427798	9.627013	-0.162166	0.175716	0.145246	0.009372	0.582093	-1.165704	0.940763	-0.211275	-0.088472	0.249999
33529	0.705450	-4.743187	9.560225	-0.104722	0.329169	0.144564	0.018252	0.585941	-1.162953	0.940129	-0.215171	-0.082172	0.251209
33530	0.052694	-4.878881	9.218634	-0.202927	0.495303	0.078286	0.030098	0.589296	-1.160254	0.939587	-0.221615	-0.073564	0.250304
33531	-0.632645	-4.561166	9.098910	-0.120053	0.562168	0.492863	0.046516	0.595699	-1.158873	0.937276	-0.227432	-0.061348	0.256952
33532	0.203745	-4.337296	8.285134	0.138554	0.439098	0.561671	0.062973	0.588983	-1.155190	0.935428	-0.227780	-0.049867	0.265716
33533	0.204976	-3.997455	7.752993	0.053947	0.344967	0.276128	0.071882	0.583509	-1.154652	0.934482	-0.228912	-0.041835	0.269430
33534	-0.508694	-3.908421	7.961524	-0.122980	0.175469	0.165011	0.082932	0.582615	-1.151672	0.933123	-0.232312	-0.038491	0.271720
33535	-0.619134	-4.313329	8.803760	-0.274296	0.111326	0.190670	0.088311	0.585872	-1.150537	0.930845	-0.238208	-0.036978	0.274623
33536	-0.933299	-4.486462	9.532071	-0.210306	0.071097	0.077509	0.090454	0.589380	-1.144716	0.929414	-0.242589	-0.036472	0.275699
33537	-0.846374	-4.283425	9.176920	0.017664	-0.024068	0.084669	0.089908	0.591641	-1.143681	0.928991	-0.242189	-0.036349	0.277488
33538	-0.424678	-4.309779	9.004695	-0.133095	0.043818	-0.122331	0.091378	0.595228	-1.140579	0.929023	-0.244837	-0.036882	0.274974
33539	-0.859936	-4.584710	9.118593	-0.008665	0.268342	0.044039	0.094871	0.598371	-1.138744	0.928906	-0.246477	-0.031664	0.274555
33540	-0.729191	-4.067818	7.739299	0.080502	0.266574	0.145075	0.102153	0.596147	-1.135899	0.928626	-0.246554	-0.025574	0.276064
33541	-0.507045	-4.282287	7.656256	-0.137770	0.109828	-0.134251	0.104312	0.595319	-1.139090	0.928718	-0.249623	-0.024905	0.273041
33542	-0.790915	-4.559289	8.111844	-0.152974	0.034274	-0.320376	0.104418	0.604824	-1.138783	0.929663	-0.252507	-0.026725	0.266933
33543	-0.668743	-4.586189	8.255422	-0.056758	-0.034746	-0.228601	0.103183	0.611873	-1.135264	0.930551	-0.253232	-0.028787	0.262907
33544	-1.087225	-6.166893	8.500053	-0.064745	-0.107519	-0.310276	0.097917	0.615844	-1.135893	0.931752	-0.253711	-0.032708	0.257681
33545	-1.568255	-4.675249	9.119205	-0.289981	0.002171	-0.184712	0.093712	0.625017	-1.135273	0.931183	-0.259023	-0.035029	0.254121
33546	0.099122	-4.324551	9.004030	0.351695	0.095071	0.201207	0.093987	0.623686	-1.139414	0.931992	-0.253112	-0.030442	0.257680
33547	0.885445	-4.567744	7.804659	0.056404	0.187407	-0.181184	0.098048	0.617323	-1.138576	0.933298	-0.252894	-0.027585	0.253455
33548	-0.150760	-4.707824	8.806665	-0.229310	0.266350	-0.524388	0.103280	0.624727	-1.138533	0.934814	-0.258234	-0.026473	0.242359
33549	-0.781669	-5.491338	8.220268	0.139316	0.160955	-0.525490	0.103256	0.632669	-1.138003	0.938090	-0.256110	-0.025533	0.231826
33550	-1.743162	-6.271006	8.885142	0.301181	0.085375	-0.364336	0.104871	0.633332	-1.137591	0.941377	-0.250690	-0.024326	0.224436
33551	-1.216702	-5.586652	8.005420	0.413851	-0.024524	-0.051845	0.103812	0.626948	-1.136830	0.943602	-0.242839	-0.023184	0.223848
33552	-1.573708	-5.126976	8.376170	0.093778	-0.111669	0.054502	0.101947	0.619898	-1.137173	0.943743	-0.240618	-0.024611	0.225491
33553	-1.302214	-4.966650	8.636064	0.247843	-0.222002	0.398998	0.100759	0.611708	-1.137971	0.942926	-0.235251	-0.025708	0.234281
33554	-1.012250	-4.602121	8.360553	0.188175	-0.275636	0.534544	0.097427	0.599920	-1.140771	0.941068	-0.230691	-0.027520	0.245794
33555	-0.640988	-4.211778	8.665104	0.070949	-0.280078	0.675496	0.093279	0.590990	-1.143469	0.937767	-0.228455	-0.029256	0.259894
33556	-0.025969	-3.904417	8.886284	0.122279	-0.238074	0.578523	0.088996	0.582138	-1.149438	0.935075	-0.225268	-0.030458	0.271958
33557	0.467981	-3.686706	8.577216	-0.000411	-0.152912	0.401758	0.086860	0.575666	-1.149896	0.932722	-0.224753	-0.031495	0.280222
33558	0.320123	-3.808346	8.571189	-0.217188	-0.040043	0.113628	0.087137	0.573798	-1.155419	0.931025	-0.228669	-0.032982	0.282514
33559	-0.451900	-3.950999	8.791714	-0.351747	0.035978	-0.024054	0.088997	0.582075	-1.152852	0.929524	-0.235434	-0.034429	0.281728
33560	-0.554743	-4.307254	9.277529	-0.236537	0.088215	-0.083450	0.096513	0.591830	-1.152351	0.928876	-0.240287	-0.034553	0.279746
33561	-0.574053	-4.497007	8.871527	-0.111514	0.107473	-0.244700	0.107259	0.602687	-1.153626	0.929745	-0.242797	-0.034379	0.274667
33562	-0.458728	-4.616332	8.565419	-0.111242	0.136030	-0.248949	0.122595	0.611947	-1.164151	0.930687	-0.245468	-0.033626	0.269140
33563	-0.439763	-4.698599	7.911825	-0.467871	0.157104	-0.504533	0.136716	0.621944	-1.174638	0.931095	-0.254678	-0.035734	0.258698
33564	-1.905334	-4.618297	8.651036	-0.608551	0.244254	0.162480	0.150126	0.642566	-1.170987	0.927167	-0.267383	-0.033571	0.260271
33565	-1.291487	-5.849953	10.287271	0.363032	0.000064	0.232800	0.155789	0.640238	-1.161984	0.927836	-0.260815	-0.030410	0.264899
33566	-1.228100	-4.399718	8.058705	0.757112	-0.058697	0.297293	0.149917	0.622322	-1.167410	0.930058	-0.246628	-0.025917	0.271099
33567	-0.909129	-4.464326	8.117128	0.406525	0.043643	0.569960	0.148908	0.599015	-1.165698	0.928877	-0.239590	-0.020046	0.281750
33568	-0.924876	-4.406350	8.101764	0.051010	0.071452	0.474428	0.150157	0.587041	-1.165009	0.926392	-0.239245	-0.016185	0.290341
33569	-0.562202	-4.763863	8.635577	-0.134572	0.122574	0.286671	0.157705	0.585593	-1.159139	0.924071	-0.242564	-0.013308	0.295089
33570	-1.349728	-4.545025	9.300665	0.042404	-0.049441	-0.104490	0.159854	0.587827	-1.159637	0.924851	-0.241481	-0.014494	0.293475
33571	-0.875477	-4.415138	8.339266	0.051013	0.074063	-0.133818	0.166301	0.594478	-1.158951	0.925871	-0.240952	-0.013459	0.290729
33572	-1.215381	-4.799976	8.789133	0.096925	0.082259	-0.234327	0.170877	0.596584	-1.162485	0.927709	-0.239592	-0.012496	0.286000
33573	-1.467353	-4.581215	8.664197	0.105498	0.017343	-0.195767	0.170885	0.594259	-1.166382	0.929297	-0.237721	-0.012488	0.282383
33574	-1.453671	-4.362522	8.239275	0.047532	0.019413	-0.012049	0.168966	0.605101	-1.166554	0.929582	-0.236966	-0.011922	0.282105
33575	-1.162802	-5.041814	8.561466	-0.135832	0.112821	-0.004113	0.172598	0.606976	-1.165308	0.928941	-0.240197	-0.010584	0.281534
33576	-1.093211	-4.394785	8.592423	-0.094725	0.118930	-0.128643	0.174328	0.613660	-1.161289	0.929202	-0.242618	-0.009542	0.278620
33577	-1.048541	-4.716874	8.422895	-0.018748	0.196129	-0.060713	0.180117	0.614909	-1.159679	0.929437	-0.244125	-0.006279	0.276606
33578	-1.107465	-4.523706	8.636291	-0.028299	0.156401	-0.183000	0.182949	0.613923	-1.156741	0.930294	-0.245511	-0.004438	0.272503
33579	-1.265494	-4.499870	8.631261	-0.096080	0.073950	-0.288028	0.182933	0.618824	-1.153716	0.931340	-0.247747	-0.004987	0.266839
33580	-1.499565	-4.411854	8.743780	-0.101881	-0.005159	-0.219549	0.179949	0.624947	-1.151435	0.931973	-0.249614	-0.006727	0.262820
33581	-1.240602	-4.798038	8.489834	-0.069543	-0.077560	-0.228786	0.177274	0.618150	-1.149577	0.932765	-0.250547	-0.009657	0.259004
33582	-0.601541	-5.075385	8.025255	-0.135800	0.031437	-0.559060	0.167286	0.623715	-1.146823	0.934897	-0.253140	-0.012592	0.248454
33583	-0.583630	-4.922062	8.525375	-0.012327	0.052473	-0.935179	0.157565	0.630327	-1.146631	0.939287	-0.253450	-0.016422	0.230723
33584	-1.264893	-4.703820	8.300605	-0.084675	0.046480	-0.719582	0.146477	0.643483	-1.145528	0.942077	-0.255016	-0.019593	0.216964
33585	-1.123860	-4.793475	8.647452	-0.100691	0.148328	-0.169119	0.142412	0.650442	-1.141433	0.942300	-0.257590	-0.018088	0.213050
33586	-0.904235	-5.129377	8.533952	0.006251	0.102932	-0.238064	0.137547	0.654395	-1.135516	0.943351	-0.257845	-0.017358	0.208094
33587	-1.076410	-5.040275	8.299298	-0.019647	0.057826	-0.185349	0.135385	0.656053	-1.131342	0.943985	-0.258511	-0.017283	0.204364
33588	-1.034711	-4.949698	8.261377	-0.079411	0.042047	-0.106967	0.132289	0.654620	-1.127667	0.944001	-0.260168	-0.017380	0.202168
33589	-1.093320	-4.873039	8.605658	-0.057354	-0.001577	-0.132813	0.128510	0.656334	-1.124292	0.944185	-0.261323	-0.018288	0.199728
33590	-1.006875	-4.839915	8.559914	0.026575	-0.044809	-0.081570	0.125274	0.657112	-1.123956	0.944611	-0.260636	-0.019466	0.198496
33591	-0.810225	-4.880061	8.412182	0.021574	-0.082601	-0.136678	0.122034	0.659352	-1.125483	0.945180	-0.259965	-0.021596	0.196436
33592	-0.548804	-4.991850	8.368086	0.021389	-0.072138	-0.127823	0.117185	0.658896	-1.125441	0.945738	-0.259246	-0.023551	0.194465
33593	-0.288180	-4.945857	8.301110	-0.000367	-0.033494	-0.115324	0.114358	0.658251	-1.125429	0.946117	-0.259190	-0.024742	0.192537
33594	-0.245331	-5.054343	8.137136	-0.074019	0.007451	-0.214311	0.112874	0.658878	-1.126483	0.946532	-0.260536	-0.026010	0.188473
33595	-0.467038	-4.970953	8.298218	-0.149631	0.037733	-0.242603	0.109615	0.666850	-1.124002	0.946620	-0.263510	-0.027097	0.183679
33596	-0.697913	-5.266438	8.534096	-0.171198	0.083706	-0.168057	0.110534	0.674773	-1.123620	0.946348	-0.266990	-0.027039	0.180030
33597	-0.874331	-5.140953	8.720323	-0.125342	-0.010397	-0.014656	0.111196	0.678699	-1.122135	0.945671	-0.269448	-0.027719	0.179822
33598	-0.851173	-5.070118	8.826422	-0.015891	-0.115906	0.046887	0.108767	0.679736	-1.121527	0.945329	-0.269383	-0.029727	0.181391
33599	-0.393855	-4.734128	8.409414	0.118744	-0.114871	0.195737	0.106355	0.675900	-1.125172	0.945132	-0.266941	-0.030352	0.185865
33600	0.618619	-4.912373	8.624789	0.020682	-0.059846	0.169039	0.107448	0.670933	-1.126438	0.944551	-0.266454	-0.030516	0.189460
33601	0.253321	-4.848616	8.473472	0.039090	-0.008541	-0.174401	0.104896	0.668607	-1.127712	0.945373	-0.265650	-0.031458	0.186305
33602	-0.287448	-4.751638	8.225039	-0.050295	0.082444	-0.146572	0.103403	0.672032	-1.126901	0.945678	-0.266840	-0.030876	0.183129
33603	-0.228405	-4.986016	8.556018	-0.032219	0.156114	-0.170809	0.106224	0.674626	-1.125212	0.946187	-0.267973	-0.028960	0.179113
33604	0.015179	-5.083582	8.325903	0.029372	0.201148	-0.244635	0.107026	0.676534	-1.122566	0.947300	-0.268017	-0.026368	0.173475
33605	-0.169793	-5.305442	8.213570	-0.022216	0.271846	-0.389281	0.113207	0.681750	-1.120968	0.948602	-0.269229	-0.023413	0.164686
33606	-0.473549	-5.267258	8.201552	-0.070561	0.305289	-0.392689	0.116694	0.687025	-1.119200	0.949594	-0.271402	-0.019974	0.155608
33607	-0.483548	-5.359682	8.288607	-0.071027	0.306626	-0.374996	0.120984	0.693647	-1.115077	0.950419	-0.273623	-0.016439	0.146848
33608	-0.529580	-5.503765	8.151063	-0.043757	0.309790	-0.350117	0.125148	0.697068	-1.107508	0.951252	-0.275263	-0.012601	0.138535
33609	-0.700655	-5.584576	7.958650	-0.051166	0.267941	-0.314999	0.128766	0.703166	-1.104623	0.951836	-0.277002	-0.009407	0.131112
33610	-0.842017	-5.662396	7.983787	-0.102053	0.238823	-0.233976	0.133330	0.708671	-1.101632	0.951889	-0.279546	-0.006433	0.125377
33611	-1.080922	-5.572038	8.115399	-0.078791	0.175362	-0.105188	0.136415	0.712804	-1.099214	0.951675	-0.281613	-0.003882	0.122451
33612	-1.097591	-5.720437	8.038973	-0.044035	0.143715	0.071546	0.140590	0.713213	-1.096520	0.951241	-0.282832	-0.000861	0.123069
33613	-0.718867	-5.757266	8.007541	0.014045	0.133382	0.186511	0.144634	0.711840	-1.090333	0.950792	-0.283068	0.002779	0.125932
33614	-0.474550	-6.078128	8.133012	0.036338	0.109437	0.156326	0.150168	0.708572	-1.089685	0.950574	-0.282667	0.005828	0.128351
33615	-0.670372	-6.120536	8.021399	0.030457	0.036053	-0.006785	0.151789	0.707097	-1.088933	0.950686	-0.282401	0.006543	0.128075
33616	-1.469401	-5.571828	7.896444	0.004472	-0.082843	-0.099416	0.150443	0.707291	-1.096008	0.950957	-0.282141	0.004409	0.126722
33617	-1.647664	-5.244887	8.004060	-0.014951	-0.129139	0.147792	0.149773	0.706190	-1.096855	0.950421	-0.282319	0.002790	0.130337
33618	-0.955789	-5.482340	8.397815	0.070124	-0.133881	0.262807	0.148433	0.704177	-1.100590	0.950105	-0.280642	0.001903	0.136151
33619	-0.815221	-5.122924	8.365714	0.049146	-0.157461	0.167065	0.147095	0.701272	-1.102579	0.949844	-0.279493	0.000029	0.140283
33620	-1.216260	-4.814598	8.418486	-0.034501	-0.106625	0.275060	0.145766	0.695374	-1.104120	0.948845	-0.279869	-0.000566	0.146174
33621	-1.179384	-4.920718	8.680411	-0.065383	-0.106133	0.352755	0.148199	0.692691	-1.101096	0.947351	-0.280979	-0.000717	0.153544
33622	-1.220778	-4.625264	8.951348	-0.068379	-0.155029	0.387786	0.147136	0.687752	-1.101380	0.945720	-0.281819	-0.001696	0.161829
33623	-1.025990	-4.733362	9.319243	0.021826	-0.094560	0.490962	0.149702	0.686047	-1.103922	0.944154	-0.281212	-0.000545	0.171737
33624	-1.110172	-4.438738	9.083332	0.103540	-0.027763	0.442149	0.152291	0.676347	-1.104677	0.943157	-0.279178	0.001762	0.180308
33625	-1.123626	-4.298210	8.780941	0.214078	0.033040	0.358018	0.156895	0.669190	-1.106874	0.942997	-0.275267	0.005272	0.186967
33626	-0.944639	-4.532881	8.718391	0.212193	0.128445	0.310854	0.161516	0.655697	-1.105318	0.942939	-0.271727	0.010187	0.192163
33627	-0.895638	-4.109600	8.490412	0.128215	0.220901	0.067153	0.169085	0.647538	-1.104034	0.943305	-0.270113	0.015313	0.192304
33628	-1.196007	-4.095614	8.630343	0.139071	0.223209	-0.238627	0.173533	0.646982	-1.102875	0.944862	-0.268437	0.018758	0.186616
33629	-1.391266	-4.341975	8.176037	0.113358	0.222230	-0.352696	0.177036	0.646838	-1.100191	0.946664	-0.267180	0.021592	0.178817
33630	-1.342852	-4.093471	8.192499	-0.067570	0.256727	-0.514851	0.179438	0.654062	-1.095618	0.947952	-0.269604	0.023449	0.167779
33631	-1.409493	-4.439439	7.928257	-0.011767	0.190593	-0.626458	0.181569	0.661916	-1.093477	0.949823	-0.270654	0.023759	0.154979
33632	-1.965063	-4.813699	7.690148	-0.168071	0.081961	-0.890955	0.178286	0.677687	-1.090470	0.951463	-0.274502	0.019960	0.137730
33633	-2.113824	-4.840642	7.996333	-0.202900	0.033081	-1.011586	0.170827	0.693739	-1.089316	0.952917	-0.278742	0.014651	0.118483
33634	-2.253052	-5.576286	8.377971	-0.010688	-0.038374	-1.076810	0.158381	0.710197	-1.088364	0.955184	-0.279130	0.007882	0.098219
33635	-2.400151	-6.462630	8.384958	0.064886	-0.009072	-0.798716	0.146760	0.721763	-1.091674	0.956976	-0.277977	0.003649	0.083142
33636	-2.717448	-7.259768	8.783260	-0.091211	0.157000	-0.449722	0.138634	0.735387	-1.089226	0.957147	-0.280030	0.003994	0.073732
33637	-1.970990	-5.537123	8.915946	-0.057639	0.384263	0.082046	0.144549	0.739426	-1.085616	0.956602	-0.281759	0.012105	0.073334
33638	0.033683	-4.558872	8.291216	0.675048	0.353318	-0.064845	0.156568	0.729816	-1.081291	0.960291	-0.269373	0.019481	0.069997
33639	1.235998	-5.056744	6.740617	0.412231	0.445985	-0.448973	0.160106	0.718747	-1.085240	0.962819	-0.262305	0.026472	0.058947
33640	0.644021	-5.548026	8.047788	-0.589194	0.515191	-0.785734	0.165180	0.732583	-1.074478	0.960135	-0.274632	0.031559	0.041488
33641	-1.094757	-4.953116	9.179165	-0.124914	0.416705	-1.105499	0.168081	0.752459	-1.064859	0.959797	-0.278084	0.033585	0.018175
33642	0.054123	-4.679931	7.859436	0.237539	0.458611	-0.445687	0.169002	0.759471	-1.061913	0.960875	-0.273991	0.039988	0.006971
33643	0.937144	-5.421242	8.804510	-0.082303	0.413734	-0.678792	0.172074	0.767259	-1.051733	0.960038	-0.276217	0.044309	-0.008172
33644	-0.397473	-5.027853	9.244460	0.182620	0.369757	-0.969722	0.169204	0.780287	-1.047182	0.960342	-0.273475	0.046010	-0.028932
33645	-0.286615	-4.559843	8.165842	0.342653	0.266748	-0.777168	0.163401	0.783271	-1.047563	0.961358	-0.267454	0.046746	-0.045534
33646	0.333150	-4.890899	8.158471	0.166942	0.250106	-0.738164	0.162997	0.783989	-1.053677	0.961219	-0.264699	0.047449	-0.061164
33647	-0.291546	-4.812420	8.078525	-0.020480	0.294187	-0.788727	0.159201	0.791084	-1.049581	0.959724	-0.265486	0.048968	-0.077775
33648	-1.153224	-4.832887	8.309820	-0.050839	0.308582	-0.592279	0.154174	0.804407	-1.043358	0.958142	-0.266564	0.051823	-0.090677
33649	-0.959501	-4.775930	8.616254	0.049755	0.374288	-0.337865	0.156441	0.811327	-1.037837	0.957358	-0.265288	0.057159	-0.099104
33650	-0.023236	-5.055116	8.620612	0.171294	0.432182	-0.262161	0.161692	0.812099	-1.033506	0.957195	-0.261461	0.063706	-0.106574
33651	0.199798	-5.056005	7.866744	0.077001	0.470213	-0.430219	0.167758	0.810910	-1.031159	0.956003	-0.259541	0.070295	-0.117282
33652	-0.613611	-4.942072	8.115358	-0.102730	0.499673	-0.570111	0.171773	0.818853	-1.022486	0.953317	-0.261129	0.077125	-0.130575
33653	-0.099901	-5.459498	8.650198	0.016043	0.612473	-0.415291	0.176871	0.825605	-1.018641	0.951268	-0.259876	0.086562	-0.141634
33654	-0.350515	-5.935042	8.405361	0.109502	0.656790	-0.738207	0.181970	0.831833	-1.010583	0.948419	-0.257182	0.094901	-0.159224
33655	-0.938402	-5.724861	7.767047	0.075538	0.659119	-0.846021	0.181666	0.842338	-1.003960	0.944633	-0.255292	0.102755	-0.178705
33656	-1.521558	-6.150586	7.677735	0.006273	0.624840	-0.851614	0.185935	0.854814	-0.988865	0.940131	-0.254657	0.110169	-0.197906
33657	-2.254082	-6.129897	7.623803	0.041589	0.520081	-0.775981	0.183203	0.865990	-0.978098	0.935929	-0.253644	0.115859	-0.215122
33658	-2.351284	-6.131671	7.531762	0.092667	0.408338	-0.482998	0.182370	0.873761	-0.975516	0.933306	-0.251276	0.120646	-0.226372
33659	-1.844474	-6.248701	7.644492	0.086978	0.222374	-0.370269	0.183164	0.878092	-0.973201	0.931440	-0.249754	0.122677	-0.234504
33660	-1.950867	-5.813676	7.402025	0.001046	-0.044501	-0.502194	0.175472	0.881939	-0.972167	0.929163	-0.251188	0.119329	-0.243560
33661	-2.228170	-5.847815	7.634507	-0.057397	-0.122480	-0.281800	0.167909	0.888111	-0.973516	0.927708	-0.253783	0.116140	-0.247917
33662	-1.311248	-4.937640	9.027964	-0.306690	-0.285946	-0.080561	0.159937	0.895370	-0.972368	0.926394	-0.261095	0.111943	-0.247169
33663	-1.090974	-5.268567	9.918307	-0.207611	-0.026344	0.027444	0.156957	0.899826	-0.965501	0.925448	-0.265201	0.112841	-0.245928
33664	-1.925344	-4.778769	9.742158	0.068275	0.026377	0.288733	0.159657	0.898048	-0.965044	0.927164	-0.263177	0.114525	-0.240808
33665	-1.533870	-4.320175	9.204246	0.188997	0.027841	0.487062	0.168573	0.890502	-0.967032	0.930375	-0.258481	0.116928	-0.232204
33666	-0.702101	-3.991919	9.121372	0.210986	0.156625	0.358685	0.178706	0.881846	-0.971389	0.932736	-0.253003	0.120715	-0.226762
33667	-0.639663	-3.575720	8.499054	0.216790	0.155709	0.074008	0.184120	0.874096	-0.973342	0.933794	-0.248041	0.123181	-0.226564
33668	-0.695455	-3.596252	7.587522	0.101373	0.128396	-0.156354	0.185338	0.872545	-0.975044	0.933270	-0.245973	0.124345	-0.230311
33669	-0.722150	-4.363828	8.098035	-0.108996	0.084957	-0.341155	0.183170	0.876092	-0.972720	0.930955	-0.248392	0.124878	-0.236705
33670	-1.189295	-4.916047	8.641554	-0.137453	0.104167	-0.553188	0.175864	0.885837	-0.969179	0.927341	-0.251848	0.124713	-0.247100
33671	-1.929567	-4.560515	8.250237	-0.125659	0.071571	-0.527564	0.167483	0.894150	-0.964034	0.923908	-0.255029	0.124143	-0.256795
33672	-1.748144	-4.661694	7.500663	-0.145132	0.047746	-0.541940	0.159369	0.903615	-0.959811	0.920218	-0.258820	0.123001	-0.266611
33673	-1.615743	-4.875366	7.400415	-0.400251	0.078673	-0.621243	0.149627	0.916989	-0.957215	0.914584	-0.267163	0.123554	-0.277298
33674	-1.619202	-5.681341	8.118963	-0.320041	0.027079	-0.736235	0.137045	0.933008	-0.949451	0.908621	-0.274677	0.121877	-0.290011
33675	-1.908680	-6.274118	7.873818	0.176142	-0.117599	-0.973329	0.118295	0.940253	-0.949133	0.904095	-0.274395	0.113627	-0.307261
33676	-2.019120	-7.043344	7.182918	0.188316	0.058533	-0.686533	0.095091	0.950584	-0.954941	0.900698	-0.272189	0.109755	-0.320327
33677	-2.501899	-8.200291	8.163840	-0.404284	0.310399	-0.288814	0.088611	0.954038	-0.950385	0.895917	-0.278117	0.116802	-0.326098
33678	-1.837557	-6.248340	9.835382	-0.685453	0.877538	0.558847	0.098684	0.963116	-0.935469	0.893437	-0.283310	0.140067	-0.319198
33679	1.165594	-3.761343	9.513978	0.503451	0.814760	0.708175	0.133604	0.953570	-0.920082	0.898305	-0.266963	0.155747	-0.312286
33680	3.214504	-4.962484	7.592640	0.809022	0.521577	-0.200162	0.147267	0.936924	-0.932520	0.899588	-0.249768	0.158973	-0.321069
33681	0.930308	-5.712705	8.635578	-0.327844	0.553185	-1.368234	0.143180	0.950023	-0.917580	0.887024	-0.256334	0.164247	-0.347136
33682	-1.079542	-4.341122	8.655028	0.243911	0.426517	-1.232487	0.122375	0.967694	-0.911576	0.878026	-0.253028	0.163751	-0.371796
33683	-0.750833	-5.121791	8.040282	0.348393	0.419611	-0.558560	0.108354	0.971640	-0.920701	0.874199	-0.245529	0.165774	-0.384721
33684	-0.928846	-5.122549	8.458517	0.274208	0.319395	-0.630131	0.102286	0.973378	-0.922212	0.869549	-0.240358	0.166148	-0.398129
33685	-0.753559	-4.412899	8.586132	0.353390	0.219408	-0.513895	0.095007	0.975077	-0.926985	0.866411	-0.234052	0.164721	-0.409168
33686	0.318991	-4.789194	8.154862	0.308099	0.256289	-0.292991	0.095024	0.969757	-0.930297	0.864575	-0.227588	0.165276	-0.416410
33687	0.066837	-5.500216	8.236745	0.050010	0.217577	-0.542392	0.089627	0.972438	-0.930283	0.859561	-0.226625	0.166124	-0.426849
33688	-1.269856	-5.497726	8.619397	0.049954	0.106729	-0.593209	0.078838	0.975493	-0.928693	0.854315	-0.226828	0.164846	-0.437630
33689	-1.520375	-5.895609	8.128428	0.349012	0.047132	-0.239822	0.069677	0.975501	-0.932134	0.853662	-0.221181	0.161532	-0.442998
33690	-1.420732	-5.721556	7.013166	0.398467	0.041598	-0.000119	0.068612	0.972018	-0.940150	0.855267	-0.214021	0.158723	-0.444433
33691	-1.399869	-5.580391	6.837005	0.159574	0.132325	0.132318	0.072394	0.969771	-0.945045	0.856723	-0.209700	0.160249	-0.443138
33692	-1.357504	-5.696107	7.241204	-0.067558	0.263139	0.302172	0.081830	0.968123	-0.944663	0.858261	-0.207572	0.166628	-0.438790
33693	-0.632570	-5.726580	7.899220	-0.264487	0.342265	0.273596	0.090863	0.965503	-0.938712	0.858383	-0.208258	0.176105	-0.434504
33694	-0.978676	-5.247230	8.775698	-0.432465	0.098212	-0.628449	0.089753	0.974895	-0.926110	0.850698	-0.217040	0.178916	-0.444067
33695	-2.556248	-4.562225	7.802512	-0.398318	0.112746	-0.418381	0.075430	0.987224	-0.916671	0.844805	-0.224339	0.182722	-0.450100
33696	-1.701316	-5.906155	8.325171	-0.532453	0.071132	0.285399	0.082538	0.996348	-0.900763	0.844684	-0.231657	0.189992	-0.443562
33697	-2.521461	-6.270409	10.324917	-0.573921	-0.437306	-0.345534	0.071051	1.006637	-0.891969	0.840538	-0.246514	0.186288	-0.444998
33698	-3.085010	-4.775492	10.161532	0.037524	-0.052663	0.415683	0.067808	1.009345	-0.889113	0.844612	-0.244816	0.187121	-0.437815
33699	-1.173578	-4.304026	8.276318	0.387768	0.204332	0.896318	0.086164	0.999542	-0.895106	0.853489	-0.232930	0.191740	-0.424894
33700	0.159498	-3.731283	7.313860	0.199227	0.421606	0.174531	0.101023	0.987504	-0.899219	0.854257	-0.225285	0.198059	-0.424576
33701	-0.747157	-4.679956	7.391894	0.083377	0.426020	-0.405524	0.104519	0.989978	-0.899179	0.849512	-0.221687	0.202913	-0.433602
33702	-2.708256	-4.562615	7.248976	-0.197078	0.219856	-0.654835	0.095064	0.997231	-0.896240	0.842002	-0.225783	0.205441	-0.444801
33703	-2.916034	-4.918289	8.278032	-0.278753	0.284322	-0.484900	0.088563	1.007560	-0.888049	0.835287	-0.229710	0.210698	-0.452919
33704	-2.508928	-4.901181	8.365025	-0.116961	0.207956	-0.288708	0.083151	1.014055	-0.880951	0.831258	-0.231011	0.213908	-0.458134
33705	-2.592206	-4.727976	7.648589	-0.019431	0.016703	-0.468182	0.074111	1.018204	-0.879346	0.826886	-0.232887	0.212424	-0.465723
33706	-2.439084	-4.327019	8.016179	0.057164	-0.112220	-0.800355	0.052798	1.026054	-0.878022	0.820095	-0.236378	0.206290	-0.478554
33707	-2.233073	-4.527176	8.286411	0.240595	-0.119967	-0.998791	0.026913	1.031915	-0.884353	0.812146	-0.237272	0.197517	-0.495083
33708	-2.133277	-7.079270	8.412245	0.294818	0.134284	-0.620295	0.009939	1.031730	-0.890029	0.806823	-0.233604	0.193826	-0.506849
33709	-2.048648	-8.512483	8.502689	0.121319	0.219497	-0.171143	-0.003258	1.030090	-0.897981	0.804915	-0.229768	0.195714	-0.510895
33710	-1.178771	-4.165660	9.040649	-0.473577	0.406107	0.425439	0.008305	1.036899	-0.884656	0.805432	-0.231572	0.209033	-0.503943
33711	2.132546	-5.331494	9.543462	0.692725	0.286463	0.134125	0.018029	1.029488	-0.887194	0.808832	-0.216611	0.207480	-0.505789
33712	1.753307	-6.280505	7.788846	0.449944	0.274122	-0.747094	0.008347	1.024980	-0.903605	0.801979	-0.209646	0.204103	-0.520788
33713	1.620199	-5.734134	8.998754	-0.408565	0.476972	-0.110205	0.010088	1.027447	-0.895357	0.797200	-0.211490	0.215587	-0.522749
33714	0.669816	-4.697735	9.308426	0.350044	0.228112	-0.862495	0.001851	1.032934	-0.890988	0.788558	-0.207223	0.211891	-0.538830
33715	-0.414114	-4.426331	7.010212	0.499242	0.248579	-0.709553	-0.016054	1.029854	-0.905618	0.781894	-0.199484	0.207419	-0.553015
33716	-0.983697	-4.737664	7.336924	-0.054399	0.211563	-0.338314	-0.028192	1.034037	-0.908479	0.777041	-0.199406	0.209991	-0.558881
33717	-0.696306	-4.858557	8.550326	-0.030111	0.156595	-0.046931	-0.031165	1.036259	-0.903323	0.775831	-0.198157	0.212521	-0.560048
33718	-0.459852	-5.084921	8.318557	0.122610	0.154178	0.031295	-0.025362	1.033455	-0.904573	0.776010	-0.194404	0.213683	-0.560673
33719	-0.568187	-5.031071	8.122238	0.132004	0.212406	0.196162	-0.020504	1.031438	-0.908244	0.777892	-0.188991	0.216167	-0.558961
33720	0.209970	-5.599561	8.420031	0.110444	0.144423	0.351102	-0.010522	1.027519	-0.908488	0.781561	-0.184133	0.218528	-0.554529
33721	-0.466808	-5.521985	8.726074	-0.059630	0.130783	-0.091420	-0.007556	1.026852	-0.907180	0.779828	-0.183941	0.220747	-0.556151
33722	-1.112928	-5.611423	8.475816	0.188072	0.210261	0.085065	-0.004856	1.025106	-0.908087	0.780485	-0.178283	0.222276	-0.556463
33723	-1.301231	-5.267753	7.812647	0.279236	0.151744	-0.035215	0.000818	1.020841	-0.913615	0.780467	-0.172344	0.221264	-0.558758
33724	-1.393191	-5.099531	7.384863	0.210301	0.170212	0.056654	0.001905	1.018054	-0.916994	0.780989	-0.166885	0.221802	-0.559472
33725	-1.067609	-6.057374	7.729480	0.120746	0.263923	0.192197	0.008924	1.014260	-0.919656	0.782404	-0.161206	0.225094	-0.557844
33726	-0.632717	-5.983931	7.761531	-0.021425	0.189776	-0.092612	0.016207	1.011784	-0.918183	0.780340	-0.159806	0.228048	-0.559933
33727	0.247102	-5.831993	7.965529	-0.054597	0.225538	-0.396815	0.012695	1.014350	-0.915056	0.774680	-0.160076	0.230749	-0.566570
33728	-1.125977	-6.206464	8.258429	-0.154192	0.154126	-0.925954	0.003258	1.016465	-0.917197	0.762860	-0.164975	0.231891	-0.580563
33729	-3.694793	-4.252657	8.403181	-0.270189	-0.124106	-1.081447	-0.025343	1.027756	-0.909945	0.749823	-0.175610	0.229405	-0.595231
33730	-4.443512	-4.610964	8.500867	-0.063951	-0.100092	0.100660	-0.037747	1.030125	-0.907812	0.751220	-0.177292	0.229049	-0.593105
33731	-3.074399	-4.872524	9.072064	-0.169864	-0.388312	0.577351	-0.039092	1.028939	-0.904286	0.759231	-0.181729	0.227252	-0.582150
33732	-1.602492	-4.413679	9.140254	0.003539	-0.410594	0.750688	-0.032078	1.026510	-0.904583	0.769711	-0.183014	0.223701	-0.569218
33733	-0.722595	-4.300606	9.123072	-0.047401	-0.197202	0.807393	-0.017111	1.022915	-0.905421	0.779585	-0.182244	0.224062	-0.555725
33734	-0.333240	-3.810459	8.880960	-0.146766	-0.121178	0.361008	-0.009018	1.019885	-0.905341	0.783568	-0.184257	0.225136	-0.548985
33735	-0.335526	-3.715834	8.754993	0.072511	-0.153697	0.097147	-0.008212	1.020718	-0.905324	0.785685	-0.184238	0.222105	-0.547197
33736	-0.955602	-4.387529	7.701060	-0.026734	-0.213811	-0.169467	-0.014946	1.020122	-0.909632	0.784683	-0.187761	0.218426	-0.548916
33737	-1.886275	-4.557312	8.164878	-0.382026	-0.247707	-0.216570	-0.024121	1.024234	-0.906252	0.782017	-0.197258	0.217727	-0.549668
33738	-1.783407	-4.737442	8.901225	-0.132844	-0.280330	-0.321236	-0.035998	1.029833	-0.896923	0.779176	-0.203827	0.213539	-0.552938
33739	-0.742871	-4.742895	8.350623	-0.006277	-0.293373	-0.108074	-0.047856	1.030622	-0.900717	0.779307	-0.207434	0.208401	-0.553372
33740	-0.036076	-4.977717	8.114092	-0.121804	-0.251512	-0.256834	-0.059317	1.033147	-0.900091	0.777010	-0.213199	0.204772	-0.555761
33741	-0.647473	-5.416073	8.211782	-0.108124	-0.268708	-0.636905	-0.077930	1.039512	-0.898711	0.770600	-0.220281	0.198851	-0.564013
33742	-1.165210	-6.148889	8.478266	-0.003345	-0.253267	-0.579759	-0.101512	1.040618	-0.898263	0.765022	-0.225500	0.192429	-0.571719
33743	-1.744515	-6.606076	8.642080	0.095569	-0.099668	-0.143357	-0.112560	1.041146	-0.903848	0.764296	-0.225542	0.189036	-0.573801
33744	-1.378418	-7.050949	8.940739	0.125096	0.116057	0.204606	-0.113898	1.038638	-0.910738	0.766772	-0.221538	0.190315	-0.571630
33745	-0.261957	-4.612825	7.964781	0.344611	0.285060	0.639252	-0.099065	1.035232	-0.913479	0.774533	-0.210346	0.193462	-0.564291
33746	0.930072	-4.421470	5.977753	0.634945	0.094415	0.251494	-0.086774	1.026595	-0.927006	0.779606	-0.198467	0.188821	-0.563180
33747	-0.383441	-5.173457	7.397151	-0.669199	0.251192	-0.495702	-0.093919	1.027715	-0.925248	0.770385	-0.207798	0.198161	-0.569261
33748	-1.054532	-5.037198	10.639883	-0.595188	0.272486	-0.035548	-0.091941	1.039531	-0.903869	0.766380	-0.214006	0.208986	-0.568496
33749	-0.595456	-5.016929	8.785721	0.557237	0.069803	-0.218945	-0.093287	1.039697	-0.909717	0.766032	-0.205401	0.202623	-0.574413
33750	-0.952769	-4.734610	7.939685	0.003947	0.060962	-0.124285	-0.099878	1.037004	-0.915596	0.764390	-0.205161	0.203017	-0.576543
33751	-0.954829	-4.634950	9.450681	0.069301	-0.036871	-0.099108	-0.106779	1.045639	-0.907455	0.763795	-0.204715	0.201093	-0.578161
33752	-0.276931	-4.489216	8.608557	0.319570	-0.099222	-0.044044	-0.108116	1.043014	-0.915441	0.765001	-0.201173	0.195712	-0.579655
33753	-0.176792	-4.528918	6.300882	-0.200469	-0.008952	-0.027380	-0.108236	1.039415	-0.925520	0.764016	-0.204256	0.197615	-0.579230
33754	-0.772106	-4.626740	9.802884	-1.130142	0.160599	0.027421	-0.101291	1.056192	-0.896395	0.758913	-0.219520	0.213231	-0.574799
33755	-1.327906	-4.864970	10.350942	0.339248	-0.250398	-0.001425	-0.104536	1.059552	-0.891062	0.761569	-0.216968	0.205315	-0.575137
33756	-0.362567	-4.653481	8.082368	0.778786	-0.251266	0.327775	-0.105588	1.052827	-0.906281	0.769659	-0.206639	0.193936	-0.572114
33757	-0.176372	-4.824944	7.631980	0.258311	-0.137220	0.427635	-0.100165	1.043412	-0.922209	0.776241	-0.202300	0.190398	-0.565927
33758	-0.634456	-4.726455	7.482368	-0.270390	-0.105861	0.415669	-0.095311	1.042339	-0.923666	0.780242	-0.206124	0.193500	-0.557937
33759	-0.244097	-5.481593	8.130769	-0.493571	-0.068055	0.286065	-0.086446	1.049928	-0.910694	0.781735	-0.213238	0.198887	-0.551239
33760	-0.272654	-5.957911	8.357368	-0.439254	-0.087056	0.102246	-0.081891	1.057537	-0.900400	0.781331	-0.220671	0.202808	-0.547445
33761	-0.039312	-5.963369	8.535492	-0.199116	-0.165348	-0.244116	-0.084355	1.068651	-0.887181	0.778538	-0.226405	0.201083	-0.549714
33762	-0.479657	-5.582977	8.109860	0.041395	-0.165992	-0.352901	-0.094467	1.071229	-0.890255	0.775520	-0.229020	0.196452	-0.554550
33763	-0.683487	-5.300190	8.284430	-0.102852	-0.156800	-0.342657	-0.105246	1.071877	-0.895158	0.771948	-0.233516	0.193358	-0.558731
33764	-0.466689	-5.184550	8.593535	-0.030615	-0.176737	-0.086235	-0.112796	1.073315	-0.894477	0.771549	-0.236318	0.190580	-0.559058
33765	-0.478845	-5.587793	8.336212	0.181696	-0.174755	0.121344	-0.116021	1.071055	-0.897924	0.774528	-0.234806	0.186201	-0.557047
33766	-0.266835	-5.598562	7.866146	0.136655	-0.118542	0.133905	-0.115750	1.070844	-0.901346	0.777122	-0.233531	0.183484	-0.554868
33767	-0.027400	-5.327170	7.885890	-0.002273	-0.055300	0.190390	-0.113588	1.069135	-0.903338	0.779524	-0.233303	0.183321	-0.551639
33768	0.132805	-5.537869	8.166834	-0.085576	-0.016764	0.114312	-0.109276	1.069065	-0.904619	0.780471	-0.234425	0.184550	-0.549410
33769	-0.043301	-5.298271	8.405170	0.041616	-0.071543	-0.143768	-0.107929	1.069154	-0.903677	0.779444	-0.234930	0.182072	-0.551475
33770	-0.434808	-5.421950	7.980026	0.091776	-0.110482	-0.207412	-0.115067	1.068378	-0.905938	0.778010	-0.235494	0.178374	-0.554460
33771	-0.493389	-5.287068	7.933878	-0.005989	-0.014131	0.033376	-0.118975	1.068067	-0.900853	0.778500	-0.235457	0.178174	-0.553852
33772	-0.057902	-5.575316	8.170893	-0.003047	0.011780	-0.005438	-0.117228	1.069446	-0.900828	0.778410	-0.235416	0.178380	-0.553929
33773	-0.291964	-5.482441	8.317079	0.024543	-0.019419	-0.100988	-0.116822	1.069005	-0.900575	0.777571	-0.235447	0.177137	-0.555492
33774	-0.260515	-5.559528	8.578618	0.092178	-0.058484	-0.079818	-0.122779	1.078712	-0.902920	0.777350	-0.234969	0.174841	-0.556729
33775	-0.234139	-5.607646	8.184987	0.118058	-0.085172	-0.142671	-0.126017	1.080442	-0.906920	0.776702	-0.234415	0.171354	-0.558946
33776	0.026549	-5.229079	7.937360	0.065789	-0.040611	-0.200082	-0.131134	1.079752	-0.908793	0.774935	-0.234556	0.169062	-0.562030
33777	-0.014371	-5.341479	8.083800	0.020462	0.029689	-0.074225	-0.136386	1.079078	-0.911210	0.774187	-0.234001	0.168776	-0.563377
33778	-0.051173	-5.410101	8.275776	0.027382	0.011794	-0.067239	-0.137063	1.080916	-0.916329	0.773544	-0.233695	0.168350	-0.564513
33779	-0.115787	-5.343307	8.191440	0.002286	0.020627	-0.001826	-0.136521	1.079769	-0.916373	0.773555	-0.233279	0.168481	-0.564630
33780	-0.023868	-5.339215	8.160526	-0.003178	0.006363	-0.001954	-0.135574	1.078624	-0.916967	0.773525	-0.233287	0.168621	-0.564627
33781	-0.009831	-5.326831	8.079014	-0.047586	-0.001385	0.008464	-0.134635	1.079486	-0.912173	0.773492	-0.233863	0.169033	-0.564311
33782	0.002059	-5.423713	8.161960	-0.044349	0.001019	0.056230	-0.133558	1.079556	-0.910136	0.773942	-0.234371	0.169827	-0.563243
33783	0.416341	-5.746337	8.374510	-0.082326	-0.162852	-0.303957	-0.137334	1.080305	-0.908020	0.770747	-0.238381	0.166662	-0.566875
33784	0.002058	-5.396991	8.330272	0.026463	-0.345575	-0.500973	-0.152924	1.067137	-0.906354	0.766323	-0.243569	0.158647	-0.572934
33785	-0.032250	-5.191299	7.976195	-0.006333	0.015804	0.118331	-0.159925	1.065150	-0.905518	0.767680	-0.242973	0.159416	-0.571155
33786	0.495215	-5.594407	8.216899	-0.052277	0.040101	0.056352	-0.155896	1.069438	-0.904607	0.767965	-0.243162	0.160919	-0.570269
33787	0.273387	-5.404214	8.247174	0.031713	0.026804	-0.024765	-0.155891	1.067934	-0.907112	0.767831	-0.242324	0.160729	-0.570860
33788	0.271925	-5.362992	8.044601	0.042922	0.039760	0.030170	-0.154403	1.066424	-0.910864	0.768282	-0.241139	0.161011	-0.570675
33789	0.237923	-5.373329	7.956972	-0.026716	0.075197	0.083233	-0.150906	1.068447	-0.909747	0.768937	-0.240306	0.162761	-0.569647
33790	0.190386	-5.396025	8.109755	-0.176896	0.074880	0.044752	-0.147401	1.067439	-0.906545	0.768374	-0.242050	0.166158	-0.568688
33791	0.349058	-5.669800	9.041108	-0.198013	0.046691	-0.115558	-0.147951	1.070088	-0.897718	0.766016	-0.244827	0.168454	-0.570001
33792	-1.039513	-5.214416	8.138045	0.158934	0.123477	0.420344	-0.147944	1.068196	-0.901874	0.771160	-0.239581	0.170602	-0.564631
33793	0.439935	-5.614829	8.234615	0.525342	0.159596	0.455008	-0.130680	1.063432	-0.909737	0.778277	-0.227964	0.169205	-0.560078
33794	0.489048	-5.419817	7.368009	-0.037250	0.053133	0.037048	-0.124458	1.056392	-0.918637	0.778366	-0.227846	0.170633	-0.559569
33795	-0.200555	-5.140864	8.721741	-0.163175	0.049406	-0.071121	-0.127691	1.055482	-0.912897	0.776731	-0.229960	0.172806	-0.560308
33796	-0.039694	-5.278813	8.135511	0.039342	0.045046	0.030255	-0.126049	1.047888	-0.917803	0.777121	-0.228762	0.173218	-0.560130
33797	-0.091664	-5.342874	8.158474	-0.126410	0.039851	-0.032170	-0.128341	1.047859	-0.914228	0.776119	-0.230284	0.175011	-0.560339
33798	-0.355596	-5.422884	8.497635	-0.042810	0.032554	0.003462	-0.132934	1.050765	-0.906300	0.775870	-0.230594	0.176027	-0.560238
33799	-0.192124	-5.407815	8.170324	0.015149	0.013105	0.054767	-0.132257	1.049737	-0.905523	0.776586	-0.229907	0.176228	-0.559465
33800	-0.143958	-5.382658	8.231796	-0.013624	0.019981	0.054708	-0.131315	1.049959	-0.903752	0.777089	-0.229724	0.176957	-0.558611
33801	-0.211665	-5.391170	8.227375	0.002525	0.008555	0.054701	-0.128344	1.047957	-0.906172	0.777759	-0.229287	0.177230	-0.557771
33802	-0.289801	-5.373174	8.157436	0.005583	0.012494	0.075972	-0.126183	1.046186	-0.905436	0.778611	-0.228813	0.177725	-0.556617
33803	-0.270956	-5.341269	8.186662	-0.007797	0.007239	0.104180	-0.125110	1.047880	-0.906076	0.779786	-0.228374	0.178324	-0.554959
33804	-0.220462	-5.427739	8.280343	0.020490	0.001594	0.054715	-0.121871	1.045942	-0.905358	0.780505	-0.227864	0.178386	-0.554138
33805	-0.250739	-5.282652	8.052029	0.002982	0.003656	0.036998	-0.120796	1.046762	-0.905071	0.780992	-0.227541	0.178504	-0.553546
33806	-0.284869	-5.356076	8.292270	-0.033281	-0.011043	0.043867	-0.119452	1.047873	-0.905324	0.781389	-0.228048	0.178914	-0.552644
33807	-0.282232	-5.496839	8.238044	0.019801	-0.004480	0.012255	-0.119448	1.046756	-0.906179	0.781706	-0.227644	0.178609	-0.552461
33808	-0.315561	-5.434344	8.055999	0.016994	0.012148	-0.014160	-0.119449	1.046712	-0.904270	0.781607	-0.227316	0.178561	-0.552750
33809	-0.277730	-5.482193	8.221220	-0.013291	0.010429	-0.026654	-0.118640	1.046669	-0.903189	0.781288	-0.227410	0.178684	-0.553123
33810	-0.316058	-5.507167	8.205789	0.017974	0.032548	-0.047622	-0.119982	1.044706	-0.902964	0.780750	-0.226961	0.178792	-0.554032
33811	-0.379970	-5.462201	8.205894	0.018328	0.027563	-0.061786	-0.120252	1.045368	-0.906760	0.780121	-0.226501	0.178682	-0.555141
33812	-0.344855	-5.512539	8.262721	0.055497	-0.006341	-0.044212	-0.120657	1.045674	-0.907292	0.779927	-0.225885	0.177781	-0.555953
33813	-0.171008	-5.482682	8.243757	0.071490	0.013873	-0.100652	-0.122944	1.044459	-0.907714	0.779148	-0.224891	0.176694	-0.557791
33814	-0.258454	-5.467271	8.279475	0.107340	0.013148	-0.095222	-0.121995	1.042958	-0.911322	0.778543	-0.223430	0.175288	-0.559665
33815	-0.227172	-5.362332	8.103908	0.105170	0.022572	-0.045668	-0.125223	1.041370	-0.913110	0.778487	-0.221625	0.174209	-0.560796
33816	-0.126832	-5.292538	8.084794	0.042140	0.047643	-0.074020	-0.126297	1.040338	-0.916543	0.777697	-0.220714	0.174166	-0.562262
33817	-0.227049	-5.369614	8.096745	0.007743	0.054240	-0.065220	-0.127104	1.039944	-0.917093	0.776871	-0.220149	0.174590	-0.563494
33818	-0.335800	-5.507538	8.092040	-0.019939	0.056898	-0.038737	-0.127102	1.039231	-0.916979	0.776168	-0.219974	0.175544	-0.564234
33819	-0.276942	-5.530739	8.163835	-0.009980	0.059756	-0.006875	-0.126704	1.041486	-0.916638	0.775895	-0.219430	0.176522	-0.564516
33820	-0.252232	-5.336092	8.009054	-0.008916	0.055437	-0.047576	-0.127242	1.040928	-0.916513	0.775140	-0.219131	0.177291	-0.565427
33821	-0.382874	-5.353033	7.976285	-0.112068	0.075286	-0.022989	-0.126438	1.042089	-0.912254	0.774175	-0.220057	0.179603	-0.565659
33822	-0.538365	-5.297565	8.207014	-0.133738	0.073279	-0.021275	-0.124292	1.044789	-0.908370	0.773097	-0.221395	0.182173	-0.565790
33823	-0.449184	-5.366331	8.383598	-0.123987	0.073298	0.017634	-0.125109	1.046956	-0.902967	0.772537	-0.222367	0.184776	-0.565329
33824	-0.493977	-5.308880	8.376975	-0.080040	0.052226	-0.014182	-0.124572	1.047306	-0.900232	0.771843	-0.223085	0.186442	-0.565447
33825	-0.484293	-5.301417	8.420548	-0.043036	0.044726	0.014173	-0.123500	1.049079	-0.898140	0.771708	-0.223126	0.187675	-0.565207
33826	-0.213993	-5.247961	8.394737	0.030994	0.057097	0.007351	-0.123225	1.047584	-0.901331	0.771733	-0.221994	0.188256	-0.565427
33827	-0.236010	-5.156136	8.143005	0.020580	0.047502	-0.075839	-0.122420	1.048843	-0.901299	0.770851	-0.221359	0.188397	-0.566829
33828	-0.591186	-5.322801	8.205584	-0.063395	0.045564	-0.099018	-0.124712	1.049504	-0.903025	0.769294	-0.222213	0.189395	-0.568276
33829	-0.703390	-5.285994	8.211492	-0.053858	0.032075	-0.053963	-0.128760	1.051120	-0.901288	0.768389	-0.222800	0.190251	-0.568984
33830	-0.397191	-5.309557	8.322174	-0.032408	0.028614	-0.049567	-0.127954	1.051802	-0.900866	0.767591	-0.223181	0.190855	-0.569709
33831	-0.327744	-5.162648	8.217275	-0.017009	0.031443	-0.086650	-0.130920	1.052075	-0.897410	0.766479	-0.223327	0.191127	-0.571056
33832	-0.322486	-5.177114	8.256063	-0.054171	0.005164	-0.115227	-0.133888	1.053260	-0.896518	0.764921	-0.224558	0.191326	-0.572594
33833	-0.270080	-5.355799	8.372164	-0.039514	-0.015717	-0.128583	-0.136987	1.052987	-0.893897	0.763403	-0.225741	0.190933	-0.574283
33834	-0.218349	-5.277175	8.365936	0.015342	-0.058718	-0.168484	-0.142647	1.053432	-0.895181	0.761781	-0.226844	0.189114	-0.576600
33835	-0.076384	-5.340141	8.409286	0.043432	-0.076936	-0.212746	-0.148303	1.052437	-0.895557	0.759883	-0.227777	0.186433	-0.579602
33836	-0.060743	-5.398124	8.390944	0.083103	-0.087163	-0.217108	-0.156919	1.050269	-0.897573	0.758087	-0.228353	0.183169	-0.582759
33837	-0.125525	-5.343486	8.176698	0.100412	-0.123921	-0.163343	-0.164324	1.049108	-0.901346	0.757162	-0.228777	0.179326	-0.584986
33838	-0.148177	-5.431299	8.123704	0.071111	-0.134329	-0.112215	-0.168765	1.047391	-0.902442	0.756678	-0.229695	0.175961	-0.586274
33839	-0.236196	-5.539732	7.962936	0.070494	-0.125975	-0.019308	-0.171864	1.047786	-0.904167	0.757289	-0.230079	0.173108	-0.586183
33840	-0.246530	-5.644320	7.867114	-0.010163	-0.168636	0.095990	-0.173609	1.045736	-0.905851	0.758970	-0.231898	0.171130	-0.583869
33841	-0.111706	-5.554446	8.149825	-0.016069	-0.161921	0.182614	-0.174148	1.045751	-0.905980	0.761645	-0.233315	0.169696	-0.580228
33842	0.329601	-5.573148	8.096104	0.026512	-0.119607	0.212982	-0.172530	1.045140	-0.905746	0.764656	-0.233595	0.168576	-0.576469
33843	0.521465	-5.613379	7.967484	-0.016899	-0.093714	0.158161	-0.170642	1.045201	-0.910270	0.766773	-0.234342	0.168055	-0.573499
33844	0.174280	-5.571117	8.043176	-0.068519	-0.058331	0.075195	-0.172536	1.047619	-0.908532	0.767526	-0.235829	0.168317	-0.571803
33845	0.106748	-5.591767	8.017185	-0.053090	-0.020856	0.110863	-0.170382	1.047976	-0.907726	0.768668	-0.236467	0.169110	-0.569768
33846	0.208260	-5.568069	8.077898	-0.042980	0.018339	0.075757	-0.167961	1.049271	-0.904710	0.769279	-0.236682	0.170260	-0.568509
33847	0.357448	-5.630906	8.107024	-0.019057	0.033095	-0.008976	-0.167422	1.048936	-0.903090	0.769024	-0.236607	0.170920	-0.568687
33848	0.235799	-5.395222	7.913740	-0.062950	0.089453	-0.074153	-0.166482	1.049877	-0.901705	0.767589	-0.236830	0.172680	-0.570000
33849	0.304092	-5.520209	8.027516	-0.130232	0.131588	-0.074991	-0.166628	1.052901	-0.897238	0.765702	-0.237580	0.175797	-0.571272
33850	0.216179	-5.482959	8.053426	-0.131476	0.137294	-0.162465	-0.168116	1.054872	-0.894973	0.762742	-0.238612	0.178649	-0.573911
33851	0.090899	-5.499784	8.184519	-0.132681	0.155540	-0.181777	-0.170137	1.054578	-0.892502	0.759500	-0.239494	0.181636	-0.576898
33852	-0.087739	-5.537015	8.174502	-0.119792	0.155897	-0.192302	-0.171491	1.055924	-0.887938	0.756144	-0.240228	0.184484	-0.580088
33853	-0.143604	-5.659417	8.130380	-0.079829	0.133643	-0.141908	-0.173389	1.059247	-0.882349	0.753663	-0.240393	0.186716	-0.582529
33854	-0.035729	-5.735155	8.042783	-0.088625	0.075431	-0.091934	-0.173927	1.058443	-0.877728	0.751894	-0.241210	0.188465	-0.583912
33855	-0.026479	-5.739861	7.872181	-0.064491	0.047969	-0.123859	-0.174470	1.059862	-0.877130	0.750001	-0.242075	0.189315	-0.585712
33856	-0.024755	-5.802933	8.019557	-0.105749	0.025737	-0.065783	-0.176093	1.061886	-0.877045	0.748633	-0.243626	0.190643	-0.586387
33857	0.028372	-5.792258	8.025922	-0.038030	0.028341	-0.039928	-0.176905	1.062725	-0.875644	0.747919	-0.244005	0.191293	-0.586929
33858	-0.039841	-5.783791	7.968396	-0.059799	-0.005651	-0.039313	-0.178256	1.063692	-0.873140	0.747199	-0.245133	0.191742	-0.587230
33859	-0.091830	-5.609943	7.953452	-0.076124	-0.011211	-0.035859	-0.180417	1.065123	-0.871430	0.746497	-0.246523	0.192271	-0.587368
33860	0.035155	-5.551813	7.855802	-0.098075	-0.001092	-0.020862	-0.179614	1.066912	-0.869744	0.745785	-0.248097	0.193326	-0.587263
33861	-0.037502	-5.650221	8.018014	-0.153724	0.016285	-0.023561	-0.180567	1.069529	-0.865280	0.744732	-0.250263	0.195232	-0.587049
33862	-0.112879	-5.741401	8.131941	-0.103985	0.017864	0.001377	-0.180707	1.070554	-0.860332	0.744171	-0.251612	0.196749	-0.586678
33863	-0.181324	-5.723229	8.062298	-0.086933	0.036596	0.040465	-0.180170	1.070855	-0.855415	0.744123	-0.252272	0.198496	-0.585866
33864	0.001525	-5.889843	8.117313	-0.044770	0.016529	0.075798	-0.177615	1.072165	-0.853218	0.744733	-0.252460	0.199672	-0.584609
33865	0.062414	-5.922737	8.003878	0.012539	-0.016072	0.047469	-0.174917	1.071261	-0.853689	0.745477	-0.252222	0.199498	-0.583822
33866	0.088420	-5.902853	7.922676	0.020326	-0.034006	0.056215	-0.172491	1.071602	-0.858620	0.746389	-0.252109	0.199059	-0.582855
33867	0.130937	-5.848673	7.913943	0.053714	-0.032804	0.019185	-0.173026	1.070211	-0.859341	0.747074	-0.251568	0.198002	-0.582571
33868	-0.017532	-5.802804	8.005334	0.000983	-0.046136	0.036644	-0.172225	1.072596	-0.858863	0.747705	-0.251963	0.197507	-0.581758
33869	-0.047949	-5.856764	8.009623	0.074016	-0.048005	0.065161	-0.171680	1.070779	-0.860703	0.749087	-0.251105	0.196215	-0.580788
33870	0.028619	-5.814109	7.965911	0.101772	-0.048730	0.104125	-0.168981	1.069629	-0.862819	0.751012	-0.249754	0.194847	-0.579343
33871	0.118811	-5.839176	7.971275	0.103136	-0.038598	0.054667	-0.168431	1.066242	-0.864300	0.752370	-0.248390	0.193296	-0.578687
