# Supplementary material for: Identification of Haptic Based Guiding Using Hard Reins
Source: PLoS One. 2015 Jul 22;10(7):e0132020. doi: 10.1371/journal.pone.0132020 (PMC4511788; doi:10.1371/journal.pone.0132020)
Supplement: S10 File — (ZIP) [file pone.0132020.s010.zip]

Archive with 259 entries (192 files):
- ReachingData/
- ReachingData/+25/
- ReachingData/+25/Subject10/
- ReachingData/+25/Subject10/1.xls
- ReachingData/+25/Subject10/2.xls
- ReachingData/+25/Subject10/3.xls
- ReachingData/+25/Subject1/
- ReachingData/+25/Subject1/1.xls
- ReachingData/+25/Subject1/2.xls
- ReachingData/+25/Subject1/3.xls
- ReachingData/+25/Subject2/
- ReachingData/+25/Subject2/1.xls
- ReachingData/+25/Subject2/2.xls
- ReachingData/+25/Subject2/3.xls
- ReachingData/+25/Subject3/
- ReachingData/+25/Subject3/1.xls
- ReachingData/+25/Subject3/2.xls
- ReachingData/+25/Subject3/3.xls
- ReachingData/+25/Subject4/
- ReachingData/+25/Subject4/1.xls
- ReachingData/+25/Subject4/2.xls
- ReachingData/+25/Subject4/3.xls
- ReachingData/+25/Subject5/
- ReachingData/+25/Subject5/1.xls
- ReachingData/+25/Subject5/2.xls
- ReachingData/+25/Subject5/3.xls
- ReachingData/+25/Subject6/
- ReachingData/+25/Subject6/1.xls
- ReachingData/+25/Subject6/2.xls
- ReachingData/+25/Subject6/3.xls
- ReachingData/+25/Subject7/
- ReachingData/+25/Subject7/1.xls
- ReachingData/+25/Subject7/2.xls
- ReachingData/+25/Subject7/3.xls
- ReachingData/+25/Subject8/
- ReachingData/+25/Subject8/1.xls
- ReachingData/+25/Subject8/2.xls
- ReachingData/+25/Subject8/3.xls
- ReachingData/+25/Subject9/
- ReachingData/+25/Subject9/1.xls
- ReachingData/+25/Subject9/2.xls
- ReachingData/+25/Subject9/3.xls
- ReachingData/+25/Subject9/4.xls
- ReachingData/+25/Subject9/5.xls
- ReachingData/+45/
- ReachingData/+45/Subject10/
- ReachingData/+45/Subject10/1.xls
- ReachingData/+45/Subject10/2.xls
- ReachingData/+45/Subject10/3.xls
- ReachingData/+45/Subject1/
- ReachingData/+45/Subject1/1.xls
- ReachingData/+45/Subject1/2.xls
- ReachingData/+45/Subject1/3.xls
- ReachingData/+45/Subject2/
- ReachingData/+45/Subject2/1.xls
- ReachingData/+45/Subject2/2.xls
- ReachingData/+45/Subject2/3.xls
- ReachingData/+45/Subject3/
- ReachingData/+45/Subject3/1.xls
- ReachingData/+45/Subject3/2.xls
- ReachingData/+45/Subject3/3.xls
- ReachingData/+45/Subject4/
- ReachingData/+45/Subject4/1.xls
- ReachingData/+45/Subject4/2.xls
- ReachingData/+45/Subject4/3.xls
- ReachingData/+45/Subject5/
- ReachingData/+45/Subject5/1.xls
- ReachingData/+45/Subject5/2.xls
- ReachingData/+45/Subject5/3.xls
- ReachingData/+45/Subject6/
- ReachingData/+45/Subject6/1.xls
- ReachingData/+45/Subject6/2.xls
- ReachingData/+45/Subject6/3.xls
- ReachingData/+45/Subject7/
- ReachingData/+45/Subject7/1.xls
- ReachingData/+45/Subject7/2.xls
- ReachingData/+45/Subject7/3.xls
- ReachingData/+45/Subject8/
- ReachingData/+45/Subject8/1.xls
- ReachingData/+45/Subject8/2.xls
- ReachingData/+45/Subject8/3.xls
- ReachingData/+45/Subject8/4.xls
- ReachingData/+45/Subject8/5.xls
- ReachingData/+45/Subject9/
- ReachingData/+45/Subject9/1.xls
- ReachingData/+45/Subject9/2.xls
- ReachingData/+45/Subject9/3.xls
- ReachingData/+65/
- ReachingData/+65/Subject10/
- ReachingData/+65/Subject10/1.xls
- ReachingData/+65/Subject10/2.xls
- ReachingData/+65/Subject10/3.xls
- ReachingData/+65/Subject1/
- ReachingData/+65/Subject1/1.xls
- ReachingData/+65/Subject1/2.xls
- ReachingData/+65/Subject1/3.xls
- ReachingData/+65/Subject2/
- ReachingData/+65/Subject2/1.xls
- ReachingData/+65/Subject2/2.xls
- ReachingData/+65/Subject2/3.xls
- ReachingData/+65/Subject3/
- ReachingData/+65/Subject3/1.xls
- ReachingData/+65/Subject3/2.xls
- ReachingData/+65/Subject3/3.xls
- ReachingData/+65/Subject4/
- ReachingData/+65/Subject4/1.xls
- ReachingData/+65/Subject4/2.xls
- ReachingData/+65/Subject4/3.xls
- ReachingData/+65/Subject5/
- ReachingData/+65/Subject5/1.xls
- ReachingData/+65/Subject5/2.xls
- ReachingData/+65/Subject5/3.xls
- ReachingData/+65/Subject6/
- ReachingData/+65/Subject6/1.xls
- ReachingData/+65/Subject6/2.xls
- ReachingData/+65/Subject6/3.xls
- ReachingData/+65/Subject7/
- ReachingData/+65/Subject7/1.xls
- ReachingData/+65/Subject7/2.xls
- ReachingData/+65/Subject7/3.xls
- ReachingData/+65/Subject8/
- ReachingData/+65/Subject8/1.xls
- ReachingData/+65/Subject8/2.xls
- ReachingData/+65/Subject8/3.xls
- ReachingData/+65/Subject8/4.xls
- ReachingData/+65/Subject8/5.xls
- ReachingData/+65/Subject9/
- ReachingData/+65/Subject9/1.xls
- ReachingData/+65/Subject9/2.xls
- ReachingData/+65/Subject9/3.xls
- ReachingData/-25/
- ReachingData/-25/Subject10/
- ReachingData/-25/Subject10/1.xls
- ReachingData/-25/Subject10/2.xls
- ReachingData/-25/Subject10/3.xls
- ReachingData/-25/Subject1/
- ReachingData/-25/Subject1/1.xls
- ReachingData/-25/Subject1/2.xls
- ReachingData/-25/Subject1/3.xls
- ReachingData/-25/Subject2/
- ReachingData/-25/Subject2/1.xls
- ReachingData/-25/Subject2/2.xls
- ReachingData/-25/Subject2/3.xls
- ReachingData/-25/Subject3/
- ReachingData/-25/Subject3/1.xls
- ReachingData/-25/Subject3/2.xls
- ReachingData/-25/Subject3/3.xls
- ReachingData/-25/Subject4/
- ReachingData/-25/Subject4/1.xls
- ReachingData/-25/Subject4/2.xls
- ReachingData/-25/Subject4/3.xls
- ReachingData/-25/Subject5/
- ReachingData/-25/Subject5/1.xls
- ReachingData/-25/Subject5/2.xls
- ReachingData/-25/Subject5/3.xls
- ReachingData/-25/Subject6/
- ReachingData/-25/Subject6/1.xls
- ReachingData/-25/Subject6/2.xls
- ReachingData/-25/Subject6/3.xls
- ReachingData/-25/Subject7/
- ReachingData/-25/Subject7/1.xls
- ReachingData/-25/Subject7/2.xls
- ReachingData/-25/Subject7/3.xls
- ReachingData/-25/Subject8/
- ReachingData/-25/Subject8/1.xls
- ReachingData/-25/Subject8/2.xls
- ReachingData/-25/Subject8/3.xls
- ReachingData/-25/Subject8/4.xls
- ReachingData/-25/Subject8/5.xls
- ReachingData/-25/Subject9/
- ReachingData/-25/Subject9/1.xls
- ReachingData/-25/Subject9/2.xls
- ReachingData/-25/Subject9/3.xls
- ReachingData/-45/
- ReachingData/-45/Subject10/
- ReachingData/-45/Subject10/1.xls
- ReachingData/-45/Subject10/2.xls
- ReachingData/-45/Subject10/3.xls
- ReachingData/-45/Subject1/
- ReachingData/-45/Subject1/1.xls
- ReachingData/-45/Subject1/2.xls
- ReachingData/-45/Subject1/3.xls
- ReachingData/-45/Subject2/
- ReachingData/-45/Subject2/1.xls
- ReachingData/-45/Subject2/2.xls
- ReachingData/-45/Subject2/3.xls
- ReachingData/-45/Subject3/
- ReachingData/-45/Subject3/1.xls
- ReachingData/-45/Subject3/2.xls
- ReachingData/-45/Subject3/3.xls
- ReachingData/-45/Subject4/
- ReachingData/-45/Subject4/1.xls
- ReachingData/-45/Subject4/2.xls
- ReachingData/-45/Subject4/3.xls
- ReachingData/-45/Subject5/
- ReachingData/-45/Subject5/1.xls
- ReachingData/-45/Subject5/2.xls
- ReachingData/-45/Subject5/3.xls
- ReachingData/-45/Subject6/
- ReachingData/-45/Subject6/1.xls
- ReachingData/-45/Subject6/2.xls
- ReachingData/-45/Subject6/3.xls
- ReachingData/-45/Subject7/
- ReachingData/-45/Subject7/1.xls
- ReachingData/-45/Subject7/2.xls
- ReachingData/-45/Subject7/3.xls
- ReachingData/-45/Subject8/
- ReachingData/-45/Subject8/1.xls
- ReachingData/-45/Subject8/2.xls
- ReachingData/-45/Subject8/3.xls
- ReachingData/-45/Subject8/4.xls
- ReachingData/-45/Subject8/5.xls
- ReachingData/-45/Subject9/
- ReachingData/-45/Subject9/1.xls
- ReachingData/-45/Subject9/2.xls
- ReachingData/-45/Subject9/3.xls
- ReachingData/-65/
- ReachingData/-65/Subject10/
- ReachingData/-65/Subject10/1.xls
- ReachingData/-65/Subject10/2.xls
- ReachingData/-65/Subject10/3.xls
- ReachingData/-65/Subject1/
- ReachingData/-65/Subject1/1.xls
- ReachingData/-65/Subject1/2.xls
- ReachingData/-65/Subject1/3.xls
- ReachingData/-65/Subject2/
- ReachingData/-65/Subject2/1.xls
- ReachingData/-65/Subject2/2.xls
- ReachingData/-65/Subject2/3.xls
- ReachingData/-65/Subject3/
- ReachingData/-65/Subject3/1.xls
- ReachingData/-65/Subject3/2.xls
- ReachingData/-65/Subject3/3.xls
- ReachingData/-65/Subject4/
- ReachingData/-65/Subject4/1.xls
- ReachingData/-65/Subject4/2.xls
- ReachingData/-65/Subject4/3.xls
- ReachingData/-65/Subject5/
- ReachingData/-65/Subject5/1.xls
- ReachingData/-65/Subject5/2.xls
- ReachingData/-65/Subject5/3.xls
- ReachingData/-65/Subject6/
- ReachingData/-65/Subject6/1.xls
- ReachingData/-65/Subject6/2.xls
- ReachingData/-65/Subject6/3.xls
- ReachingData/-65/Subject7/
- ReachingData/-65/Subject7/1.xls
- ReachingData/-65/Subject7/2.xls
- ReachingData/-65/Subject7/3.xls
- ReachingData/-65/Subject8/
- ReachingData/-65/Subject8/1.xls
- ReachingData/-65/Subject8/2.xls
- ReachingData/-65/Subject8/3.xls
- ReachingData/-65/Subject8/4.xls
- ReachingData/-65/Subject8/5.xls
- ReachingData/-65/Subject9/
- ReachingData/-65/Subject9/1.xls
- ReachingData/-65/Subject9/2.xls
- ReachingData/-65/Subject9/3.xls
