# Supplementary material for: Identification of Haptic Based Guiding Using Hard Reins
Source: PLoS One. 2015 Jul 22;10(7):e0132020. doi: 10.1371/journal.pone.0132020 (PMC4511788; doi:10.1371/journal.pone.0132020)
Supplement: S10 File — (ZIP) [file pone.0132020.s010.zip › ReachingData/+25/Subject10/1.xls]

24.796	-52.618	24.796	0.000	0.000	0.000	0.204
17.387	19.095	17.387	24.796	0.000	8.000	6.919
31.743	-48.854	31.743	17.387	24.796	-7.500	-2.112
22.481	9.418	22.481	31.743	17.387	2.500	9.697
22.712	-24.003	22.712	22.481	31.743	2.250	22.201
9.051	13.262	9.051	22.712	22.481	17.000	35.399
22.018	-45.295	22.018	9.051	22.712	3.000	44.198
15.303	9.668	15.303	22.018	9.051	10.250	52.765
25.723	-38.458	25.723	15.303	22.018	-1.000	60.175
17.387	8.378	17.387	25.723	15.303	8.000	60.407
26.186	-37.836	26.186	17.387	25.723	-1.500	65.269
14.608	13.576	14.608	26.186	17.387	11.000	48.598
28.038	-48.429	28.038	14.608	26.186	-3.500	67.816
16.924	15.171	16.924	28.038	14.608	8.500	58.786
26.649	-41.803	26.649	16.924	28.038	-2.000	68.048
15.998	12.061	15.998	26.649	16.924	9.500	59.712
27.343	-44.205	27.343	15.998	26.649	-2.750	68.279
18.313	9.491	18.313	27.343	15.998	7.000	59.017
28.501	-42.015	28.501	18.313	27.343	-4.000	67.585
18.776	9.185	18.776	28.501	18.313	6.500	51.839
29.890	-44.887	29.890	18.776	28.501	-5.500	71.521
22.018	5.055	22.018	29.890	18.776	3.000	61.333
32.438	-44.135	32.438	22.018	29.890	-8.250	66.427
