# Supplementary material for: Identification of Haptic Based Guiding Using Hard Reins
Source: PLoS One. 2015 Jul 22;10(7):e0132020. doi: 10.1371/journal.pone.0132020 (PMC4511788; doi:10.1371/journal.pone.0132020)
Supplement: S10 File — (ZIP) [file pone.0132020.s010.zip › ReachingData/+25/Subject10/2.xls]

24.796	-52.618	24.796	0.000	0.000	0.000	0.204
13.682	26.957	13.682	24.796	0.000	12.000	6.919
30.585	-54.762	30.585	13.682	24.796	-6.250	-2.112
19.239	16.784	19.239	30.585	13.682	6.000	9.697
34.290	-54.921	34.290	19.239	30.585	-10.250	22.201
22.018	14.602	22.018	34.290	19.239	3.000	35.399
33.364	-49.782	33.364	22.018	34.290	-9.250	44.198
19.934	14.607	19.934	33.364	22.018	5.250	52.765
33.364	-53.713	33.364	19.934	33.364	-9.250	60.175
20.628	14.877	20.628	33.364	19.934	4.500	60.407
35.448	-56.566	35.448	20.628	33.364	-11.500	65.269
21.323	17.527	21.323	35.448	20.628	3.750	48.598
34.985	-55.759	34.985	21.323	35.448	-11.000	67.816
23.870	10.495	23.870	34.985	21.323	1.000	58.786
38.689	-57.482	38.689	23.870	34.985	-15.000	68.048
25.028	14.272	25.028	38.689	23.870	-0.250	59.712
43.552	-68.287	43.552	25.028	38.689	-20.250	68.279
27.807	18.386	27.807	43.552	25.028	-3.250	59.017
42.163	-63.135	42.163	27.807	43.552	-18.750	67.585
28.501	11.450	28.501	42.163	27.807	-4.000	51.839
44.015	-64.334	44.015	28.501	42.163	-20.750	71.521
27.575	17.016	27.575	44.015	28.501	-3.000	61.333
45.867	-71.907	45.867	27.575	44.015	-22.750	66.427
