# Supplementary material for: Identification of Haptic Based Guiding Using Hard Reins
Source: PLoS One. 2015 Jul 22;10(7):e0132020. doi: 10.1371/journal.pone.0132020 (PMC4511788; doi:10.1371/journal.pone.0132020)
Supplement: S10 File — (ZIP) [file pone.0132020.s010.zip › ReachingData/+25/Subject10/3.xls]

24.796	-52.618	24.796	0.000	0.000	0.000	0.204
15.998	22.044	15.998	24.796	0.000	9.500	6.919
31.048	-50.517	31.048	15.998	24.796	-6.750	-2.112
15.534	23.753	15.534	31.048	15.998	10.000	9.697
30.585	-55.812	30.585	15.534	31.048	-6.250	22.201
16.461	21.130	16.461	30.585	15.534	9.000	35.399
32.206	-56.773	32.206	16.461	30.585	-8.000	44.198
19.702	17.135	19.702	32.206	16.461	5.500	52.765
38.226	-63.585	38.226	19.702	32.206	-14.500	60.175
24.333	18.189	24.333	38.226	19.702	0.500	60.407
44.941	-72.416	44.941	24.333	38.226	-21.750	65.269
34.985	6.873	34.985	44.941	24.333	-11.000	48.598
36.374	-35.806	36.374	34.985	44.941	-12.500	67.816
25.259	-0.751	25.259	36.374	34.985	-0.500	58.786
25.491	-27.501	25.491	25.259	36.374	-0.750	68.048
1.410	33.425	1.410	25.491	25.259	25.250	59.712
30.122	-82.072	30.122	1.410	25.491	-5.750	68.279
30.354	2.425	30.354	30.122	1.410	-6.000	59.017
30.585	-21.575	30.585	30.354	30.122	-6.250	67.585
11.830	18.553	11.830	30.585	30.354	14.000	51.839
33.132	-69.195	33.132	11.830	30.585	-9.000	71.521
33.132	-5.395	33.132	33.132	11.830	-9.000	61.333
25.723	-7.503	25.723	33.132	33.132	-1.000	66.427
