# Supplementary material for: Identification of Haptic Based Guiding Using Hard Reins
Source: PLoS One. 2015 Jul 22;10(7):e0132020. doi: 10.1371/journal.pone.0132020 (PMC4511788; doi:10.1371/journal.pone.0132020)
Supplement: S10 File — (ZIP) [file pone.0132020.s010.zip › ReachingData/+25/Subject1/1.xls]

24.796	-52.618	24.796	0.000	0.000	0.000	0.204
15.534	23.026	15.534	24.796	0.000	10.000	19.422
19.702	-27.486	19.702	15.534	24.796	5.500	18.728
10.903	8.348	10.903	19.702	15.534	15.000	31.463
11.135	-15.499	11.135	10.903	19.702	14.750	31.000
5.346	4.672	5.346	11.135	10.903	21.000	42.346
5.115	-8.102	5.115	5.346	11.135	21.250	42.346
3.957	-1.322	3.957	5.115	5.346	22.500	52.534
3.725	-3.251	3.725	3.957	5.115	22.750	51.839
3.725	-2.805	3.725	3.725	3.957	22.750	60.175
3.494	-2.120	3.494	3.725	3.725	23.000	60.407
3.494	-2.643	3.494	3.494	3.725	23.000	61.333
3.494	-2.449	3.494	3.494	3.494	23.000	61.333
3.494	-2.449	3.494	3.494	3.494	23.000	61.101
3.262	-1.958	3.262	3.494	3.494	23.250	61.101
3.262	-2.481	3.262	3.262	3.494	23.250	59.944
3.262	-2.287	3.262	3.262	3.262	23.250	60.175
3.031	-1.795	3.031	3.262	3.262	23.500	59.944
3.262	-2.810	3.262	3.031	3.262	23.250	59.249
3.494	-2.584	3.494	3.262	3.031	23.000	59.249
3.494	-2.255	3.494	3.494	3.262	23.000	59.480
3.957	-3.432	3.957	3.494	3.494	22.500	60.870
3.494	-1.403	3.494	3.957	3.494	23.000	59.944
