# Supplementary material for: Identification of Haptic Based Guiding Using Hard Reins
Source: PLoS One. 2015 Jul 22;10(7):e0132020. doi: 10.1371/journal.pone.0132020 (PMC4511788; doi:10.1371/journal.pone.0132020)
Supplement: S10 File — (ZIP) [file pone.0132020.s010.zip › ReachingData/+25/Subject1/2.xls]

24.796	-52.618	24.796	0.000	0.000	0.000	0.204
12.987	28.431	12.987	24.796	0.000	12.750	19.422
17.387	-28.324	17.387	12.987	24.796	8.000	18.728
11.830	3.287	11.830	17.387	12.987	14.000	31.463
11.830	-12.944	11.830	11.830	17.387	14.000	31.000
6.272	3.500	6.272	11.830	11.830	20.000	42.346
6.272	-9.048	6.272	6.272	11.830	20.000	42.346
2.104	4.447	2.104	6.272	6.272	24.500	52.534
2.104	-4.964	2.104	2.104	6.272	24.500	51.839
1.873	-0.984	1.873	2.104	2.104	24.750	60.175
1.873	-1.507	1.873	1.873	2.104	24.750	60.407
1.641	-0.822	1.641	1.873	1.873	25.000	61.333
1.641	-1.344	1.641	1.641	1.873	25.000	61.333
1.641	-1.151	1.641	1.641	1.641	25.000	61.101
1.641	-1.151	1.641	1.641	1.641	25.000	61.101
1.641	-1.151	1.641	1.641	1.641	25.000	59.944
1.641	-1.151	1.641	1.641	1.641	25.000	60.175
1.641	-1.151	1.641	1.641	1.641	25.000	59.944
1.641	-1.151	1.641	1.641	1.641	25.000	59.249
1.641	-1.151	1.641	1.641	1.641	25.000	59.249
1.641	-1.151	1.641	1.641	1.641	25.000	59.480
1.410	-0.659	1.410	1.641	1.641	25.250	60.870
1.410	-1.182	1.410	1.410	1.641	25.250	59.944
