# Supplementary material for: Identification of Haptic Based Guiding Using Hard Reins
Source: PLoS One. 2015 Jul 22;10(7):e0132020. doi: 10.1371/journal.pone.0132020 (PMC4511788; doi:10.1371/journal.pone.0132020)
Supplement: S10 File — (ZIP) [file pone.0132020.s010.zip › ReachingData/+25/Subject1/3.xls]

24.796	-52.618	24.796	0.000	0.000	0.000	0.204
16.692	20.570	16.692	24.796	0.000	8.750	19.422
19.239	-23.889	19.239	16.692	24.796	6.000	18.728
12.987	1.912	12.987	19.239	16.692	12.750	31.463
12.987	-14.337	12.987	12.987	19.239	12.750	31.000
6.735	4.162	6.735	12.987	12.987	19.500	42.346
6.735	-9.954	6.735	6.735	12.987	19.500	42.346
2.104	5.105	2.104	6.735	6.735	24.500	52.534
2.104	-5.351	2.104	2.104	6.735	24.500	51.839
0.252	2.456	0.252	2.104	2.104	26.500	60.175
0.021	-1.236	0.021	0.252	2.104	26.750	60.407
0.021	-0.208	0.021	0.021	0.252	26.750	61.333
0.021	-0.014	0.021	0.021	0.021	26.750	61.333
0.021	-0.014	0.021	0.021	0.021	26.750	61.101
0.252	-0.506	0.252	0.021	0.021	26.500	61.101
0.484	-0.474	0.484	0.252	0.021	26.250	59.944
0.715	-0.637	0.715	0.484	0.252	26.000	60.175
0.715	-0.308	0.715	0.715	0.484	26.000	59.944
0.715	-0.501	0.715	0.715	0.715	26.000	59.249
0.484	-0.010	0.484	0.715	0.715	26.250	59.249
-0.211	0.941	-0.211	0.484	0.715	27.000	59.480
-0.211	-0.434	-0.211	-0.211	0.484	27.000	60.870
-0.211	0.148	-0.211	-0.211	-0.211	27.000	59.944
-0.443	0.639	-0.443	-0.211	-0.211	27.250	0.204
