# Supplementary material for: Identification of Haptic Based Guiding Using Hard Reins
Source: PLoS One. 2015 Jul 22;10(7):e0132020. doi: 10.1371/journal.pone.0132020 (PMC4511788; doi:10.1371/journal.pone.0132020)
Supplement: S10 File — (ZIP) [file pone.0132020.s010.zip › ReachingData/+25/Subject2/1.xls]

24.796	-52.618	24.796	0.000	0.000	0.000	0.204
19.471	14.673	19.471	24.796	0.000	5.750	2.288
23.176	-25.968	23.176	19.471	24.796	1.750	2.519
16.924	0.121	16.924	23.176	19.471	8.500	-3.501
16.924	-17.096	16.924	16.924	23.176	8.500	-16.236
11.830	-1.054	11.830	16.924	16.924	14.000	-18.089
11.830	-12.556	11.830	11.830	16.924	14.000	-18.320
6.735	2.517	6.735	11.830	11.830	19.500	-25.498
6.735	-8.985	6.735	6.735	11.830	19.500	-31.750
1.873	5.597	1.873	6.735	6.735	24.750	-31.750
1.641	-4.892	1.641	1.873	6.735	25.000	-31.750
0.715	0.621	0.715	1.641	1.873	26.000	0.204
-0.443	1.180	-0.443	0.715	1.641	27.250	-7.438
-0.443	-0.659	-0.443	-0.443	0.715	27.250	8.539
-0.443	0.310	-0.443	-0.443	-0.443	27.250	4.835
-0.674	0.802	-0.674	-0.443	-0.443	27.500	-8.132
-0.674	0.279	-0.674	-0.674	-0.443	27.500	-17.626
-0.674	0.473	-0.674	-0.674	-0.674	27.500	-24.804
-0.674	0.473	-0.674	-0.674	-0.674	27.500	-33.140
-0.674	0.473	-0.674	-0.674	-0.674	27.500	-39.160
-0.674	0.473	-0.674	-0.674	-0.674	27.500	-43.559
-0.674	0.473	-0.674	-0.674	-0.674	27.500	-44.949
-0.906	0.964	-0.906	-0.674	-0.674	27.750	-49.348
