# Supplementary material for: Identification of Haptic Based Guiding Using Hard Reins
Source: PLoS One. 2015 Jul 22;10(7):e0132020. doi: 10.1371/journal.pone.0132020 (PMC4511788; doi:10.1371/journal.pone.0132020)
Supplement: S10 File — (ZIP) [file pone.0132020.s010.zip › ReachingData/+25/Subject2/2.xls]

24.796	-52.618	24.796	0.000	0.000	0.000	0.204
19.702	14.182	19.702	24.796	0.000	5.500	2.288
19.934	-18.566	19.934	19.702	24.796	5.250	2.519
5.115	17.667	5.115	19.934	19.702	21.250	-3.501
2.336	-10.093	2.336	5.115	19.934	24.250	-16.236
-6.694	15.199	-6.694	2.336	5.115	34.000	-18.089
-6.694	-2.866	-6.694	-6.694	2.336	34.000	-18.320
-7.157	5.675	-7.157	-6.694	-6.694	34.500	-25.498
-7.157	4.630	-7.157	-7.157	-6.694	34.500	-31.750
-7.157	5.017	-7.157	-7.157	-7.157	34.500	-31.750
-7.157	5.017	-7.157	-7.157	-7.157	34.500	-31.750
-7.157	5.017	-7.157	-7.157	-7.157	34.500	0.204
-7.157	5.017	-7.157	-7.157	-7.157	34.500	-7.438
-7.157	5.017	-7.157	-7.157	-7.157	34.500	8.539
-7.157	5.017	-7.157	-7.157	-7.157	34.500	4.835
-7.157	5.017	-7.157	-7.157	-7.157	34.500	-8.132
-7.157	5.017	-7.157	-7.157	-7.157	34.500	-17.626
-7.157	5.017	-7.157	-7.157	-7.157	34.500	-24.804
-6.000	2.561	-6.000	-7.157	-7.157	33.250	-33.140
-6.926	7.140	-6.926	-6.000	-7.157	34.250	-39.160
-7.852	6.045	-7.852	-6.926	-6.000	35.250	-43.559
-8.084	5.220	-8.084	-7.852	-6.926	35.500	-44.949
-8.084	5.473	-8.084	-8.084	-7.852	35.500	-49.348
