# Supplementary material for: Identification of Haptic Based Guiding Using Hard Reins
Source: PLoS One. 2015 Jul 22;10(7):e0132020. doi: 10.1371/journal.pone.0132020 (PMC4511788; doi:10.1371/journal.pone.0132020)
Supplement: S10 File — (ZIP) [file pone.0132020.s010.zip › ReachingData/+25/Subject2/3.xls]

24.796	-52.618	24.796	0.000	0.000	0.000	0.204
22.249	8.777	22.249	24.796	0.000	2.750	2.288
24.796	-23.134	24.796	22.249	24.796	0.000	2.519
12.524	10.791	12.524	24.796	22.249	13.250	-3.501
15.998	-26.422	15.998	12.524	24.796	9.500	-16.236
6.504	11.838	6.504	15.998	12.524	19.750	-18.089
11.367	-22.824	11.367	6.504	15.998	14.500	-18.320
2.104	15.756	2.104	11.367	6.504	24.500	-25.498
1.410	-7.754	1.410	2.104	11.367	25.250	-31.750
-3.916	9.731	-3.916	1.410	2.104	31.000	-31.750
-4.147	-1.221	-4.147	-3.916	1.410	31.250	-31.750
-4.147	2.713	-4.147	-4.147	-3.916	31.250	0.204
-3.916	2.416	-3.916	-4.147	-4.147	31.000	-7.438
-3.916	2.939	-3.916	-3.916	-4.147	31.000	8.539
-3.916	2.745	-3.916	-3.916	-3.916	31.000	4.835
-3.916	2.745	-3.916	-3.916	-3.916	31.000	-8.132
-3.684	2.254	-3.684	-3.916	-3.916	30.750	-17.626
-3.916	3.268	-3.916	-3.684	-3.916	31.000	-24.804
-3.916	2.551	-3.916	-3.916	-3.684	31.000	-33.140
-4.147	3.236	-4.147	-3.916	-3.916	31.250	-39.160
-4.147	2.713	-4.147	-4.147	-3.916	31.250	-43.559
-4.379	3.399	-4.379	-4.147	-4.147	31.500	-44.949
-4.379	2.876	-4.379	-4.379	-4.147	31.500	-49.348
