# Supplementary material for: Identification of Haptic Based Guiding Using Hard Reins
Source: PLoS One. 2015 Jul 22;10(7):e0132020. doi: 10.1371/journal.pone.0132020 (PMC4511788; doi:10.1371/journal.pone.0132020)
Supplement: S10 File — (ZIP) [file pone.0132020.s010.zip › ReachingData/+25/Subject3/1.xls]

24.796	-52.618	24.796	0.000	0.000	0.000	0.204
15.071	24.009	15.071	24.796	0.000	10.500	30.305
43.784	-79.632	43.784	15.071	24.796	-20.500	25.211
38.458	4.641	38.458	43.784	15.071	-14.750	45.356
38.226	-30.925	38.226	38.458	43.784	-14.500	23.127
19.702	12.317	19.702	38.226	38.458	5.500	49.987
25.954	-42.582	25.954	19.702	38.226	-1.250	21.275
18.313	3.253	18.313	25.954	19.702	7.000	45.819
19.008	-20.707	19.008	18.313	25.954	6.250	14.097
2.799	21.651	2.799	19.008	18.313	23.750	47.208
20.628	-53.363	20.628	2.799	19.008	4.500	19.885
12.293	18.151	12.293	20.628	2.799	13.500	25.211
28.964	-50.971	28.964	12.293	20.628	-4.500	25.443
20.860	10.847	20.860	28.964	12.293	4.250	49.524
46.331	-75.455	46.331	20.860	28.964	-23.250	18.959
38.921	4.564	38.921	46.331	20.860	-15.250	44.198
38.921	-33.485	38.921	38.921	46.331	-15.250	18.728
15.303	22.834	15.303	38.921	38.921	10.250	47.440
39.384	-81.596	39.384	15.303	38.921	-15.750	18.959
41.468	-11.874	41.468	39.384	15.303	-18.000	43.040
29.890	-2.757	29.890	41.468	39.384	-5.500	20.580
29.890	-30.644	29.890	29.890	41.468	-5.500	38.178
8.588	24.251	8.588	29.890	29.890	17.500	7.613
