# Supplementary material for: Identification of Haptic Based Guiding Using Hard Reins
Source: PLoS One. 2015 Jul 22;10(7):e0132020. doi: 10.1371/journal.pone.0132020 (PMC4511788; doi:10.1371/journal.pone.0132020)
Supplement: S10 File — (ZIP) [file pone.0132020.s010.zip › ReachingData/+25/Subject3/2.xls]

24.796	-52.618	24.796	0.000	0.000	0.000	0.204
14.840	24.500	14.840	24.796	0.000	10.750	30.305
21.323	-32.494	21.323	14.840	24.796	3.750	25.211
-0.211	36.175	-0.211	21.323	14.840	27.000	45.356
22.481	-66.028	22.481	-0.211	21.323	2.500	23.127
20.860	6.673	20.860	22.481	-0.211	4.250	49.987
20.860	-15.980	20.860	20.860	22.481	4.250	21.275
-4.379	38.934	-4.379	20.860	20.860	31.500	45.819
19.471	-68.664	19.471	-4.379	20.860	5.750	14.097
7.893	30.881	7.893	19.471	-4.379	18.250	47.208
28.038	-57.971	28.038	7.893	19.471	-3.500	19.885
19.239	15.878	19.239	28.038	7.893	6.000	25.211
39.384	-63.599	39.384	19.239	28.038	-15.750	25.443
37.532	-6.816	37.532	39.384	19.239	-13.750	49.524
32.669	-17.542	32.669	37.532	39.384	-8.500	18.959
20.628	-1.421	20.628	32.669	37.532	4.500	44.198
20.397	-24.047	20.397	20.628	32.669	4.750	18.728
2.104	24.325	2.104	20.397	20.628	24.500	47.440
24.565	-64.447	24.565	2.104	20.397	0.250	18.959
16.461	18.777	16.461	24.565	2.104	9.000	43.040
34.290	-56.156	34.290	16.461	24.565	-10.250	20.580
25.954	8.574	25.954	34.290	16.461	-1.250	38.178
25.954	-25.171	25.954	25.954	34.290	-1.250	7.613
