# Supplementary material for: Identification of Haptic Based Guiding Using Hard Reins
Source: PLoS One. 2015 Jul 22;10(7):e0132020. doi: 10.1371/journal.pone.0132020 (PMC4511788; doi:10.1371/journal.pone.0132020)
Supplement: S10 File — (ZIP) [file pone.0132020.s010.zip › ReachingData/+25/Subject3/3.xls]

24.796	-52.618	24.796	0.000	0.000	0.000	0.204
14.377	25.483	14.377	24.796	0.000	11.250	30.305
46.794	-87.588	46.794	14.377	24.796	-23.750	25.211
36.837	15.459	36.837	46.794	14.377	-13.000	45.356
69.486	-103.437	69.486	36.837	46.794	-48.250	23.127
61.844	-5.168	61.844	69.486	36.837	-40.000	49.987
60.687	-47.292	60.687	61.844	69.486	-38.750	21.275
56.287	-34.175	56.287	60.687	61.844	-34.000	45.819
35.216	1.573	35.216	56.287	60.687	-11.250	14.097
34.985	-41.832	34.985	35.216	56.287	-11.000	47.208
22.944	0.832	22.944	34.985	35.216	2.000	19.885
22.944	-26.162	22.944	22.944	34.985	2.000	25.211
-2.295	37.473	-2.295	22.944	22.944	29.250	25.443
23.176	-73.565	23.176	-2.295	22.944	1.750	49.524
14.840	22.761	14.840	23.176	-2.295	10.750	18.959
32.901	-55.705	32.901	14.840	23.176	-8.750	44.198
22.249	14.656	22.249	32.901	14.840	2.750	18.728
30.354	-41.709	30.354	22.249	32.901	-6.000	47.440
21.323	4.668	21.323	30.354	22.249	3.750	18.959
21.092	-22.015	21.092	21.323	30.354	4.000	43.040
1.410	26.786	1.410	21.092	21.323	25.250	20.580
28.501	-74.950	28.501	1.410	21.092	-4.000	38.178
22.249	15.963	22.249	28.501	1.410	2.750	7.613
