# Supplementary material for: Identification of Haptic Based Guiding Using Hard Reins
Source: PLoS One. 2015 Jul 22;10(7):e0132020. doi: 10.1371/journal.pone.0132020 (PMC4511788; doi:10.1371/journal.pone.0132020)
Supplement: S10 File — (ZIP) [file pone.0132020.s010.zip › ReachingData/+25/Subject4/1.xls]

24.796	-52.618	24.796	0.000	0.000	0.000	0.204
13.450	27.448	13.450	24.796	0.000	12.250	-9.753
23.176	-39.562	23.176	13.450	24.796	1.750	1.130
17.155	4.669	17.155	23.176	13.450	8.250	-6.048
16.229	-15.099	16.229	17.155	23.176	9.250	-16.236
4.188	13.398	4.188	16.229	17.155	22.250	-24.109
8.819	-22.841	8.819	4.188	16.229	17.250	-31.519
-4.147	25.209	-4.147	8.819	4.188	31.250	-37.771
2.799	-22.686	2.799	-4.147	8.819	23.750	-44.486
-7.389	25.471	-7.389	2.799	-4.147	34.750	-49.348
-1.137	-16.614	-1.137	-7.389	2.799	28.000	-54.674
-12.946	31.089	-12.946	-1.137	-7.389	40.750	-57.452
0.021	-28.324	0.021	-12.946	-1.137	26.750	-56.758
-15.493	43.759	-15.493	0.021	-12.946	43.500	-61.620
-3.453	-27.674	-3.453	-15.493	0.021	30.500	-55.600
-16.651	40.505	-16.651	-3.453	-15.493	44.750	-63.473
-4.610	-24.925	-4.610	-16.651	-3.453	31.750	-53.516
-15.030	35.421	-15.030	-4.610	-16.651	43.000	-62.315
0.021	-30.123	0.021	-15.030	-4.610	26.750	-49.811
-13.872	42.064	-13.872	0.021	-15.030	41.750	-63.936
-0.443	-30.402	-0.443	-13.872	0.021	27.250	-55.831
-12.483	37.101	-12.483	-0.443	-13.872	40.250	-66.483
3.262	-34.739	3.262	-12.483	-0.443	23.250	-50.737
