# Supplementary material for: Identification of Haptic Based Guiding Using Hard Reins
Source: PLoS One. 2015 Jul 22;10(7):e0132020. doi: 10.1371/journal.pone.0132020 (PMC4511788; doi:10.1371/journal.pone.0132020)
Supplement: S10 File — (ZIP) [file pone.0132020.s010.zip › ReachingData/+25/Subject4/2.xls]

24.796	-52.618	24.796	0.000	0.000	0.000	0.204
18.081	17.621	18.081	24.796	0.000	7.250	-9.753
18.081	-18.296	18.081	18.081	24.796	7.250	1.130
8.356	7.962	8.356	18.081	18.081	17.750	-6.048
13.219	-24.316	13.219	8.356	18.081	12.500	-16.236
-0.443	23.793	-0.443	13.219	8.356	27.250	-24.109
7.893	-28.813	7.893	-0.443	13.219	18.250	-31.519
-6.694	32.399	-6.694	7.893	-0.443	34.000	-37.771
7.893	-38.472	7.893	-6.694	7.893	18.250	-44.486
-9.010	42.545	-9.010	7.893	-6.694	36.500	-49.348
9.051	-46.157	9.051	-9.010	7.893	17.000	-54.674
-9.936	49.063	-9.936	9.051	-9.010	37.500	-57.452
6.735	-44.304	6.735	-9.936	9.051	19.500	-56.758
-10.399	45.592	-10.399	6.735	-9.936	38.000	-61.620
8.356	-46.851	8.356	-10.399	6.735	17.750	-55.600
-3.684	35.391	-3.684	8.356	-10.399	30.750	-63.473
11.135	-38.942	11.135	-3.684	8.356	14.750	-53.516
-9.705	48.819	-9.705	11.135	-3.684	37.250	-62.315
9.746	-51.913	9.746	-9.705	11.135	16.250	-49.811
-11.788	55.144	-11.788	9.746	-9.705	39.500	-63.936
6.272	-48.086	6.272	-11.788	9.746	20.000	-55.831
5.578	12.194	5.578	6.272	-11.788	20.750	-66.483
13.219	-20.706	13.219	5.578	6.272	12.500	-50.737
