# Supplementary material for: Identification of Haptic Based Guiding Using Hard Reins
Source: PLoS One. 2015 Jul 22;10(7):e0132020. doi: 10.1371/journal.pone.0132020 (PMC4511788; doi:10.1371/journal.pone.0132020)
Supplement: S10 File — (ZIP) [file pone.0132020.s010.zip › ReachingData/+25/Subject4/3.xls]

24.796	-52.618	24.796	0.000	0.000	0.000	0.204
14.608	24.992	14.608	24.796	0.000	11.000	-9.753
24.565	-39.896	24.565	14.608	24.796	0.250	1.130
12.524	16.664	12.524	24.565	14.608	13.250	-6.048
23.407	-41.951	23.407	12.524	24.565	1.500	-16.236
13.450	13.829	13.450	23.407	12.524	12.250	-24.109
13.682	-18.254	13.682	13.450	23.407	12.000	-31.519
3.494	12.222	3.494	13.682	13.450	23.000	-37.771
12.756	-30.631	12.756	3.494	13.682	13.000	-44.486
-3.453	33.205	-3.453	12.756	3.494	30.500	-49.348
12.524	-45.049	12.524	-3.453	12.756	13.250	-54.674
-9.241	50.780	-9.241	12.524	-3.453	36.750	-57.452
10.672	-53.996	10.672	-9.241	12.524	15.250	-56.758
1.873	27.858	1.873	10.672	-9.241	24.750	-61.620
14.377	-35.210	14.377	1.873	10.672	11.250	-55.600
-2.295	35.765	-2.295	14.377	1.873	29.250	-63.473
13.914	-46.740	13.914	-2.295	14.377	11.750	-53.516
-7.389	49.017	-7.389	13.914	-2.295	34.750	-62.315
5.578	-40.166	5.578	-7.389	13.914	20.750	-49.811
-14.336	49.199	-14.336	5.578	-7.389	42.250	-63.936
3.031	-43.469	3.031	-14.336	5.578	23.500	-55.831
-18.967	59.089	-18.967	3.031	-14.336	47.250	-66.483
-1.137	-42.950	-1.137	-18.967	3.031	28.000	-50.737
