# Supplementary material for: Identification of Haptic Based Guiding Using Hard Reins
Source: PLoS One. 2015 Jul 22;10(7):e0132020. doi: 10.1371/journal.pone.0132020 (PMC4511788; doi:10.1371/journal.pone.0132020)
Supplement: S10 File — (ZIP) [file pone.0132020.s010.zip › ReachingData/+25/Subject5/1.xls]

24.796	-52.618	24.796	0.000	0.000	0.000	0.204
2.336	51.033	2.336	24.796	0.000	24.250	44.198
24.565	-67.606	24.565	2.336	24.796	0.250	20.580
17.850	15.635	17.850	24.565	2.336	7.500	46.745
31.511	-47.123	31.511	17.850	24.565	-7.250	34.010
23.870	5.560	23.870	31.511	17.850	1.000	56.702
31.743	-39.835	31.743	23.870	31.511	-7.500	44.661
6.967	36.912	6.967	31.743	23.870	19.250	71.058
28.501	-71.317	28.501	6.967	31.743	-4.000	55.081
17.850	20.647	17.850	28.501	6.967	7.500	69.669
34.058	-55.822	34.058	17.850	28.501	-10.000	59.944
25.028	8.854	25.028	34.058	17.850	-0.250	61.333
35.911	-48.196	35.911	25.028	34.058	-12.000	59.944
32.206	-8.203	32.206	35.911	25.028	-8.000	68.974
24.565	-9.463	24.565	32.206	35.911	0.250	58.554
16.461	-6.418	16.461	24.565	32.206	9.000	70.363
8.819	-2.108	8.819	16.461	24.565	17.250	52.302
9.283	-13.561	9.283	8.819	16.461	16.750	62.259
-4.610	23.361	-4.610	9.283	8.819	31.750	50.681
14.145	-48.196	14.145	-4.610	9.283	11.500	62.259
-12.252	61.796	-12.252	14.145	-4.610	40.000	47.671
4.883	-49.865	4.883	-12.252	14.145	21.500	61.796
-18.967	110.000	-18.967	4.883	-12.252	47.250	51.839
