# Supplementary material for: Identification of Haptic Based Guiding Using Hard Reins
Source: PLoS One. 2015 Jul 22;10(7):e0132020. doi: 10.1371/journal.pone.0132020 (PMC4511788; doi:10.1371/journal.pone.0132020)
Supplement: S10 File — (ZIP) [file pone.0132020.s010.zip › ReachingData/+25/Subject5/2.xls]

24.796	-52.618	24.796	0.000	0.000	0.000	0.204
19.702	14.182	19.702	24.796	0.000	5.500	44.198
17.387	-13.162	17.387	19.702	24.796	8.000	20.580
4.188	13.881	4.188	17.387	19.702	22.250	46.745
17.618	-42.481	17.618	4.188	17.387	7.750	34.010
0.252	35.742	0.252	17.618	4.188	26.500	56.702
15.071	-46.159	15.071	0.252	17.618	10.500	44.661
1.641	30.337	1.641	15.071	0.252	25.000	71.058
16.229	-43.346	16.229	1.641	15.071	9.250	55.081
-1.137	37.684	-1.137	16.229	1.641	28.000	69.669
16.229	-50.590	16.229	-1.137	16.229	9.250	59.944
-11.788	93.000	-11.788	16.229	-1.137	39.500	61.333
2.799	-45.000	2.799	-11.788	16.229	23.750	59.944
-13.872	105.000	-13.872	2.799	-11.788	41.750	68.974
-0.443	-25.000	-0.443	-13.872	2.799	27.250	58.554
-10.631	55.000	-10.631	-0.443	-13.872	38.250	70.363
-7.157	-6.000	-7.157	-10.631	-0.443	34.500	52.302
-6.926	7.433	-6.926	-7.157	-10.631	34.250	62.259
6.967	-24.432	6.967	-6.926	-7.157	19.250	50.681
-7.157	36.717	-7.157	6.967	-6.926	34.500	62.259
1.641	-25.476	1.641	-7.157	6.967	25.000	47.671
-7.852	26.359	-7.852	1.641	-7.157	35.250	61.796
4.883	-29.466	4.883	-7.852	1.641	21.500	51.839
