# Supplementary material for: Identification of Haptic Based Guiding Using Hard Reins
Source: PLoS One. 2015 Jul 22;10(7):e0132020. doi: 10.1371/journal.pone.0132020 (PMC4511788; doi:10.1371/journal.pone.0132020)
Supplement: S10 File — (ZIP) [file pone.0132020.s010.zip › ReachingData/+25/Subject5/3.xls]

24.796	-52.618	24.796	0.000	0.000	0.000	0.204
16.692	20.570	16.692	24.796	0.000	8.750	44.198
32.438	-51.896	32.438	16.692	24.796	-8.250	20.580
31.280	-7.103	31.280	32.438	16.692	-7.000	46.745
20.860	-0.785	20.860	31.280	32.438	4.250	34.010
20.628	-22.853	20.628	20.860	31.280	4.500	56.702
3.725	21.214	3.725	20.628	20.860	22.750	44.661
20.165	-51.645	20.165	3.725	20.628	5.000	71.058
-5.305	53.673	-5.305	20.165	3.725	32.500	55.081
14.840	-60.347	14.840	-5.305	20.165	10.750	69.669
15.303	5.476	15.303	14.840	-5.305	10.250	59.944
26.417	-33.924	26.417	15.303	14.840	-1.750	61.333
25.954	-8.233	25.954	26.417	15.303	-1.250	59.944
9.977	15.322	9.977	25.954	26.417	16.000	68.974
25.723	-53.778	25.723	9.977	25.954	-1.000	58.554
17.618	12.345	17.618	25.723	9.977	7.750	70.363
29.659	-44.684	29.659	17.618	25.723	-5.250	52.302
28.733	-8.748	28.733	29.659	17.618	-4.250	62.259
9.746	19.374	9.746	28.733	29.659	16.250	50.681
29.427	-64.489	29.427	9.746	28.733	-5.000	62.259
20.628	14.516	20.628	29.427	9.746	4.500	47.671
35.679	-53.763	35.679	20.628	29.427	-11.750	61.796
27.807	4.292	27.807	35.679	20.628	-3.250	51.839
