# Supplementary material for: Identification of Haptic Based Guiding Using Hard Reins
Source: PLoS One. 2015 Jul 22;10(7):e0132020. doi: 10.1371/journal.pone.0132020 (PMC4511788; doi:10.1371/journal.pone.0132020)
Supplement: S10 File — (ZIP) [file pone.0132020.s010.zip › ReachingData/+25/Subject6/1.xls]

24.796	-52.618	24.796	0.000	0.000	0.000	0.204
14.377	25.483	14.377	24.796	0.000	11.250	-10.911
25.259	-41.893	25.259	14.377	24.796	-0.500	2.751
14.840	13.513	14.840	25.259	14.377	10.750	-16.005
24.565	-39.761	24.565	14.840	25.259	0.250	-16.005
15.071	11.065	15.071	24.565	14.840	10.500	-16.236
23.639	-36.691	23.639	15.071	24.565	1.250	-16.468
6.272	27.451	6.272	23.639	15.071	20.000	-16.468
24.333	-57.258	24.333	6.272	23.639	0.500	-7.206
22.712	1.499	22.712	24.333	6.272	2.250	-21.331
22.944	-17.769	22.944	22.712	24.333	2.000	-4.891
15.534	-0.167	15.534	22.944	22.712	10.000	-14.152
15.071	-16.109	15.071	15.534	22.944	10.500	-2.343
5.809	8.701	5.809	15.071	15.534	20.500	-15.773
6.735	-13.790	6.735	5.809	15.071	19.500	-0.491
2.568	4.898	2.568	6.735	5.809	24.000	-14.616
3.031	-6.271	3.031	2.568	6.735	23.500	-0.028
2.336	-0.263	2.336	3.031	2.568	24.250	-14.616
3.031	-3.693	3.031	2.336	3.031	23.500	0.204
2.104	0.422	2.104	3.031	2.336	24.500	-17.394
2.799	-3.725	2.799	2.104	3.031	23.750	0.667
16.924	-31.353	16.924	2.799	2.104	8.500	-9.290
4.420	26.492	4.420	16.924	2.799	22.000	-9.753
