# Supplementary material for: Identification of Haptic Based Guiding Using Hard Reins
Source: PLoS One. 2015 Jul 22;10(7):e0132020. doi: 10.1371/journal.pone.0132020 (PMC4511788; doi:10.1371/journal.pone.0132020)
Supplement: S10 File — (ZIP) [file pone.0132020.s010.zip › ReachingData/+25/Subject6/2.xls]

24.796	-52.618	24.796	0.000	0.000	0.000	0.204
23.407	6.320	23.407	24.796	0.000	1.500	-10.911
23.870	-18.554	23.870	23.407	24.796	1.000	2.751
13.219	6.257	13.219	23.870	23.407	12.500	-16.005
12.756	-17.199	12.756	13.219	23.870	13.000	-16.005
5.346	6.394	5.346	12.756	13.219	21.000	-16.236
6.272	-11.915	6.272	5.346	12.756	20.000	-16.468
5.809	-2.639	5.809	6.272	5.346	20.500	-16.468
20.860	-36.398	20.860	5.809	6.272	4.250	-7.206
3.957	33.843	3.957	20.860	5.809	22.500	-21.331
25.491	-62.617	25.491	3.957	20.860	-0.750	-4.891
16.924	18.335	16.924	25.491	3.957	8.500	-14.152
29.196	-45.076	29.196	16.924	25.491	-4.750	-2.343
15.766	18.304	15.766	29.196	16.924	9.750	-15.773
31.974	-56.687	31.974	15.766	29.196	-7.750	-0.491
20.860	14.737	20.860	31.974	15.766	4.250	-14.616
29.890	-43.088	29.890	20.860	31.974	-5.500	-0.028
18.081	11.664	18.081	29.890	20.860	7.250	-14.616
17.155	-20.594	17.155	18.081	29.890	8.250	0.204
4.652	13.732	4.652	17.155	18.081	21.750	-17.394
3.725	-11.761	3.725	4.652	17.155	22.750	0.667
4.652	-5.352	4.652	3.725	4.652	21.750	-9.290
3.031	0.954	3.031	4.652	3.725	23.500	-9.753
