# Supplementary material for: Identification of Haptic Based Guiding Using Hard Reins
Source: PLoS One. 2015 Jul 22;10(7):e0132020. doi: 10.1371/journal.pone.0132020 (PMC4511788; doi:10.1371/journal.pone.0132020)
Supplement: S10 File — (ZIP) [file pone.0132020.s010.zip › ReachingData/+25/Subject6/3.xls]

24.796	-52.618	24.796	0.000	0.000	0.000	0.204
12.061	30.397	12.061	24.796	0.000	13.750	-10.911
21.786	-39.751	21.786	12.061	24.796	3.250	2.751
6.272	25.788	6.272	21.786	12.061	20.000	-16.005
26.649	-60.621	26.649	6.272	21.786	-2.000	-16.005
19.471	13.606	19.471	26.649	6.272	5.750	-16.236
19.239	-19.166	19.239	19.471	26.649	6.000	-16.468
8.125	9.904	8.125	19.239	19.471	18.000	-16.468
8.125	-14.998	8.125	8.125	19.239	18.000	-7.206
0.484	10.519	0.484	8.125	8.125	26.250	-21.331
0.947	-7.717	0.947	0.484	8.125	25.750	-4.891
0.715	0.215	0.715	0.947	0.484	26.000	-14.152
1.178	-1.678	1.178	0.715	0.947	25.500	-2.343
0.947	0.053	0.947	1.178	0.715	25.750	-15.773
0.715	-0.366	0.715	0.947	1.178	26.000	-0.491
4.883	-9.539	4.883	0.715	0.947	21.500	-14.616
2.336	5.470	2.336	4.883	0.715	24.250	-0.028
2.568	-4.261	2.568	2.336	4.883	24.000	-14.616
19.239	-36.983	19.239	2.568	2.336	6.000	0.204
19.008	0.959	19.008	19.239	2.568	6.250	-17.394
18.776	-13.027	18.776	19.008	19.239	6.500	0.667
7.430	10.720	7.430	18.776	19.008	18.750	-9.290
7.430	-14.705	7.430	7.430	18.776	18.750	-9.753
