# Supplementary material for: Identification of Haptic Based Guiding Using Hard Reins
Source: PLoS One. 2015 Jul 22;10(7):e0132020. doi: 10.1371/journal.pone.0132020 (PMC4511788; doi:10.1371/journal.pone.0132020)
Supplement: S10 File — (ZIP) [file pone.0132020.s010.zip › ReachingData/+25/Subject7/1.xls]

24.796	-52.618	24.796	0.000	0.000	0.000	0.204
12.987	28.431	12.987	24.796	0.000	12.750	11.781
14.608	-22.428	14.608	12.987	24.796	11.000	6.687
-1.137	24.528	-1.137	14.608	12.987	28.000	16.875
2.799	-20.735	2.799	-1.137	14.608	23.750	20.812
-12.946	34.744	-12.946	2.799	-1.137	40.750	23.127
-12.020	-6.069	-12.020	-12.946	2.799	39.750	22.201
-16.651	19.028	-16.651	-12.020	-12.946	44.750	23.822
-10.168	-5.962	-10.168	-16.651	-12.020	37.750	27.063
-11.325	15.011	-11.325	-10.168	-16.651	39.000	27.527
-7.621	-0.892	-7.621	-11.325	-10.168	35.000	31.000
-8.315	9.917	-8.315	-7.621	-11.325	35.750	31.694
-6.000	0.334	-6.000	-8.315	-7.621	33.250	36.325
-6.231	6.635	-6.231	-6.000	-8.315	33.500	36.094
-5.537	2.700	-5.537	-6.231	-6.000	32.750	40.493
-4.379	2.006	-4.379	-5.537	-6.231	31.500	39.799
-4.147	3.547	-4.147	-4.379	-5.537	31.250	43.967
-4.379	3.592	-4.379	-4.147	-4.379	31.500	43.967
-4.379	2.876	-4.379	-4.379	-4.147	31.500	46.282
-4.379	3.070	-4.379	-4.379	-4.379	31.500	46.282
-4.147	2.578	-4.147	-4.379	-4.379	31.250	41.419
-4.147	3.101	-4.147	-4.147	-4.379	31.250	45.124
-4.147	2.907	-4.147	-4.147	-4.147	31.250	45.587
