# Supplementary material for: Identification of Haptic Based Guiding Using Hard Reins
Source: PLoS One. 2015 Jul 22;10(7):e0132020. doi: 10.1371/journal.pone.0132020 (PMC4511788; doi:10.1371/journal.pone.0132020)
Supplement: S10 File — (ZIP) [file pone.0132020.s010.zip › ReachingData/+25/Subject7/2.xls]

24.796	-52.618	24.796	0.000	0.000	0.000	0.204
11.598	31.379	11.598	24.796	0.000	14.250	11.781
13.914	-24.091	13.914	11.598	24.796	11.750	6.687
-9.936	42.794	-9.936	13.914	11.598	37.500	16.875
-4.147	-25.281	-4.147	-9.936	13.914	31.250	20.812
-25.218	52.465	-25.218	-4.147	-9.936	54.000	23.127
-25.218	0.042	-25.218	-25.218	-4.147	54.000	22.201
-25.218	17.678	-25.218	-25.218	-25.218	54.000	23.822
-22.440	11.782	-22.440	-25.218	-25.218	51.000	27.063
-21.977	17.073	-21.977	-22.440	-25.218	50.500	27.527
-21.745	15.302	-21.745	-21.977	-22.440	50.250	31.000
-17.346	6.102	-17.346	-21.745	-21.977	45.500	31.694
-11.788	4.049	-11.788	-17.346	-21.745	39.500	36.325
-11.788	12.915	-11.788	-11.788	-17.346	39.500	36.094
-8.778	1.876	-8.778	-11.788	-11.788	36.250	40.493
-8.084	7.199	-8.084	-8.778	-11.788	35.500	39.799
-8.315	6.739	-8.315	-8.084	-8.778	35.750	43.967
-8.547	6.127	-8.547	-8.315	-8.084	36.000	43.967
-6.463	1.375	-6.463	-8.547	-8.315	33.750	46.282
-6.000	5.292	-6.000	-6.463	-8.547	33.250	46.282
-7.389	7.542	-7.389	-6.000	-6.463	34.750	41.419
-6.694	2.543	-6.694	-7.389	-6.000	34.000	45.124
-7.157	6.257	-7.157	-6.694	-7.389	34.500	45.587
