# Supplementary material for: Identification of Haptic Based Guiding Using Hard Reins
Source: PLoS One. 2015 Jul 22;10(7):e0132020. doi: 10.1371/journal.pone.0132020 (PMC4511788; doi:10.1371/journal.pone.0132020)
Supplement: S10 File — (ZIP) [file pone.0132020.s010.zip › ReachingData/+25/Subject7/3.xls]

24.796	-52.618	24.796	0.000	0.000	0.000	0.204
12.987	28.431	12.987	24.796	0.000	12.750	11.781
14.840	-22.919	14.840	12.987	24.796	10.750	6.687
12.293	-3.447	12.293	14.840	12.987	13.500	16.875
9.746	-5.344	9.746	12.293	14.840	16.250	20.812
2.568	6.268	2.568	9.746	12.293	24.000	23.127
2.104	-6.825	2.104	2.568	9.746	24.500	22.201
-5.305	13.860	-5.305	2.104	2.568	32.500	23.822
-0.443	-12.801	-0.443	-5.305	2.104	27.250	27.063
-2.295	8.311	-2.295	-0.443	-5.305	29.250	27.527
0.484	-5.838	0.484	-2.295	-0.443	26.250	31.000
-1.832	6.900	-1.832	0.484	-2.295	28.750	31.694
-0.211	-4.093	-0.211	-1.832	0.484	27.000	36.325
-0.443	1.996	-0.443	-0.211	-1.832	27.250	36.094
-0.674	0.608	-0.674	-0.443	-0.211	27.500	40.493
-1.369	1.753	-1.369	-0.674	-0.443	28.250	39.799
-1.369	0.378	-1.369	-1.369	-0.674	28.250	43.967
-1.600	1.451	-1.600	-1.369	-1.369	28.500	43.967
-1.832	1.419	-1.832	-1.600	-1.369	28.750	46.282
-1.600	0.599	-1.600	-1.832	-1.600	28.500	46.282
-1.600	1.316	-1.600	-1.600	-1.832	28.500	41.419
-1.600	1.122	-1.600	-1.600	-1.600	28.500	45.124
-1.600	1.122	-1.600	-1.600	-1.600	28.500	45.587
