# Supplementary material for: Identification of Haptic Based Guiding Using Hard Reins
Source: PLoS One. 2015 Jul 22;10(7):e0132020. doi: 10.1371/journal.pone.0132020 (PMC4511788; doi:10.1371/journal.pone.0132020)
Supplement: S10 File — (ZIP) [file pone.0132020.s010.zip › ReachingData/+25/Subject8/1.xls]

24.796	-52.618	24.796	0.000	0.000	0.000	0.204
16.924	20.078	16.924	24.796	0.000	8.500	15.254
25.491	-36.633	25.491	16.924	24.796	-0.750	1.593
19.934	1.094	19.934	25.491	16.924	5.250	21.506
19.702	-18.134	19.702	19.934	25.491	5.500	15.486
13.450	-0.739	13.450	19.702	19.934	12.250	50.218
13.450	-14.662	13.450	13.450	19.702	12.250	23.822
10.209	-2.550	10.209	13.450	13.450	15.750	55.776
9.977	-9.378	9.977	10.209	13.450	16.000	36.094
8.356	-3.748	8.356	9.977	10.209	17.750	64.111
8.356	-7.214	8.356	8.356	9.977	17.750	43.272
8.125	-5.366	8.125	8.356	8.356	18.000	58.091
6.735	-2.941	6.735	8.125	8.356	19.500	47.671
6.735	-5.884	6.735	6.735	8.125	19.500	61.564
4.420	0.192	4.420	6.735	6.735	22.000	50.681
4.420	-5.036	4.420	4.420	6.735	22.000	69.669
4.188	-2.607	4.188	4.420	4.420	22.250	53.692
4.188	-3.130	4.188	4.188	4.420	22.250	77.078
4.188	-2.936	4.188	4.188	4.188	22.250	65.501
4.420	-3.427	4.420	4.188	4.188	22.000	60.638
4.420	-2.905	4.420	4.420	4.188	22.000	60.638
4.420	-3.098	4.420	4.420	4.420	22.000	60.407
4.420	-3.098	4.420	4.420	4.420	22.000	60.638
