# Supplementary material for: Identification of Haptic Based Guiding Using Hard Reins
Source: PLoS One. 2015 Jul 22;10(7):e0132020. doi: 10.1371/journal.pone.0132020 (PMC4511788; doi:10.1371/journal.pone.0132020)
Supplement: S10 File — (ZIP) [file pone.0132020.s010.zip › ReachingData/+25/Subject8/2.xls]

24.796	-52.618	24.796	0.000	0.000	0.000	0.204
18.545	16.639	18.545	24.796	0.000	6.750	15.254
25.723	-33.464	25.723	18.545	24.796	-1.000	1.593
25.723	-12.024	25.723	25.723	18.545	-1.000	21.506
17.618	-0.834	17.618	25.723	25.723	7.750	15.486
17.387	-18.642	17.387	17.618	25.723	8.000	50.218
10.903	1.376	10.903	17.387	17.618	15.000	23.822
10.903	-13.070	10.903	10.903	17.387	15.000	55.776
5.809	3.166	5.809	10.903	10.903	20.500	36.094
5.809	-8.336	5.809	5.809	10.903	20.500	64.111
2.568	2.807	2.568	5.809	5.809	24.000	43.272
2.336	-4.022	2.336	2.568	5.809	24.250	58.091
2.568	-2.323	2.568	2.336	2.568	24.000	47.671
2.568	-1.606	2.568	2.568	2.336	24.000	61.564
2.568	-1.800	2.568	2.568	2.568	24.000	50.681
2.568	-1.800	2.568	2.568	2.568	24.000	69.669
2.336	-1.309	2.336	2.568	2.568	24.250	53.692
2.104	-1.340	2.104	2.336	2.568	24.500	77.078
2.568	-2.652	2.568	2.104	2.336	24.000	65.501
2.568	-1.412	2.568	2.568	2.104	24.000	60.638
2.336	-1.309	2.336	2.568	2.568	24.250	60.638
2.336	-1.831	2.336	2.336	2.568	24.250	60.407
2.336	-1.638	2.336	2.336	2.336	24.250	60.638
