# Supplementary material for: Identification of Haptic Based Guiding Using Hard Reins
Source: PLoS One. 2015 Jul 22;10(7):e0132020. doi: 10.1371/journal.pone.0132020 (PMC4511788; doi:10.1371/journal.pone.0132020)
Supplement: S10 File — (ZIP) [file pone.0132020.s010.zip › ReachingData/+25/Subject8/3.xls]

24.796	-52.618	24.796	0.000	0.000	0.000	0.204
19.471	14.673	19.471	24.796	0.000	5.750	15.254
24.333	-28.425	24.333	19.471	24.796	0.500	1.593
14.608	7.649	14.608	24.333	19.471	11.000	21.506
20.397	-30.664	20.397	14.608	24.333	4.750	15.486
7.199	18.554	7.199	20.397	14.608	19.000	50.218
15.071	-32.799	15.071	7.199	20.397	10.500	23.822
4.188	19.118	4.188	15.071	7.199	22.250	55.776
10.440	-25.311	10.440	4.188	15.071	15.500	36.094
2.799	14.129	2.799	10.440	4.188	23.750	64.111
9.514	-22.607	9.514	2.799	10.440	16.500	43.272
1.873	15.166	1.873	9.514	2.799	24.750	58.091
9.283	-23.432	9.283	1.873	9.514	16.750	47.671
2.799	13.453	2.799	9.283	1.873	23.750	61.564
8.588	-19.673	8.588	2.799	9.283	17.500	50.681
3.957	8.652	3.957	8.588	2.799	22.500	69.669
8.819	-16.968	8.819	3.957	8.588	17.250	53.692
3.725	8.697	3.725	8.819	3.957	22.750	77.078
8.356	-16.702	8.356	3.725	8.819	17.750	65.501
3.031	9.319	3.031	8.356	3.725	23.500	60.638
7.662	-16.409	7.662	3.031	8.356	18.500	60.638
2.104	10.298	2.104	7.662	3.031	24.500	60.407
7.199	-16.936	7.199	2.104	7.662	19.000	60.638
