# Supplementary material for: Identification of Haptic Based Guiding Using Hard Reins
Source: PLoS One. 2015 Jul 22;10(7):e0132020. doi: 10.1371/journal.pone.0132020 (PMC4511788; doi:10.1371/journal.pone.0132020)
Supplement: S10 File — (ZIP) [file pone.0132020.s010.zip › ReachingData/+25/Subject9/1.xls]

24.796	-52.618	24.796	0.000	0.000	0.000	0.204
17.618	18.604	17.618	24.796	0.000	7.750	-16.236
22.944	-29.660	22.944	17.618	24.796	2.000	3.677
15.998	3.114	15.998	22.944	17.618	9.500	-5.817
16.229	-17.520	16.229	15.998	22.944	9.250	2.519
14.840	-8.235	14.840	16.229	15.998	10.750	-9.521
11.830	-5.178	11.830	14.840	16.229	14.000	3.677
10.209	-7.373	10.209	11.830	14.840	15.750	-10.216
5.346	1.805	5.346	10.209	11.830	21.000	1.130
5.346	-7.818	5.346	5.346	10.209	21.000	-11.605
-4.147	16.398	-4.147	5.346	5.346	31.250	2.519
-2.758	-7.987	-2.758	-4.147	5.346	29.750	-10.216
-2.758	3.096	-2.758	-2.758	-4.147	29.750	1.824
-2.758	1.933	-2.758	-2.758	-2.758	29.750	-10.911
-0.443	-2.980	-0.443	-2.758	-2.758	27.250	1.593
-0.211	1.757	-0.211	-0.443	-2.758	27.000	-12.995
-0.211	0.342	-0.211	-0.211	-0.443	27.000	2.519
-0.211	0.148	-0.211	-0.211	-0.211	27.000	-12.763
-0.443	0.639	-0.443	-0.211	-0.211	27.250	3.214
-0.443	0.116	-0.443	-0.443	-0.211	27.250	-12.995
-0.443	0.310	-0.443	-0.443	-0.443	27.250	2.056
-0.211	-0.181	-0.211	-0.443	-0.443	27.000	-12.995
-0.211	0.342	-0.211	-0.211	-0.443	27.000	1.824
