# Supplementary material for: Identification of Haptic Based Guiding Using Hard Reins
Source: PLoS One. 2015 Jul 22;10(7):e0132020. doi: 10.1371/journal.pone.0132020 (PMC4511788; doi:10.1371/journal.pone.0132020)
Supplement: S10 File — (ZIP) [file pone.0132020.s010.zip › ReachingData/+25/Subject9/2.xls]

24.796	-52.618	24.796	0.000	0.000	0.000	0.204
6.041	43.172	6.041	24.796	0.000	20.250	-16.236
12.293	-33.199	12.293	6.041	24.796	13.500	3.677
2.799	16.761	2.799	12.293	6.041	23.750	-5.817
3.725	-11.874	3.725	2.799	12.293	22.750	2.519
-1.137	8.482	-1.137	3.725	2.799	28.000	-9.521
2.104	-10.152	2.104	-1.137	3.725	24.500	3.677
-2.990	12.048	-2.990	2.104	-1.137	30.000	-10.216
1.410	-11.504	1.410	-2.990	2.104	25.250	1.130
-2.990	12.030	-2.990	1.410	-2.990	30.000	-11.605
-0.443	-6.991	-0.443	-2.990	1.410	27.250	2.519
-2.758	7.356	-2.758	-0.443	-2.990	29.750	-10.216
-1.137	-3.444	-1.137	-2.758	-0.443	28.000	1.824
-1.832	3.628	-1.832	-1.137	-2.758	28.750	-10.911
-3.221	3.651	-3.221	-1.832	-1.137	30.250	1.593
-4.842	4.535	-4.842	-3.221	-1.832	32.000	-12.995
-7.852	8.425	-7.852	-4.842	-3.221	35.250	2.519
-9.241	5.933	-9.241	-7.852	-4.842	36.750	-12.763
-12.252	11.703	-12.252	-9.241	-7.852	40.000	3.214
-12.946	7.543	-12.946	-12.252	-9.241	40.750	-12.995
-20.587	24.708	-20.587	-12.946	-12.252	49.000	2.056
-13.872	-6.213	-13.872	-20.587	-12.946	41.750	-12.995
-20.587	29.594	-20.587	-13.872	-20.587	49.000	1.824
