# Supplementary material for: Identification of Haptic Based Guiding Using Hard Reins
Source: PLoS One. 2015 Jul 22;10(7):e0132020. doi: 10.1371/journal.pone.0132020 (PMC4511788; doi:10.1371/journal.pone.0132020)
Supplement: S10 File — (ZIP) [file pone.0132020.s010.zip › ReachingData/+25/Subject9/3.xls]

24.796	-52.618	24.796	0.000	0.000	0.000	0.204
16.692	20.570	16.692	24.796	0.000	8.750	-16.236
23.176	-32.242	23.176	16.692	24.796	1.750	3.677
13.682	9.326	13.682	23.176	16.692	12.000	-5.817
16.692	-23.925	16.692	13.682	23.176	8.750	2.519
9.514	6.050	9.514	16.692	13.682	16.500	-9.521
9.746	-13.169	9.746	9.514	16.692	16.250	3.677
3.725	6.137	3.725	9.746	9.514	22.750	-10.216
8.125	-16.986	8.125	3.725	9.746	18.000	1.130
2.336	10.271	2.336	8.125	3.725	24.250	-11.605
7.199	-16.801	7.199	2.336	8.125	19.000	2.519
1.410	11.307	1.410	7.199	2.336	25.250	-10.216
7.662	-19.100	7.662	1.410	7.199	18.500	1.824
1.410	13.128	1.410	7.662	1.410	25.250	-10.911
6.504	-17.031	6.504	1.410	7.662	19.750	1.593
3.957	5.109	3.957	6.504	1.410	22.500	-12.995
4.883	-6.871	4.883	3.957	6.504	21.500	2.519
4.652	-2.156	4.652	4.883	3.957	21.750	-12.763
4.652	-3.455	4.652	4.652	4.883	21.750	3.214
4.420	-2.769	4.420	4.652	4.652	22.000	-12.995
4.188	-2.801	4.188	4.420	4.652	22.250	2.056
3.262	-1.165	3.262	4.188	4.420	23.250	-12.995
2.104	-0.605	2.104	3.262	4.188	24.500	1.824
