# Supplementary material for: Identification of Haptic Based Guiding Using Hard Reins
Source: PLoS One. 2015 Jul 22;10(7):e0132020. doi: 10.1371/journal.pone.0132020 (PMC4511788; doi:10.1371/journal.pone.0132020)
Supplement: S10 File — (ZIP) [file pone.0132020.s010.zip › ReachingData/+25/Subject9/4.xls]

24.796	-52.618	24.796	0.000	0.000	0.000	0.204
20.165	13.199	20.165	24.796	0.000	5.000	-16.236
22.944	-23.908	22.944	20.165	24.796	2.000	3.677
13.219	6.879	13.219	22.944	20.165	12.500	-5.817
16.461	-24.285	16.461	13.219	22.944	9.000	2.519
6.041	13.285	6.041	16.461	13.219	20.250	-9.521
9.514	-20.326	9.514	6.041	16.461	16.500	3.677
-1.832	20.314	-1.832	9.514	6.041	28.750	-10.216
3.262	-19.022	3.262	-1.832	9.514	23.250	1.130
0.021	8.856	0.021	3.262	-1.832	26.750	-11.605
1.178	-5.184	1.178	0.021	3.262	25.500	2.519
1.178	0.143	1.178	1.178	0.021	25.500	-10.216
3.031	-4.757	3.031	1.178	1.178	23.500	1.824
4.883	-4.505	4.883	3.031	1.178	21.500	-10.911
6.967	-6.295	6.967	4.883	3.031	19.250	1.593
11.367	-12.475	11.367	6.967	4.883	14.500	-12.995
16.461	-15.095	16.461	11.367	6.967	9.000	2.519
17.618	-9.732	17.618	16.461	11.367	7.750	-12.763
26.186	-29.561	26.186	17.618	16.461	-1.500	3.214
20.397	1.098	20.397	26.186	17.618	4.750	-12.995
20.165	-18.652	20.165	20.397	26.186	5.000	2.056
12.756	1.393	12.756	20.165	20.397	13.000	-12.995
12.987	-15.635	12.987	12.756	20.165	12.750	1.824
