# Supplementary material for: Identification of Haptic Based Guiding Using Hard Reins
Source: PLoS One. 2015 Jul 22;10(7):e0132020. doi: 10.1371/journal.pone.0132020 (PMC4511788; doi:10.1371/journal.pone.0132020)
Supplement: S10 File — (ZIP) [file pone.0132020.s010.zip › ReachingData/+25/Subject9/5.xls]

24.796	-52.618	24.796	0.000	0.000	0.000	0.204
6.967	41.206	6.967	24.796	0.000	19.250	-16.236
23.407	-54.693	23.407	6.967	24.796	1.500	3.677
23.176	-2.157	23.176	23.407	6.967	1.750	-5.817
21.555	-13.000	21.555	23.176	23.407	3.500	2.519
10.209	7.610	10.209	21.555	23.176	15.750	-9.521
9.051	-14.196	9.051	10.209	21.555	17.000	3.677
-0.906	13.814	-0.906	9.051	10.209	27.750	-10.216
10.903	-32.758	10.903	-0.906	9.051	15.000	1.130
0.947	23.369	0.947	10.903	-0.906	25.750	-11.605
4.188	-15.876	4.188	0.947	10.903	22.250	2.519
2.336	3.708	2.336	4.188	0.947	24.250	-10.216
3.725	-6.136	3.725	2.336	4.188	22.750	1.824
2.568	1.008	2.568	3.725	2.336	24.000	-10.911
2.799	-3.260	2.799	2.568	3.725	23.750	1.593
2.799	-1.768	2.799	2.799	2.568	23.750	-12.995
1.641	0.495	1.641	2.799	2.799	25.000	2.519
1.641	-2.120	1.641	1.641	2.799	25.000	-12.763
-1.137	4.746	-1.137	1.641	1.641	28.000	3.214
1.641	-7.425	1.641	-1.137	1.641	25.000	-12.995
0.021	4.615	0.021	1.641	-1.137	26.750	2.056
1.178	-3.828	1.178	0.021	1.641	25.500	-12.995
1.178	0.143	1.178	1.178	0.021	25.500	1.824
