# Supplementary material for: Identification of Haptic Based Guiding Using Hard Reins
Source: PLoS One. 2015 Jul 22;10(7):e0132020. doi: 10.1371/journal.pone.0132020 (PMC4511788; doi:10.1371/journal.pone.0132020)
Supplement: S10 File — (ZIP) [file pone.0132020.s010.zip › ReachingData/+45/Subject10/1.xls]

44.796	-95.058	44.796	0.000	0.000	0.000	0.204
32.061	33.117	32.061	44.796	0.000	13.750	6.919
49.196	-69.494	49.196	32.061	44.796	-4.750	-2.112
31.830	16.707	31.830	49.196	32.061	14.000	9.697
47.575	-70.260	47.575	31.830	49.196	-3.000	22.201
34.840	6.853	34.840	47.575	31.830	10.750	35.399
46.880	-60.632	46.880	34.840	47.575	-2.250	44.198
34.377	3.748	34.377	46.880	34.840	11.250	52.765
47.112	-61.588	47.112	34.377	46.880	-2.500	60.175
35.534	2.201	35.534	47.112	34.377	10.000	60.407
44.796	-54.254	44.796	35.534	47.112	0.000	65.269
36.229	-5.470	36.229	44.796	35.534	9.250	48.598
36.461	-33.059	36.461	36.229	44.796	9.000	67.816
22.104	5.099	22.104	36.461	36.229	24.500	58.786
31.135	-46.674	31.135	22.104	36.461	14.750	68.048
-4.987	62.383	-4.987	31.135	22.104	53.750	59.712
35.071	-111.742	35.071	-4.987	31.135	10.500	68.279
-16.564	118.515	-16.564	35.071	-4.987	66.250	59.017
11.222	-90.569	11.222	-16.564	35.071	36.250	67.585
-23.279	88.602	-23.279	11.222	-16.564	73.500	51.839
-19.575	15.000	-19.575	-23.279	11.222	69.500	71.521
17.010	-60.811	17.010	-19.575	-23.279	30.000	61.333
-19.343	95.839	-19.343	17.010	-19.575	69.250	66.427
