# Supplementary material for: Identification of Haptic Based Guiding Using Hard Reins
Source: PLoS One. 2015 Jul 22;10(7):e0132020. doi: 10.1371/journal.pone.0132020 (PMC4511788; doi:10.1371/journal.pone.0132020)
Supplement: S10 File — (ZIP) [file pone.0132020.s010.zip › ReachingData/+45/Subject10/2.xls]

44.796	-95.058	44.796	0.000	0.000	0.000	0.204
36.692	23.290	36.692	44.796	0.000	8.750	6.919
49.659	-60.020	49.659	36.692	44.796	-5.250	-2.112
37.850	1.101	37.850	49.659	36.692	7.500	9.697
37.850	-36.417	37.850	37.850	49.659	7.500	22.201
19.326	12.775	19.326	37.850	37.850	27.500	35.399
39.471	-71.799	39.471	19.326	37.850	5.750	44.198
0.339	72.230	0.339	39.471	19.326	48.000	52.765
25.346	-86.057	25.346	0.339	39.471	21.000	60.175
-16.796	92.589	-16.796	25.346	0.339	66.500	60.407
6.591	-73.125	6.591	-16.796	25.346	41.250	65.269
-5.218	40.013	-5.218	6.591	-16.796	54.000	48.598
26.272	-73.050	26.272	-5.218	6.591	20.000	67.816
-3.829	71.816	-3.829	26.272	-5.218	52.500	58.786
42.481	-120.781	42.481	-3.829	26.272	2.500	68.048
2.423	93.986	2.423	42.481	-3.829	45.750	59.712
43.176	-121.704	43.176	2.423	42.481	1.750	68.279
20.021	52.979	20.021	43.176	2.423	26.750	59.017
53.132	-103.678	53.132	20.021	43.176	-9.000	67.585
45.028	7.666	45.028	53.132	20.021	-0.250	51.839
44.796	-37.857	44.796	45.028	53.132	0.000	71.521
19.789	21.470	19.789	44.796	45.028	27.000	61.333
25.578	-47.087	25.578	19.789	44.796	20.750	66.427
