# Supplementary material for: Identification of Haptic Based Guiding Using Hard Reins
Source: PLoS One. 2015 Jul 22;10(7):e0132020. doi: 10.1371/journal.pone.0132020 (PMC4511788; doi:10.1371/journal.pone.0132020)
Supplement: S10 File — (ZIP) [file pone.0132020.s010.zip › ReachingData/+45/Subject10/3.xls]

44.796	-95.058	44.796	0.000	0.000	0.000	0.204
33.914	29.186	33.914	44.796	0.000	11.750	6.919
49.659	-66.294	49.659	33.914	44.796	-5.250	-2.112
38.081	2.935	38.081	49.659	33.914	7.250	9.697
46.880	-55.057	46.880	38.081	49.659	-2.250	22.201
32.756	4.474	32.756	46.880	38.081	13.000	35.399
39.471	-49.033	39.471	32.756	46.880	5.750	44.198
31.367	-4.851	31.367	39.471	32.756	14.500	52.765
28.588	-22.875	28.588	31.367	39.471	17.500	60.175
7.285	22.838	7.285	28.588	31.367	40.500	60.407
37.387	-86.813	37.387	7.285	28.588	8.000	65.269
-4.987	88.904	-4.987	37.387	7.285	53.750	48.598
36.692	-120.414	36.692	-4.987	37.387	8.750	67.816
-1.745	90.728	-1.745	36.692	-4.987	50.250	58.786
26.504	-90.893	26.504	-1.745	36.692	19.750	68.048
-1.514	64.518	-1.514	26.504	-1.745	50.000	59.712
48.038	-127.538	48.038	-1.514	26.504	-3.500	68.279
43.639	17.136	43.639	48.038	-1.514	1.250	59.017
71.193	-92.744	71.193	43.639	48.038	-28.500	67.585
68.878	-21.930	68.878	71.193	43.639	-26.000	51.839
68.415	-49.239	68.415	68.878	71.193	-25.500	71.521
54.985	-19.848	54.985	68.415	68.878	-11.000	61.333
32.293	-1.633	32.293	54.985	68.415	13.500	66.427
