# Supplementary material for: Identification of Haptic Based Guiding Using Hard Reins
Source: PLoS One. 2015 Jul 22;10(7):e0132020. doi: 10.1371/journal.pone.0132020 (PMC4511788; doi:10.1371/journal.pone.0132020)
Supplement: S10 File — (ZIP) [file pone.0132020.s010.zip › ReachingData/+45/Subject1/1.xls]

44.796	-95.058	44.796	0.000	0.000	0.000	0.204
32.061	33.117	32.061	44.796	0.000	13.750	19.422
39.008	-47.875	39.008	32.061	44.796	6.250	18.728
30.209	-2.859	30.209	39.008	32.061	15.750	31.463
30.209	-28.541	30.209	30.209	39.008	15.750	31.000
24.883	-9.875	24.883	30.209	30.209	21.500	42.346
23.494	-18.953	23.494	24.883	30.209	23.000	42.346
18.400	-6.822	18.400	23.494	24.883	28.500	52.534
18.168	-16.671	18.168	18.400	23.494	28.750	51.839
15.621	-7.525	15.621	18.168	18.400	31.500	60.175
15.158	-12.100	15.158	15.621	18.168	32.000	60.407
14.695	-10.031	14.695	15.158	15.621	32.500	61.333
11.916	-4.793	11.916	14.695	15.158	35.500	61.333
11.916	-10.679	11.916	11.916	14.695	35.500	61.101
12.379	-9.336	12.379	11.916	11.916	35.000	61.101
10.759	-4.851	10.759	12.379	11.916	36.750	59.944
10.759	-8.898	10.759	10.759	12.379	36.750	60.175
10.527	-7.050	10.527	10.759	10.759	37.000	59.944
7.980	-2.168	7.980	10.527	10.759	39.750	59.249
7.980	-7.726	7.980	7.980	10.527	39.750	59.249
7.980	-5.594	7.980	7.980	7.980	39.750	59.480
7.748	-5.103	7.748	7.980	7.980	40.000	60.870
7.748	-5.625	7.748	7.748	7.980	40.000	59.944
