# Supplementary material for: Identification of Haptic Based Guiding Using Hard Reins
Source: PLoS One. 2015 Jul 22;10(7):e0132020. doi: 10.1371/journal.pone.0132020 (PMC4511788; doi:10.1371/journal.pone.0132020)
Supplement: S10 File — (ZIP) [file pone.0132020.s010.zip › ReachingData/+45/Subject1/2.xls]

44.796	-95.058	44.796	0.000	0.000	0.000	0.204
34.608	27.712	34.608	44.796	0.000	11.000	19.422
40.629	-45.563	40.629	34.608	44.796	4.500	18.728
32.756	-6.736	32.756	40.629	34.608	13.000	31.463
32.524	-29.060	32.524	32.756	40.629	13.250	31.000
26.967	-11.201	26.967	32.524	32.756	19.250	42.346
26.504	-22.573	26.504	26.967	32.524	19.750	42.346
21.641	-8.649	21.641	26.504	26.967	25.000	52.534
21.178	-18.258	21.178	21.641	26.504	25.500	51.839
14.463	-0.984	14.463	21.178	21.641	32.750	60.175
15.158	-17.233	15.158	14.463	21.178	32.000	60.407
14.926	-9.553	14.926	15.158	14.463	32.250	61.333
13.074	-6.726	13.074	14.926	15.158	34.250	61.333
12.843	-10.224	12.843	13.074	14.926	34.500	61.101
12.843	-9.196	12.843	12.843	13.074	34.500	61.101
10.295	-3.598	10.295	12.843	12.843	37.250	59.944
10.527	-9.840	10.527	10.295	12.843	37.000	60.175
10.295	-6.694	10.295	10.527	10.295	37.250	59.944
9.369	-5.446	9.369	10.295	10.527	38.250	59.249
9.369	-7.343	9.369	9.369	10.295	38.250	59.249
9.369	-6.568	9.369	9.369	9.369	38.250	59.480
9.138	-6.076	9.138	9.369	9.369	38.500	60.870
9.138	-6.599	9.138	9.138	9.369	38.500	59.944
