# Supplementary material for: Identification of Haptic Based Guiding Using Hard Reins
Source: PLoS One. 2015 Jul 22;10(7):e0132020. doi: 10.1371/journal.pone.0132020 (PMC4511788; doi:10.1371/journal.pone.0132020)
Supplement: S10 File — (ZIP) [file pone.0132020.s010.zip › ReachingData/+45/Subject1/3.xls]

44.796	-95.058	44.796	0.000	0.000	0.000	0.204
33.682	29.677	33.682	44.796	0.000	12.000	19.422
39.934	-46.180	39.934	33.682	44.796	5.250	18.728
30.903	-3.598	30.903	39.934	33.682	15.000	31.463
30.672	-28.730	30.672	30.903	39.934	15.250	31.000
25.115	-9.902	25.115	30.672	30.903	21.250	42.346
24.883	-21.765	24.883	25.115	30.672	21.500	42.346
18.631	-4.370	18.631	24.883	25.115	28.250	52.534
18.631	-18.293	18.631	18.631	24.883	28.250	51.839
14.695	-4.708	14.695	18.631	18.631	32.500	60.175
14.463	-13.105	14.463	14.695	18.631	32.750	60.407
12.148	-5.419	12.148	14.463	14.695	35.250	61.333
12.148	-10.454	12.148	12.148	14.463	35.250	61.333
10.990	-6.059	10.990	12.148	12.148	36.500	61.101
10.990	-8.673	10.990	10.990	12.148	36.500	61.101
10.295	-6.230	10.295	10.990	10.990	37.250	59.944
10.064	-7.307	10.064	10.295	10.990	37.500	60.175
9.832	-6.757	9.832	10.064	10.295	37.750	59.944
8.212	-3.647	8.212	9.832	10.064	39.500	59.249
8.212	-7.113	8.212	8.212	9.832	39.500	59.249
9.369	-8.213	9.369	8.212	8.212	38.250	59.480
7.054	-0.685	7.054	9.369	8.212	40.750	60.870
7.054	-6.883	7.054	7.054	9.369	40.750	59.944
