# Supplementary material for: Identification of Haptic Based Guiding Using Hard Reins
Source: PLoS One. 2015 Jul 22;10(7):e0132020. doi: 10.1371/journal.pone.0132020 (PMC4511788; doi:10.1371/journal.pone.0132020)
Supplement: S10 File — (ZIP) [file pone.0132020.s010.zip › ReachingData/+45/Subject2/1.xls]

44.796	-95.058	44.796	0.000	0.000	0.000	0.204
39.471	17.393	39.471	44.796	0.000	5.750	2.288
47.575	-49.324	47.575	39.471	44.796	-3.000	2.519
44.102	-19.197	44.102	47.575	39.471	0.750	-3.501
32.524	-9.255	32.524	44.102	47.575	13.250	-16.236
28.125	-23.154	28.125	32.524	44.102	18.000	-18.089
15.390	3.626	15.390	28.125	32.524	31.750	-18.320
15.621	-21.939	15.621	15.390	28.125	31.500	-25.498
4.275	13.320	4.275	15.621	15.390	43.750	-31.750
4.275	-12.493	4.275	4.275	15.621	43.750	-31.750
-5.681	18.131	-5.681	4.275	4.275	54.500	-31.750
-5.450	-4.842	-5.450	-5.681	4.275	54.250	0.204
-13.091	20.229	-13.091	-5.450	-5.681	62.500	-7.438
-13.554	3.764	-13.554	-13.091	-5.450	63.000	8.539
-13.323	8.623	-13.323	-13.554	-13.091	62.750	4.835
-12.628	8.059	-12.628	-13.323	-13.554	62.000	-8.132
-12.860	9.925	-12.860	-12.628	-13.323	62.250	-17.626
-12.628	8.329	-12.628	-12.860	-12.628	62.000	-24.804
-12.396	8.555	-12.396	-12.628	-12.860	61.750	-33.140
-12.396	8.884	-12.396	-12.396	-12.628	61.750	-39.160
-12.396	8.690	-12.396	-12.396	-12.396	61.750	-43.559
-12.628	9.181	-12.628	-12.396	-12.396	62.000	-44.949
-12.860	9.150	-12.860	-12.628	-12.396	62.250	-49.348
