# Supplementary material for: Identification of Haptic Based Guiding Using Hard Reins
Source: PLoS One. 2015 Jul 22;10(7):e0132020. doi: 10.1371/journal.pone.0132020 (PMC4511788; doi:10.1371/journal.pone.0132020)
Supplement: S10 File — (ZIP) [file pone.0132020.s010.zip › ReachingData/+45/Subject2/2.xls]

44.796	-95.058	44.796	0.000	0.000	0.000	0.204
40.397	15.428	40.397	44.796	0.000	4.750	2.288
40.397	-32.001	40.397	40.397	44.796	4.750	2.519
23.957	6.568	23.957	40.397	40.397	22.500	-3.501
23.725	-30.063	23.725	23.957	40.397	22.750	-16.236
9.138	14.130	9.138	23.725	23.957	38.500	-18.089
9.138	-18.615	9.138	9.138	23.725	38.500	-18.320
3.349	5.878	3.349	9.138	9.138	44.750	-25.498
3.349	-7.193	3.349	3.349	9.138	44.750	-31.750
3.349	-2.348	3.349	3.349	3.349	44.750	-31.750
3.349	-2.348	3.349	3.349	3.349	44.750	-31.750
3.349	-2.348	3.349	3.349	3.349	44.750	0.204
3.349	-2.348	3.349	3.349	3.349	44.750	-7.438
3.349	-2.348	3.349	3.349	3.349	44.750	8.539
3.349	-2.348	3.349	3.349	3.349	44.750	4.835
3.349	-2.348	3.349	3.349	3.349	44.750	-8.132
3.349	-2.348	3.349	3.349	3.349	44.750	-17.626
3.349	-2.348	3.349	3.349	3.349	44.750	-24.804
3.349	-2.348	3.349	3.349	3.349	44.750	-33.140
3.349	-2.348	3.349	3.349	3.349	44.750	-39.160
3.349	-2.348	3.349	3.349	3.349	44.750	-43.559
3.349	-2.348	3.349	3.349	3.349	44.750	-44.949
3.581	-2.839	3.581	3.349	3.349	44.500	-49.348
