# Supplementary material for: Identification of Haptic Based Guiding Using Hard Reins
Source: PLoS One. 2015 Jul 22;10(7):e0132020. doi: 10.1371/journal.pone.0132020 (PMC4511788; doi:10.1371/journal.pone.0132020)
Supplement: S10 File — (ZIP) [file pone.0132020.s010.zip › ReachingData/+45/Subject2/3.xls]

44.796	-95.058	44.796	0.000	0.000	0.000	0.204
29.283	39.013	29.283	44.796	0.000	16.750	2.288
44.333	-65.450	44.333	29.283	44.796	0.500	2.519
40.165	-9.636	40.165	44.333	29.283	5.000	-3.501
24.883	0.785	24.883	40.165	44.333	21.500	-16.236
24.652	-29.743	24.652	24.883	40.165	21.750	-18.089
8.212	17.411	8.212	24.652	24.883	39.500	-18.320
7.980	-19.025	7.980	8.212	24.652	39.750	-25.498
-1.282	13.866	-1.282	7.980	8.212	49.750	-31.750
-1.514	-6.362	-1.514	-1.282	7.980	50.000	-31.750
-1.282	0.376	-1.282	-1.514	-1.282	49.750	-31.750
-1.514	1.584	-1.514	-1.282	-1.514	50.000	0.204
-1.514	0.867	-1.514	-1.514	-1.282	50.000	-7.438
-1.282	0.570	-1.282	-1.514	-1.514	49.750	8.539
-1.050	0.601	-1.050	-1.282	-1.514	49.500	4.835
-1.282	1.422	-1.282	-1.050	-1.282	49.750	-8.132
-1.282	0.705	-1.282	-1.282	-1.050	49.750	-17.626
-1.282	0.899	-1.282	-1.282	-1.282	49.750	-24.804
-1.282	0.899	-1.282	-1.282	-1.282	49.750	-33.140
-1.282	0.899	-1.282	-1.282	-1.282	49.750	-39.160
-0.819	-0.084	-0.819	-1.282	-1.282	49.250	-43.559
-1.050	1.453	-1.050	-0.819	-1.282	49.500	-44.949
-0.124	-1.423	-0.124	-1.050	-0.819	48.500	-49.348
