# Supplementary material for: Identification of Haptic Based Guiding Using Hard Reins
Source: PLoS One. 2015 Jul 22;10(7):e0132020. doi: 10.1371/journal.pone.0132020 (PMC4511788; doi:10.1371/journal.pone.0132020)
Supplement: S10 File — (ZIP) [file pone.0132020.s010.zip › ReachingData/+45/Subject3/1.xls]

44.796	-95.058	44.796	0.000	0.000	0.000	0.204
33.450	30.168	33.450	44.796	0.000	12.250	30.305
48.501	-64.883	48.501	33.450	44.796	-4.000	25.211
35.998	5.131	35.998	48.501	33.450	9.500	45.356
35.534	-34.717	35.534	35.998	48.501	10.000	23.127
8.443	32.191	8.443	35.534	35.998	39.250	49.987
35.534	-86.082	35.534	8.443	35.534	10.000	21.275
0.107	72.942	0.107	35.534	8.443	48.250	45.819
28.588	-90.164	28.588	0.107	35.534	17.500	14.097
-0.356	65.217	-0.356	28.588	0.107	48.750	47.208
30.209	-88.835	30.209	-0.356	28.588	15.750	19.885
-1.745	72.212	-1.745	30.209	-0.356	50.250	25.211
29.746	-92.346	29.746	-1.745	30.209	16.250	25.443
-4.755	78.717	-4.755	29.746	-1.745	53.500	49.524
22.799	-84.014	22.799	-4.755	29.746	23.750	18.959
4.044	46.880	4.044	22.799	-4.755	44.000	44.198
19.094	-50.471	19.094	4.044	22.799	27.750	18.728
-1.282	42.451	-1.282	19.094	4.044	49.750	47.440
23.031	-67.748	23.031	-1.282	19.094	23.500	18.959
24.652	0.766	24.652	23.031	-1.282	21.750	43.040
24.188	-14.941	24.188	24.652	23.031	22.250	20.580
18.168	-4.569	18.168	24.188	24.652	28.750	38.178
17.705	-16.792	17.705	18.168	24.188	29.250	7.613
