# Supplementary material for: Identification of Haptic Based Guiding Using Hard Reins
Source: PLoS One. 2015 Jul 22;10(7):e0132020. doi: 10.1371/journal.pone.0132020 (PMC4511788; doi:10.1371/journal.pone.0132020)
Supplement: S10 File — (ZIP) [file pone.0132020.s010.zip › ReachingData/+45/Subject3/2.xls]

44.796	-95.058	44.796	0.000	0.000	0.000	0.204
35.303	26.238	35.303	44.796	0.000	10.250	30.305
54.522	-73.475	54.522	35.303	44.796	-10.500	25.211
47.343	-6.902	47.343	54.522	35.303	-2.750	45.356
47.343	-39.196	47.343	47.343	54.522	-2.750	23.127
37.387	-12.060	37.387	47.343	47.343	8.000	49.987
10.295	22.946	10.295	37.387	47.343	37.250	21.275
32.524	-77.062	32.524	10.295	37.387	13.250	45.819
-2.208	69.508	-2.208	32.524	10.295	50.750	14.097
24.188	-83.537	24.188	-2.208	32.524	22.250	47.208
-5.450	68.031	-5.450	24.188	-2.208	54.250	19.885
31.367	-99.111	31.367	-5.450	24.188	14.500	25.211
24.652	23.077	24.652	31.367	-5.450	21.750	25.443
25.346	-24.375	25.346	24.652	31.367	21.000	49.524
19.326	-4.411	19.326	25.346	24.652	27.500	18.959
19.326	-18.586	19.326	19.326	25.346	27.500	44.198
-10.544	49.837	-10.544	19.326	19.326	59.750	18.728
11.916	-65.271	11.916	-10.544	19.326	35.500	47.440
-3.829	43.858	-3.829	11.916	-10.544	52.500	18.959
25.578	-72.896	25.578	-3.829	11.916	20.750	43.040
19.094	20.441	19.094	25.578	-3.829	27.750	20.580
42.018	-67.455	42.018	19.094	25.578	3.000	38.178
26.967	21.670	26.967	42.018	19.094	19.250	7.613
