# Supplementary material for: Identification of Haptic Based Guiding Using Hard Reins
Source: PLoS One. 2015 Jul 22;10(7):e0132020. doi: 10.1371/journal.pone.0132020 (PMC4511788; doi:10.1371/journal.pone.0132020)
Supplement: S10 File — (ZIP) [file pone.0132020.s010.zip › ReachingData/+45/Subject3/3.xls]

44.796	-95.058	44.796	0.000	0.000	0.000	0.204
38.776	18.867	38.776	44.796	0.000	6.500	30.305
64.478	-86.761	64.478	38.776	44.796	-21.250	25.211
66.099	-27.126	66.099	64.478	38.776	-23.000	45.356
56.605	-24.833	56.605	66.099	64.478	-12.750	23.127
40.397	-13.232	40.397	56.605	66.099	4.750	49.987
20.484	0.371	20.484	40.397	56.605	26.250	21.275
10.990	-10.881	10.990	20.484	40.397	36.500	45.819
-4.987	18.253	-4.987	10.990	20.484	53.750	14.097
31.598	-87.510	31.598	-4.987	10.990	14.250	47.208
18.168	36.970	18.168	31.598	-4.987	28.750	19.885
42.712	-76.060	42.712	18.168	31.598	2.250	25.211
38.313	-0.062	38.313	42.712	18.168	7.000	25.443
38.081	-30.048	38.081	38.313	42.712	7.250	49.524
35.534	-21.484	35.534	38.081	38.313	10.000	18.959
15.390	15.706	15.390	35.534	38.081	31.750	44.198
25.809	-49.760	25.809	15.390	35.534	20.500	18.728
0.570	44.186	0.570	25.809	15.390	47.750	47.440
30.903	-85.892	30.903	0.570	25.809	15.000	18.959
-2.208	73.988	-2.208	30.903	0.570	50.750	43.040
26.504	-87.094	26.504	-2.208	30.903	19.750	20.580
-3.598	69.328	-3.598	26.504	-2.208	52.250	38.178
-1.050	-28.078	-1.050	-3.598	26.504	49.500	7.613
