# Supplementary material for: Identification of Haptic Based Guiding Using Hard Reins
Source: PLoS One. 2015 Jul 22;10(7):e0132020. doi: 10.1371/journal.pone.0132020 (PMC4511788; doi:10.1371/journal.pone.0132020)
Supplement: S10 File — (ZIP) [file pone.0132020.s010.zip › ReachingData/+45/Subject4/1.xls]

44.796	-95.058	44.796	0.000	0.000	0.000	0.204
40.629	14.937	40.629	44.796	0.000	4.500	44.198
36.692	-23.616	36.692	40.629	44.796	8.750	20.580
19.789	6.853	19.789	36.692	40.629	27.000	46.745
27.662	-44.726	27.662	19.789	36.692	18.500	34.010
7.517	71.000	7.517	27.662	19.789	40.250	56.702
8.675	20.000	8.675	7.517	27.662	39.000	44.661
23.957	-37.541	23.957	8.675	7.517	22.500	71.058
6.128	72.000	6.128	23.957	8.675	41.750	55.081
12.379	-1.000	12.379	6.128	23.957	35.000	69.669
11.916	3.000	11.916	12.379	6.128	35.500	59.944
20.252	-26.430	20.252	11.916	12.379	26.500	61.333
-0.356	67.000	-0.356	20.252	11.916	48.750	59.944
4.970	-15.000	4.970	-0.356	20.252	43.000	68.974
-4.524	27.000	-4.524	4.970	-0.356	53.250	58.554
11.916	-39.661	11.916	-4.524	4.970	35.500	70.363
1.033	46.000	1.033	11.916	-4.524	47.250	52.302
18.168	-46.193	18.168	1.033	11.916	28.750	62.259
5.201	30.000	5.201	18.168	1.033	42.750	50.681
19.789	-45.454	19.789	5.201	18.168	27.000	62.259
3.812	70.000	3.812	19.789	5.201	44.250	47.671
15.158	-37.000	15.158	3.812	19.789	32.000	61.796
1.497	103.000	1.497	15.158	3.812	46.750	51.839
