# Supplementary material for: Identification of Haptic Based Guiding Using Hard Reins
Source: PLoS One. 2015 Jul 22;10(7):e0132020. doi: 10.1371/journal.pone.0132020 (PMC4511788; doi:10.1371/journal.pone.0132020)
Supplement: S10 File — (ZIP) [file pone.0132020.s010.zip › ReachingData/+45/Subject4/2.xls]

44.796	-95.058	44.796	0.000	0.000	0.000	0.204
40.397	15.428	40.397	44.796	0.000	4.750	44.198
51.511	-55.585	51.511	40.397	44.796	-7.250	20.580
47.807	-18.945	47.807	51.511	40.397	-3.250	46.745
32.524	-4.184	32.524	47.807	51.511	13.250	34.010
29.977	-30.186	29.977	32.524	47.807	16.000	56.702
10.295	18.619	10.295	29.977	32.524	37.250	44.661
26.041	-57.102	26.041	10.295	29.977	20.250	71.058
13.074	100.000	13.074	26.041	10.295	34.250	55.081
22.336	-39.672	22.336	13.074	26.041	24.250	69.669
7.285	98.000	7.285	22.336	13.074	40.500	59.944
22.568	-50.000	22.568	7.285	22.336	24.000	61.333
16.779	33.000	16.779	22.568	7.285	30.250	59.944
24.652	-33.313	24.652	16.779	22.568	21.750	68.974
7.054	40.000	7.054	24.652	16.779	40.750	58.554
19.326	-45.716	19.326	7.054	24.652	27.500	70.363
0.107	65.000	0.107	19.326	7.054	48.250	52.302
7.980	-32.867	7.980	0.107	19.326	39.750	62.259
-8.692	45.000	-8.692	7.980	0.107	57.750	50.681
10.990	-49.626	10.990	-8.692	7.980	36.500	62.259
-5.913	44.638	-5.913	10.990	-8.692	54.750	47.671
-0.356	-21.795	-0.356	-5.913	10.990	48.750	61.796
-10.544	42.000	-10.544	-0.356	-5.913	59.750	51.839
