# Supplementary material for: Identification of Haptic Based Guiding Using Hard Reins
Source: PLoS One. 2015 Jul 22;10(7):e0132020. doi: 10.1371/journal.pone.0132020 (PMC4511788; doi:10.1371/journal.pone.0132020)
Supplement: S10 File — (ZIP) [file pone.0132020.s010.zip › ReachingData/+45/Subject4/3.xls]

44.796	-95.058	44.796	0.000	0.000	0.000	0.204
40.165	15.919	40.165	44.796	0.000	5.000	44.198
53.595	-60.530	53.595	40.165	44.796	-9.500	20.580
53.595	-26.329	53.595	53.595	40.165	-9.500	46.745
37.618	-3.667	37.618	53.595	53.595	7.750	34.010
30.903	-25.494	30.903	37.618	53.595	15.000	56.702
15.853	4.654	15.853	30.903	37.618	31.250	44.661
31.367	-56.631	31.367	15.853	30.903	14.500	71.058
15.390	76.000	15.390	31.367	15.853	31.750	55.081
29.283	-53.642	29.283	15.390	31.367	16.750	69.669
11.453	98.000	11.453	29.283	15.390	36.000	59.944
19.789	-29.000	19.789	11.453	29.283	27.000	61.333
3.812	72.000	3.812	19.789	11.453	44.250	59.944
23.725	-58.301	23.725	3.812	19.789	22.750	68.974
6.591	100.000	6.591	23.725	3.812	41.250	58.554
14.232	-35.176	14.232	6.591	23.725	33.000	70.363
-0.124	98.000	-0.124	14.232	6.591	48.500	52.302
6.591	-26.178	6.591	-0.124	14.232	41.250	62.259
-7.071	49.000	-7.071	6.591	-0.124	56.000	50.681
19.326	-62.492	19.326	-7.071	6.591	27.500	62.259
3.812	54.000	3.812	19.326	-7.071	44.250	47.671
12.611	-33.000	12.611	3.812	19.326	34.750	61.796
-3.366	83.000	-3.366	12.611	3.812	52.000	51.839
