# Supplementary material for: Identification of Haptic Based Guiding Using Hard Reins
Source: PLoS One. 2015 Jul 22;10(7):e0132020. doi: 10.1371/journal.pone.0132020 (PMC4511788; doi:10.1371/journal.pone.0132020)
Supplement: S10 File — (ZIP) [file pone.0132020.s010.zip › ReachingData/+45/Subject5/1.xls]

44.796	-95.058	44.796	0.000	0.000	0.000	0.204
43.870	8.058	43.870	44.796	0.000	1.000	-9.753
32.987	-8.435	32.987	43.870	44.796	12.750	1.130
33.219	-32.724	33.219	32.987	43.870	12.500	-6.048
20.484	3.932	20.484	33.219	32.987	26.250	-16.236
26.735	-38.285	26.735	20.484	33.219	19.500	-24.109
11.222	19.412	11.222	26.735	20.484	36.250	-31.519
21.641	-42.962	21.641	11.222	26.735	25.000	-37.771
2.886	33.350	2.886	21.641	11.222	45.250	-44.486
14.926	-43.272	14.926	2.886	21.641	32.250	-49.348
-3.134	37.940	-3.134	14.926	2.886	51.750	-54.674
15.621	-52.719	15.621	-3.134	14.926	31.500	-57.452
-3.598	45.530	-3.598	15.621	-3.134	52.250	-56.758
17.705	-58.768	17.705	-3.598	15.621	29.250	-61.620
-9.155	62.416	-9.155	17.705	-3.598	58.250	-55.600
15.853	-69.130	15.853	-9.155	17.705	31.250	-63.473
-3.598	51.092	-3.598	15.853	-9.155	52.250	-53.516
15.853	-55.031	15.853	-3.598	15.853	31.250	-62.315
-2.903	44.966	-2.903	15.853	-3.598	51.500	-49.811
14.926	-51.497	14.926	-2.903	15.853	32.250	-63.936
-1.745	39.837	-1.745	14.926	-2.903	50.250	-55.831
15.621	-49.582	15.621	-1.745	14.926	31.500	-66.483
3.117	30.118	3.117	15.621	-1.745	45.000	-50.737
