# Supplementary material for: Identification of Haptic Based Guiding Using Hard Reins
Source: PLoS One. 2015 Jul 22;10(7):e0132020. doi: 10.1371/journal.pone.0132020 (PMC4511788; doi:10.1371/journal.pone.0132020)
Supplement: S10 File — (ZIP) [file pone.0132020.s010.zip › ReachingData/+45/Subject5/2.xls]

44.796	-95.058	44.796	0.000	0.000	0.000	0.204
36.461	23.781	36.461	44.796	0.000	9.000	-9.753
49.427	-60.051	49.427	36.461	44.796	-5.000	1.130
36.692	3.229	36.692	49.427	36.461	8.750	-6.048
36.692	-36.381	36.692	36.692	49.427	8.750	-16.236
21.410	6.708	21.410	36.692	36.692	25.250	-24.109
20.252	-25.343	20.252	21.410	36.692	26.500	-31.519
5.433	16.281	5.433	20.252	21.410	42.500	-37.771
14.232	-34.883	14.232	5.433	20.252	33.000	-44.486
-0.819	29.326	-0.819	14.232	5.433	49.250	-49.348
10.990	-37.082	10.990	-0.819	14.232	36.500	-54.674
-6.839	40.014	-6.839	10.990	-0.819	55.750	-57.452
7.980	-41.575	7.980	-6.839	10.990	39.750	-56.758
-10.081	45.135	-10.081	7.980	-6.839	59.250	-61.620
7.748	-45.884	7.748	-10.081	7.980	40.000	-55.600
-11.239	49.782	-11.239	7.748	-10.081	60.500	-63.473
7.980	-48.796	7.980	-11.239	7.748	39.750	-53.516
-12.165	53.239	-12.165	7.980	-11.239	61.500	-62.315
7.054	-49.116	7.054	-12.165	7.980	40.750	-49.811
-14.017	55.854	-14.017	7.054	-12.165	63.500	-63.936
5.664	-49.575	5.664	-14.017	7.054	42.250	-55.831
-11.933	49.845	-11.933	5.664	-14.017	61.250	-66.483
6.591	-45.672	6.591	-11.933	5.664	41.250	-50.737
