# Supplementary material for: Identification of Haptic Based Guiding Using Hard Reins
Source: PLoS One. 2015 Jul 22;10(7):e0132020. doi: 10.1371/journal.pone.0132020 (PMC4511788; doi:10.1371/journal.pone.0132020)
Supplement: S10 File — (ZIP) [file pone.0132020.s010.zip › ReachingData/+45/Subject5/3.xls]

44.796	-95.058	44.796	0.000	0.000	0.000	0.204
36.461	23.781	36.461	44.796	0.000	9.000	-9.753
46.880	-54.647	46.880	36.461	44.796	-2.250	1.130
33.219	4.848	33.219	46.880	36.461	12.500	-6.048
32.756	-33.738	32.756	33.219	46.880	13.000	-16.236
14.695	14.976	14.695	32.756	33.219	32.500	-24.109
27.662	-52.934	27.662	14.695	32.756	18.500	-31.519
4.044	41.580	4.044	27.662	14.695	44.000	-37.771
24.188	-65.350	24.188	4.044	27.662	22.250	-44.486
-0.124	51.497	-0.124	24.188	4.044	48.500	-49.348
23.262	-69.889	23.262	-0.124	24.188	23.250	-54.674
1.265	49.946	1.265	23.262	-0.124	47.000	-57.452
24.188	-67.942	24.188	1.265	23.262	22.250	-56.758
-2.208	58.245	-2.208	24.188	1.265	50.750	-61.620
-1.050	8.000	-1.050	-2.208	24.188	49.500	-55.600
-0.124	-0.260	-0.124	-1.050	-2.208	48.500	-63.473
-0.587	1.845	-0.587	-0.124	-1.050	49.000	-53.516
-0.356	-0.467	-0.356	-0.587	-0.124	48.750	-62.315
7.980	-17.245	7.980	-0.356	-0.587	39.750	-49.811
-5.450	29.881	-5.450	7.980	-0.356	54.250	-63.936
10.527	-41.323	10.527	-5.450	7.980	37.000	-55.831
-9.155	47.758	-9.155	10.527	-5.450	58.250	-66.483
8.675	-47.890	8.675	-9.155	10.527	39.000	-50.737
