# Supplementary material for: Identification of Haptic Based Guiding Using Hard Reins
Source: PLoS One. 2015 Jul 22;10(7):e0132020. doi: 10.1371/journal.pone.0132020 (PMC4511788; doi:10.1371/journal.pone.0132020)
Supplement: S10 File — (ZIP) [file pone.0132020.s010.zip › ReachingData/+45/Subject6/1.xls]

44.796	-95.058	44.796	0.000	0.000	0.000	0.204
27.893	41.961	27.893	44.796	0.000	18.250	-10.911
50.122	-80.871	50.122	27.893	44.796	-5.750	2.751
41.092	2.633	41.092	50.122	27.893	4.000	-16.005
40.629	-35.381	40.629	41.092	50.122	4.500	-16.005
27.430	-0.861	27.430	40.629	41.092	18.750	-16.236
27.430	-30.276	27.430	27.430	40.629	18.750	-16.468
21.178	-5.962	21.178	27.430	27.430	25.500	-16.468
21.178	-20.079	21.178	21.178	27.430	25.500	-7.206
17.937	-7.967	17.937	21.178	21.178	29.000	-21.331
17.705	-14.796	17.705	17.937	21.178	29.250	-4.891
17.705	-12.605	17.705	17.705	17.937	29.250	-14.152
18.863	-14.868	18.863	17.705	17.705	28.000	-2.343
13.306	-0.461	13.306	18.863	17.705	34.000	-15.773
12.843	-12.996	12.843	13.306	18.863	34.500	-0.491
14.463	-12.830	14.463	12.843	13.306	32.750	-14.616
14.463	-8.782	14.463	14.463	12.843	32.750	-0.028
11.453	-3.751	11.453	14.463	14.463	36.000	-14.616
11.685	-11.040	11.685	11.453	14.463	35.750	0.204
11.222	-7.015	11.222	11.685	11.453	36.250	-17.394
11.916	-9.728	11.916	11.222	11.685	35.500	0.667
11.685	-7.281	11.685	11.916	11.222	35.750	-9.290
11.916	-8.876	11.916	11.685	11.916	35.500	-9.753
