# Supplementary material for: Identification of Haptic Based Guiding Using Hard Reins
Source: PLoS One. 2015 Jul 22;10(7):e0132020. doi: 10.1371/journal.pone.0132020 (PMC4511788; doi:10.1371/journal.pone.0132020)
Supplement: S10 File — (ZIP) [file pone.0132020.s010.zip › ReachingData/+45/Subject6/2.xls]

44.796	-95.058	44.796	0.000	0.000	0.000	0.204
29.283	39.013	29.283	44.796	0.000	16.750	-10.911
48.733	-74.785	48.733	29.283	44.796	-4.250	2.751
36.924	7.177	36.924	48.733	29.283	8.500	-16.005
44.565	-51.982	44.565	36.924	48.733	0.250	-16.005
28.819	8.567	28.819	44.565	36.924	17.250	-16.236
28.588	-32.890	28.588	28.819	44.565	17.500	-16.468
16.316	5.808	16.316	28.588	28.819	30.750	-16.468
17.473	-24.166	17.473	16.316	28.588	29.500	-7.206
15.853	-7.840	15.853	17.473	16.316	31.250	-21.331
15.621	-11.978	15.621	15.853	17.473	31.500	-4.891
17.937	-16.058	17.937	15.621	15.853	29.000	-14.152
17.010	-8.670	17.010	17.937	15.621	30.000	-2.343
27.893	-35.793	27.893	17.010	17.937	18.250	-15.773
26.735	-7.987	26.735	27.893	17.010	19.500	-0.491
26.272	-18.728	26.272	26.735	27.893	20.000	-14.616
21.641	-8.978	21.641	26.272	26.735	25.000	-0.028
21.410	-18.555	21.410	21.641	26.272	25.250	-14.616
18.400	-8.815	18.400	21.410	21.641	28.500	0.204
18.400	-15.418	18.400	18.400	21.410	28.500	-17.394
16.779	-9.459	16.779	18.400	18.400	30.250	0.667
21.178	-22.454	21.178	16.779	18.400	25.500	-9.290
21.178	-11.164	21.178	21.178	16.779	25.500	-9.753
