# Supplementary material for: Identification of Haptic Based Guiding Using Hard Reins
Source: PLoS One. 2015 Jul 22;10(7):e0132020. doi: 10.1371/journal.pone.0132020 (PMC4511788; doi:10.1371/journal.pone.0132020)
Supplement: S10 File — (ZIP) [file pone.0132020.s010.zip › ReachingData/+45/Subject6/3.xls]

44.796	-95.058	44.796	0.000	0.000	0.000	0.204
24.188	49.822	24.188	44.796	0.000	22.250	-10.911
47.343	-83.340	47.343	24.188	44.796	-2.750	2.751
25.115	33.362	25.115	47.343	24.188	21.250	-16.005
50.585	-90.259	50.585	25.115	47.343	-6.250	-16.005
27.199	35.485	27.199	50.585	25.115	19.000	-16.236
54.522	-96.620	54.522	27.199	50.585	-10.500	-16.468
51.974	-9.945	51.974	54.522	27.199	-7.750	-16.468
54.753	-44.462	54.753	51.974	54.522	-10.750	-7.206
32.756	10.622	32.756	54.753	51.974	13.000	-21.331
33.219	-42.356	33.219	32.756	54.753	12.500	-4.891
22.336	0.195	22.336	33.219	32.756	24.250	-14.152
24.420	-29.189	24.420	22.336	33.219	22.000	-2.343
22.336	-10.952	22.336	24.420	22.336	24.250	-15.773
22.568	-17.893	22.568	22.336	24.420	24.000	-0.491
22.336	-15.135	22.336	22.568	22.336	24.250	-14.616
21.178	-13.395	21.178	22.336	22.568	25.500	-0.028
20.484	-14.341	20.484	21.178	22.336	26.250	-14.616
20.715	-15.432	20.715	20.484	21.178	26.000	0.204
20.715	-14.328	20.715	20.715	20.484	26.000	-17.394
20.021	-13.047	20.021	20.715	20.715	26.750	0.667
20.484	-15.599	20.484	20.021	20.715	26.250	-9.290
20.947	-14.954	20.947	20.484	20.021	25.750	-9.753
