# Supplementary material for: Identification of Haptic Based Guiding Using Hard Reins
Source: PLoS One. 2015 Jul 22;10(7):e0132020. doi: 10.1371/journal.pone.0132020 (PMC4511788; doi:10.1371/journal.pone.0132020)
Supplement: S10 File — (ZIP) [file pone.0132020.s010.zip › ReachingData/+45/Subject7/1.xls]

44.796	-95.058	44.796	0.000	0.000	0.000	0.204
30.672	36.065	30.672	44.796	0.000	15.250	11.781
31.830	-35.780	31.830	30.672	44.796	14.000	6.687
11.916	20.913	11.916	31.830	30.672	35.500	16.875
11.222	-23.547	11.222	11.916	31.830	36.250	20.812
0.570	14.154	0.570	11.222	11.916	47.750	23.127
3.349	-15.211	3.349	0.570	11.222	44.750	22.201
-9.386	27.002	-9.386	3.349	0.570	58.500	23.822
-10.312	-2.114	-10.312	-9.386	3.349	59.500	27.063
-13.091	12.350	-13.091	-10.312	-9.386	62.500	27.527
-11.470	3.412	-11.470	-13.091	-10.312	60.750	31.000
-11.470	9.397	-11.470	-11.470	-13.091	60.750	31.694
-11.239	7.549	-11.239	-11.470	-11.470	60.500	36.325
-11.007	7.581	-11.007	-11.239	-11.470	60.250	36.094
-11.239	8.401	-11.239	-11.007	-11.239	60.500	40.493
-11.239	7.685	-11.239	-11.239	-11.007	60.500	39.799
-11.470	8.370	-11.470	-11.239	-11.239	60.750	43.967
-11.702	8.338	-11.702	-11.470	-11.239	61.000	43.967
-11.702	8.009	-11.702	-11.702	-11.470	61.000	46.282
-11.702	8.203	-11.702	-11.702	-11.702	61.000	46.282
-11.933	8.694	-11.933	-11.702	-11.702	61.250	41.419
-11.933	8.171	-11.933	-11.933	-11.702	61.250	45.124
-11.933	8.365	-11.933	-11.933	-11.933	61.250	45.587
