# Supplementary material for: Identification of Haptic Based Guiding Using Hard Reins
Source: PLoS One. 2015 Jul 22;10(7):e0132020. doi: 10.1371/journal.pone.0132020 (PMC4511788; doi:10.1371/journal.pone.0132020)
Supplement: S10 File — (ZIP) [file pone.0132020.s010.zip › ReachingData/+45/Subject7/2.xls]

44.796	-95.058	44.796	0.000	0.000	0.000	0.204
45.028	5.601	45.028	44.796	0.000	-0.250	11.781
44.796	-30.879	44.796	45.028	44.796	0.000	6.687
25.346	9.677	25.346	44.796	45.028	21.000	16.875
25.346	-34.048	25.346	25.346	44.796	21.000	20.812
8.212	18.592	8.212	25.346	25.346	39.500	23.127
-2.671	2.995	-2.671	8.212	25.346	51.250	22.201
-4.755	-2.814	-4.755	-2.671	8.212	53.500	23.822
-4.524	1.098	-4.524	-4.755	-2.671	53.250	27.063
-4.755	3.856	-4.755	-4.524	-4.755	53.500	27.527
-4.987	3.631	-4.987	-4.755	-4.524	53.750	31.000
-4.987	3.302	-4.987	-4.987	-4.755	53.750	31.694
-5.218	3.987	-5.218	-4.987	-4.987	54.000	36.325
-5.450	3.956	-5.450	-5.218	-4.987	54.250	36.094
-5.913	4.609	-5.913	-5.450	-5.218	54.750	40.493
-7.302	6.706	-7.302	-5.913	-5.450	56.250	39.799
-6.145	1.499	-6.145	-7.302	-5.913	55.000	43.967
-6.145	5.276	-6.145	-6.145	-7.302	55.000	43.967
-6.145	4.307	-6.145	-6.145	-6.145	55.000	46.282
-6.145	4.307	-6.145	-6.145	-6.145	55.000	46.282
-4.524	0.868	-4.524	-6.145	-6.145	53.250	41.419
-4.524	4.528	-4.524	-4.524	-6.145	53.250	45.124
-4.987	4.154	-4.987	-4.524	-4.524	53.750	45.587
