# Supplementary material for: Identification of Haptic Based Guiding Using Hard Reins
Source: PLoS One. 2015 Jul 22;10(7):e0132020. doi: 10.1371/journal.pone.0132020 (PMC4511788; doi:10.1371/journal.pone.0132020)
Supplement: S10 File — (ZIP) [file pone.0132020.s010.zip › ReachingData/+45/Subject7/3.xls]

44.796	-95.058	44.796	0.000	0.000	0.000	0.204
45.491	4.618	45.491	44.796	0.000	-0.750	11.781
45.491	-31.308	45.491	45.491	44.796	-0.750	6.687
23.262	15.280	23.262	45.491	45.491	23.250	16.875
24.420	-37.369	24.420	23.262	45.491	22.000	20.812
1.728	32.003	1.728	24.420	23.262	46.500	23.127
-0.587	-15.291	-0.587	1.728	24.420	49.000	22.201
-4.755	7.318	-4.755	-0.587	1.728	53.500	23.822
-1.977	-6.051	-1.977	-4.755	-0.587	50.500	27.063
-11.702	24.348	-11.702	-1.977	-4.755	61.000	27.527
-5.913	-12.221	-5.913	-11.702	-1.977	54.750	31.000
-7.302	11.938	-7.302	-5.913	-11.702	56.250	31.694
-11.933	13.783	-11.933	-7.302	-5.913	61.250	36.325
-12.860	6.455	-12.860	-11.933	-7.302	62.250	36.094
-12.860	8.239	-12.860	-12.860	-11.933	62.250	40.493
-11.239	5.575	-11.239	-12.860	-12.860	60.500	39.799
-11.007	8.744	-11.007	-11.239	-12.860	60.250	43.967
-10.776	7.418	-10.776	-11.007	-11.239	60.000	43.967
-11.239	8.730	-11.239	-10.776	-11.007	60.500	46.282
-11.470	7.982	-11.470	-11.239	-10.776	60.750	46.282
-11.470	7.847	-11.470	-11.470	-11.239	60.750	41.419
-11.470	8.041	-11.470	-11.470	-11.470	60.750	45.124
-11.470	8.041	-11.470	-11.470	-11.470	60.750	45.587
