# Supplementary material for: Identification of Haptic Based Guiding Using Hard Reins
Source: PLoS One. 2015 Jul 22;10(7):e0132020. doi: 10.1371/journal.pone.0132020 (PMC4511788; doi:10.1371/journal.pone.0132020)
Supplement: S10 File — (ZIP) [file pone.0132020.s010.zip › ReachingData/+45/Subject8/1.xls]

44.796	-95.058	44.796	0.000	0.000	0.000	0.204
15.158	68.985	15.158	44.796	0.000	32.000	-16.236
25.809	-58.035	25.809	15.158	44.796	20.500	3.677
1.960	41.432	1.960	25.809	15.158	46.250	-5.817
11.222	-40.990	11.222	1.960	25.809	36.250	2.519
1.265	21.014	1.265	11.222	1.960	47.000	-9.521
5.664	-18.556	5.664	1.265	11.222	42.250	3.677
-0.819	13.469	-0.819	5.664	1.265	49.250	-10.216
3.581	-14.188	3.581	-0.819	5.664	44.500	1.130
-1.050	10.999	-1.050	3.581	-0.819	49.500	-11.605
3.581	-12.967	3.581	-1.050	3.581	44.500	2.519
-3.366	16.107	-3.366	3.581	-1.050	52.000	-10.216
4.507	-20.161	4.507	-3.366	3.581	43.500	1.824
-0.587	14.240	-0.587	4.507	-3.366	49.000	-10.911
2.423	-10.240	2.423	-0.587	4.507	45.750	1.593
-0.819	7.700	-0.819	2.423	-0.587	49.250	-12.995
5.896	-16.388	5.896	-0.819	2.423	42.000	2.519
4.044	5.418	4.044	5.896	-0.819	44.000	-12.763
4.738	-5.859	4.738	4.044	5.896	43.250	3.214
4.275	-1.757	4.275	4.738	4.044	43.750	-12.995
4.044	-2.893	4.044	4.275	4.738	44.000	2.056
3.349	-1.554	3.349	4.044	4.275	44.750	-12.995
2.654	-1.455	2.654	3.349	4.044	45.500	1.824
