# Supplementary material for: Identification of Haptic Based Guiding Using Hard Reins
Source: PLoS One. 2015 Jul 22;10(7):e0132020. doi: 10.1371/journal.pone.0132020 (PMC4511788; doi:10.1371/journal.pone.0132020)
Supplement: S10 File — (ZIP) [file pone.0132020.s010.zip › ReachingData/+45/Subject8/2.xls]

44.796	-95.058	44.796	0.000	0.000	0.000	0.204
14.463	70.459	14.463	44.796	0.000	32.750	-16.236
23.725	-55.182	23.725	14.463	44.796	22.750	3.677
8.212	24.041	8.212	23.725	14.463	39.500	-5.817
15.853	-34.956	15.853	8.212	23.725	31.250	2.519
6.128	15.920	6.128	15.853	8.212	41.750	-9.521
10.064	-20.788	10.064	6.128	15.853	37.500	3.677
6.359	4.102	6.359	10.064	6.128	41.500	-10.216
6.591	-8.050	6.591	6.359	10.064	41.250	1.130
4.970	-0.987	4.970	6.591	6.359	43.000	-11.605
5.201	-5.332	5.201	4.970	6.591	42.750	2.519
4.507	-1.978	4.507	5.201	4.970	43.500	-10.216
4.507	-3.741	4.507	4.507	5.201	43.500	1.824
4.275	-2.668	4.275	4.507	4.507	43.750	-10.911
1.033	3.688	1.033	4.275	4.507	47.250	1.593
0.802	-2.946	0.802	1.033	4.275	47.500	-12.995
-3.134	7.597	-3.134	0.802	1.033	51.750	2.519
-2.903	-1.589	-2.903	-3.134	0.802	51.500	-12.763
-3.829	4.194	-3.829	-2.903	-3.134	52.500	3.214
-3.829	1.909	-3.829	-3.829	-2.903	52.500	-12.995
-3.829	2.684	-3.829	-3.829	-3.829	52.500	2.056
-2.671	0.227	-2.671	-3.829	-3.829	51.250	-12.995
-2.671	2.842	-2.671	-2.671	-3.829	51.250	1.824
