# Supplementary material for: Identification of Haptic Based Guiding Using Hard Reins
Source: PLoS One. 2015 Jul 22;10(7):e0132020. doi: 10.1371/journal.pone.0132020 (PMC4511788; doi:10.1371/journal.pone.0132020)
Supplement: S10 File — (ZIP) [file pone.0132020.s010.zip › ReachingData/+45/Subject8/3.xls]

44.796	-95.058	44.796	0.000	0.000	0.000	0.204
14.463	70.459	14.463	44.796	0.000	32.750	-16.236
35.534	-80.240	35.534	14.463	44.796	10.000	3.677
28.819	6.976	28.819	35.534	14.463	17.250	-5.817
31.830	-32.210	31.830	28.819	35.534	14.000	2.519
22.568	-0.139	22.568	31.830	28.819	24.000	-9.521
22.568	-23.572	22.568	22.568	31.830	24.000	3.677
14.232	1.869	14.232	22.568	22.568	33.000	-10.216
14.926	-18.428	14.926	14.232	22.568	32.250	1.130
3.349	14.685	3.349	14.926	14.232	44.750	-11.605
6.359	-18.426	6.359	3.349	14.926	41.500	2.519
1.265	8.871	1.265	6.359	3.349	47.000	-10.216
2.886	-8.590	2.886	1.265	6.359	45.250	1.824
-6.376	18.988	-6.376	2.886	1.265	55.250	-10.911
-2.440	-11.636	-2.440	-6.376	2.886	51.000	1.593
-7.071	14.832	-7.071	-2.440	-6.376	56.000	-12.995
-3.366	-6.781	-3.366	-7.071	-2.440	52.000	2.519
-7.997	15.287	-7.997	-3.366	-7.071	57.000	-12.763
-1.050	-13.011	-1.050	-7.997	-3.366	49.500	3.214
-8.229	21.782	-8.229	-1.050	-7.997	57.250	-12.995
-4.061	-9.084	-4.061	-8.229	-1.050	52.750	2.056
-6.376	11.249	-6.376	-4.061	-8.229	55.250	-12.995
-5.450	0.566	-5.450	-6.376	-4.061	54.250	1.824
