# Supplementary material for: Identification of Haptic Based Guiding Using Hard Reins
Source: PLoS One. 2015 Jul 22;10(7):e0132020. doi: 10.1371/journal.pone.0132020 (PMC4511788; doi:10.1371/journal.pone.0132020)
Supplement: S10 File — (ZIP) [file pone.0132020.s010.zip › ReachingData/+45/Subject8/4.xls]

44.796	-95.058	44.796	0.000	0.000	0.000	0.204
34.608	27.712	34.608	44.796	0.000	11.000	-16.236
39.934	-44.089	39.934	34.608	44.796	5.250	3.677
37.618	-18.623	37.618	39.934	34.608	7.750	-5.817
32.756	-17.990	32.756	37.618	39.934	13.000	2.519
25.578	-11.800	25.578	32.756	37.618	20.750	-9.521
16.316	-4.284	16.316	25.578	32.756	30.750	3.677
17.705	-22.138	17.705	16.316	25.578	29.250	-10.216
10.295	4.475	10.295	17.705	16.316	37.250	1.130
17.242	-28.159	17.242	10.295	17.705	29.750	-11.605
6.359	16.821	6.359	17.242	10.295	41.500	2.519
14.232	-30.273	14.232	6.359	17.242	33.000	-10.216
5.896	14.302	5.896	14.232	6.359	42.000	1.824
7.054	-13.567	7.054	5.896	14.232	40.750	-10.911
5.896	-1.519	5.896	7.054	5.896	42.000	1.593
4.275	-1.663	4.275	5.896	7.054	43.750	-12.995
3.117	-1.897	3.117	4.275	5.896	45.000	2.519
2.654	-2.172	2.654	3.117	4.275	45.500	-12.763
-0.356	4.139	-0.356	2.654	3.117	48.750	3.214
-1.050	1.000	-1.050	-0.356	2.654	49.500	-12.995
-1.050	0.155	-1.050	-1.050	-0.356	49.500	2.056
-1.050	0.736	-1.050	-1.050	-1.050	49.500	-12.995
-0.587	-0.246	-0.587	-1.050	-1.050	49.000	1.824
