# Supplementary material for: Identification of Haptic Based Guiding Using Hard Reins
Source: PLoS One. 2015 Jul 22;10(7):e0132020. doi: 10.1371/journal.pone.0132020 (PMC4511788; doi:10.1371/journal.pone.0132020)
Supplement: S10 File — (ZIP) [file pone.0132020.s010.zip › ReachingData/+45/Subject8/5.xls]

44.796	-95.058	44.796	0.000	0.000	0.000	0.204
24.883	48.348	24.883	44.796	0.000	21.500	-16.236
38.776	-63.591	38.776	24.883	44.796	6.500	3.677
31.830	-0.813	31.830	38.776	24.883	14.000	-5.817
31.135	-26.653	31.135	31.830	38.776	14.750	2.519
16.084	9.531	16.084	31.135	31.830	31.000	-9.521
23.031	-38.613	23.031	16.084	31.135	23.500	3.677
11.916	13.254	11.916	23.031	16.084	35.500	-10.216
19.094	-32.888	19.094	11.916	23.031	27.750	1.130
11.453	8.837	11.453	19.094	11.916	36.000	-11.605
14.232	-20.321	14.232	11.453	19.094	33.000	2.519
10.990	-0.772	10.990	14.232	11.453	36.500	-10.216
11.453	-11.400	11.453	10.990	14.232	36.000	1.824
9.601	-3.710	9.601	11.453	10.990	38.000	-10.911
9.832	-8.772	9.832	9.601	11.453	37.750	1.593
5.433	2.637	5.433	9.832	9.601	42.500	-12.995
7.980	-12.896	7.980	5.433	9.832	39.750	2.519
0.802	11.770	0.802	7.980	5.433	47.500	-12.763
5.433	-16.397	5.433	0.802	7.980	42.500	3.214
-3.829	19.722	-3.829	5.433	0.802	52.500	-12.995
3.117	-19.809	3.117	-3.829	5.433	45.000	2.056
-1.745	13.947	-1.745	3.117	-3.829	50.250	-12.995
1.960	-10.708	1.960	-1.745	3.117	46.250	1.824
