# Supplementary material for: Identification of Haptic Based Guiding Using Hard Reins
Source: PLoS One. 2015 Jul 22;10(7):e0132020. doi: 10.1371/journal.pone.0132020 (PMC4511788; doi:10.1371/journal.pone.0132020)
Supplement: S10 File — (ZIP) [file pone.0132020.s010.zip › ReachingData/+45/Subject9/1.xls]

44.796	-95.058	44.796	0.000	0.000	0.000	0.204
35.998	24.764	35.998	44.796	0.000	9.500	15.254
44.333	-50.287	44.333	35.998	44.796	0.500	1.593
34.377	-2.973	34.377	44.333	35.998	11.250	21.506
33.682	-30.958	33.682	34.377	44.333	12.000	15.486
8.443	29.365	8.443	33.682	34.377	39.250	50.218
13.537	-37.853	13.537	8.443	33.682	33.750	23.822
-2.208	28.186	-2.208	13.537	8.443	50.750	55.776
8.212	-33.742	8.212	-2.208	13.537	39.500	36.094
0.339	19.671	0.339	8.212	-2.208	48.000	64.111
3.349	-13.214	3.349	0.339	8.212	44.750	43.272
-9.155	26.705	-9.155	3.349	0.339	58.250	58.091
-3.829	-15.349	-3.829	-9.155	3.349	52.500	47.671
-8.692	17.460	-8.692	-3.829	-9.155	57.750	61.564
-5.913	-3.873	-5.913	-8.692	-3.829	54.750	50.681
-6.145	6.962	-6.145	-5.913	-8.692	55.000	69.669
-3.598	-1.291	-3.598	-6.145	-5.913	52.250	53.692
-3.829	5.145	-3.829	-3.598	-6.145	52.500	77.078
-1.977	-1.440	-1.977	-3.829	-3.598	50.500	65.501
-1.977	2.936	-1.977	-1.977	-3.829	50.500	60.638
-2.208	1.877	-2.208	-1.977	-1.977	50.750	60.638
-2.440	1.846	-2.440	-2.208	-1.977	51.000	60.407
-2.671	2.008	-2.671	-2.440	-2.208	51.250	60.638
