# Supplementary material for: Identification of Haptic Based Guiding Using Hard Reins
Source: PLoS One. 2015 Jul 22;10(7):e0132020. doi: 10.1371/journal.pone.0132020 (PMC4511788; doi:10.1371/journal.pone.0132020)
Supplement: S10 File — (ZIP) [file pone.0132020.s010.zip › ReachingData/+45/Subject9/2.xls]

44.796	-95.058	44.796	0.000	0.000	0.000	0.204
20.484	57.684	20.484	44.796	0.000	26.250	15.254
34.377	-64.190	34.377	20.484	44.796	11.250	1.593
17.010	24.382	17.010	34.377	20.484	30.000	21.506
25.578	-44.640	25.578	17.010	34.377	20.750	15.486
5.896	31.006	5.896	25.578	17.010	42.000	50.218
16.779	-43.700	16.779	5.896	25.578	30.250	23.822
5.201	21.914	5.201	16.779	5.896	42.750	55.776
11.453	-26.603	11.453	5.201	16.779	36.000	36.094
4.275	12.436	4.275	11.453	5.201	43.750	64.111
8.443	-17.849	8.443	4.275	11.453	39.250	43.272
2.423	10.345	2.423	8.443	4.275	45.750	58.091
2.191	-6.246	2.191	2.423	8.443	46.000	47.671
1.960	-1.238	1.960	2.191	2.423	46.250	61.564
1.960	-1.568	1.960	1.960	2.191	46.250	50.681
1.728	-0.882	1.728	1.960	1.960	46.500	69.669
1.728	-1.405	1.728	1.728	1.960	46.500	53.692
1.497	-0.720	1.497	1.728	1.728	46.750	77.078
1.497	-1.243	1.497	1.497	1.728	46.750	65.501
1.497	-1.049	1.497	1.497	1.497	46.750	60.638
1.497	-1.049	1.497	1.497	1.497	46.750	60.638
1.265	-0.558	1.265	1.497	1.497	47.000	60.407
1.265	-1.081	1.265	1.265	1.497	47.000	60.638
