# Supplementary material for: Identification of Haptic Based Guiding Using Hard Reins
Source: PLoS One. 2015 Jul 22;10(7):e0132020. doi: 10.1371/journal.pone.0132020 (PMC4511788; doi:10.1371/journal.pone.0132020)
Supplement: S10 File — (ZIP) [file pone.0132020.s010.zip › ReachingData/+45/Subject9/3.xls]

44.796	-95.058	44.796	0.000	0.000	0.000	0.204
17.705	63.580	17.705	44.796	0.000	29.250	15.254
27.893	-56.706	27.893	17.705	44.796	18.250	1.593
7.748	31.722	7.748	27.893	17.705	40.000	21.506
20.021	-48.334	20.021	7.748	27.893	26.750	15.486
5.433	27.192	5.433	20.021	7.748	42.500	50.218
23.957	-55.326	23.957	5.433	20.021	22.500	23.822
8.212	32.123	8.212	23.957	5.433	39.500	55.776
21.873	-47.925	21.873	8.212	23.957	24.750	36.094
12.379	16.247	12.379	21.873	8.212	35.000	64.111
19.557	-31.856	19.557	12.379	21.873	27.250	43.272
13.074	6.056	13.074	19.557	12.379	34.250	58.091
13.306	-15.083	13.306	13.074	19.557	34.000	47.671
10.064	-2.255	10.064	13.306	13.074	37.500	61.564
10.295	-10.259	10.295	10.064	13.306	37.250	50.681
8.906	-4.075	8.906	10.295	10.064	38.750	69.669
9.832	-9.371	9.832	8.906	10.295	37.750	53.692
9.832	-6.117	9.832	9.832	8.906	37.750	77.078
9.832	-6.892	9.832	9.832	9.832	37.750	65.501
8.675	-4.436	8.675	9.832	9.832	39.000	60.638
8.906	-7.541	8.906	8.675	9.832	38.750	60.638
8.443	-5.067	8.443	8.906	8.675	39.250	60.407
8.906	-7.289	8.906	8.443	8.906	38.750	60.638
