# Supplementary material for: Identification of Haptic Based Guiding Using Hard Reins
Source: PLoS One. 2015 Jul 22;10(7):e0132020. doi: 10.1371/journal.pone.0132020 (PMC4511788; doi:10.1371/journal.pone.0132020)
Supplement: S10 File — (ZIP) [file pone.0132020.s010.zip › ReachingData/+65/Subject10/1.xls]

64.796	-137.498	64.796	0.000	0.000	0.000	0.204
55.534	28.466	55.534	64.796	0.000	10.000	-16.468
60.165	-56.509	60.165	55.534	64.796	5.000	1.130
52.293	-21.594	52.293	60.165	55.534	13.500	-7.438
43.262	-24.084	43.262	52.293	60.165	23.250	-15.773
39.557	-30.024	39.557	43.262	52.293	27.250	-23.183
43.494	-39.184	43.494	39.557	43.262	23.000	-16.005
43.494	-27.194	43.494	43.494	39.557	23.000	-14.616
27.748	2.923	27.748	43.494	43.494	40.000	-23.415
34.000	-45.897	34.000	27.748	43.494	33.250	-25.267
16.171	19.233	16.171	34.000	27.748	52.500	-26.193
22.654	-40.017	22.654	16.171	34.000	45.500	-27.814
12.235	25.000	12.235	22.654	16.171	56.750	-12.532
21.960	-37.934	21.960	12.235	22.654	46.250	-7.901
7.835	23.000	7.835	21.960	12.235	61.500	-17.163
25.664	-55.149	25.664	7.835	21.960	42.250	-23.415
1.120	49.015	1.120	25.664	7.835	68.750	-15.079
31.916	-86.678	31.916	1.120	25.664	35.500	-14.616
-0.732	72.683	-0.732	31.916	1.120	70.750	-22.025
9.456	-22.000	9.456	-0.732	31.916	59.750	-25.730
-1.195	48.000	-1.195	9.456	-0.732	71.250	-30.361
9.919	-20.000	9.919	-1.195	9.456	59.250	-22.025
-6.289	68.000	-6.289	9.919	-1.195	76.750	-16.236
