# Supplementary material for: Identification of Haptic Based Guiding Using Hard Reins
Source: PLoS One. 2015 Jul 22;10(7):e0132020. doi: 10.1371/journal.pone.0132020 (PMC4511788; doi:10.1371/journal.pone.0132020)
Supplement: S10 File — (ZIP) [file pone.0132020.s010.zip › ReachingData/+65/Subject10/2.xls]

64.796	-137.498	64.796	0.000	0.000	0.000	0.204
56.692	26.010	56.692	64.796	0.000	8.750	-16.468
73.132	-81.410	73.132	56.692	64.796	-9.000	1.130
62.481	-14.903	62.481	73.132	56.692	2.500	-7.438
49.514	-25.199	49.514	62.481	73.132	16.500	-15.773
37.937	-20.995	37.937	49.514	62.481	29.000	-23.183
29.138	-17.613	29.138	37.937	49.514	38.500	-16.005
19.413	-7.154	19.413	29.138	37.937	49.000	-14.616
16.634	-15.852	16.634	19.413	29.138	52.000	-23.415
9.919	0.263	9.919	16.634	19.413	59.250	-25.267
7.140	-5.000	7.140	9.919	16.634	62.250	-26.193
3.899	9.000	3.899	7.140	9.919	65.750	-27.814
36.084	-73.744	36.084	3.899	7.140	31.000	-12.532
-1.890	82.225	-1.890	36.084	3.899	72.000	-7.901
7.604	-25.000	7.604	-1.890	36.084	61.750	-17.163
-13.931	100.000	-13.931	7.604	-1.890	85.000	-23.415
18.255	-45.000	18.255	-13.931	7.604	50.250	-15.079
-13.468	97.000	-13.468	18.255	-13.931	84.500	-14.616
50.440	-152.723	50.440	-13.468	18.255	15.500	-22.025
-4.437	134.582	-4.437	50.440	-13.468	74.750	-25.730
35.158	-126.843	35.158	-4.437	50.440	32.000	-30.361
-1.195	85.637	-1.195	35.158	-4.437	71.250	-22.025
14.550	-36.000	14.550	-1.195	35.158	54.250	-16.236
