# Supplementary material for: Identification of Haptic Based Guiding Using Hard Reins
Source: PLoS One. 2015 Jul 22;10(7):e0132020. doi: 10.1371/journal.pone.0132020 (PMC4511788; doi:10.1371/journal.pone.0132020)
Supplement: S10 File — (ZIP) [file pone.0132020.s010.zip › ReachingData/+65/Subject10/3.xls]

64.796	-137.498	64.796	0.000	0.000	0.000	0.204
58.081	23.061	58.081	64.796	0.000	7.250	6.919
67.112	-65.498	67.112	58.081	64.796	-2.500	-2.112
55.303	-14.428	55.303	67.112	58.081	10.250	9.697
42.799	-22.119	42.799	55.303	67.112	23.750	22.201
29.601	-12.461	29.601	42.799	55.303	38.000	35.399
20.802	-13.126	20.802	29.601	42.799	47.500	44.198
12.235	-3.767	12.235	20.802	29.601	56.750	52.765
4.825	-0.024	4.825	12.235	20.802	64.750	60.175
4.593	-3.000	4.593	4.825	12.235	65.000	60.407
-0.269	15.000	-0.269	4.593	4.825	70.250	65.269
16.402	-39.258	16.402	-0.269	4.593	52.250	48.598
-2.816	43.238	-2.816	16.402	-0.269	73.000	67.816
6.214	-11.000	6.214	-2.816	16.402	63.250	58.786
-3.048	33.000	-3.048	6.214	-2.816	73.250	68.048
5.288	-7.000	5.288	-3.048	6.214	64.250	59.712
-3.279	32.000	-3.279	5.288	-3.048	73.500	68.279
5.983	-8.000	5.983	-3.279	5.288	63.500	59.017
-2.585	29.000	-2.585	5.983	-3.279	72.750	67.585
13.161	-38.771	13.161	-2.585	5.983	55.750	51.839
-6.521	51.000	-6.521	13.161	-2.585	77.000	71.521
3.667	-3.000	3.667	-6.521	13.161	66.000	61.333
-1.427	16.766	-1.427	3.667	-6.521	71.500	66.427
