# Supplementary material for: Identification of Haptic Based Guiding Using Hard Reins
Source: PLoS One. 2015 Jul 22;10(7):e0132020. doi: 10.1371/journal.pone.0132020 (PMC4511788; doi:10.1371/journal.pone.0132020)
Supplement: S10 File — (ZIP) [file pone.0132020.s010.zip › ReachingData/+65/Subject1/1.xls]

64.796	-137.498	64.796	0.000	0.000	0.000	0.204
45.578	49.594	45.578	64.796	0.000	20.750	19.422
46.272	-49.510	46.272	45.578	64.796	20.000	18.728
33.537	-4.831	33.537	46.272	45.578	33.750	31.463
34.000	-35.152	34.000	33.537	46.272	33.250	31.000
22.654	0.630	22.654	34.000	33.537	45.500	42.346
22.654	-25.377	22.654	22.654	34.000	45.500	42.346
12.466	5.739	12.466	22.654	22.654	56.500	52.534
13.161	-18.740	13.161	12.466	22.654	55.750	51.839
4.825	9.044	4.825	13.161	12.466	64.750	60.175
4.593	-3.000	4.593	4.825	13.161	65.000	60.407
3.667	4.000	3.667	4.593	4.825	66.000	61.333
3.667	1.000	3.667	3.667	4.593	66.000	61.333
3.899	1.000	3.899	3.667	3.667	65.750	61.101
3.899	1.000	3.899	3.899	3.667	65.750	61.101
5.056	-2.000	5.056	3.899	3.899	64.500	59.944
4.825	-1.000	4.825	5.056	3.899	64.750	60.175
5.056	-2.000	5.056	4.825	5.056	64.500	59.944
5.751	-4.000	5.751	5.056	4.825	63.750	59.249
5.751	-3.000	5.751	5.751	5.056	63.750	59.249
5.520	-2.000	5.520	5.751	5.751	64.000	59.480
4.130	1.000	4.130	5.520	5.751	65.500	60.870
5.056	-5.000	5.056	4.130	5.520	64.500	59.944
