# Supplementary material for: Identification of Haptic Based Guiding Using Hard Reins
Source: PLoS One. 2015 Jul 22;10(7):e0132020. doi: 10.1371/journal.pone.0132020 (PMC4511788; doi:10.1371/journal.pone.0132020)
Supplement: S10 File — (ZIP) [file pone.0132020.s010.zip › ReachingData/+65/Subject1/2.xls]

64.796	-137.498	64.796	0.000	0.000	0.000	0.204
51.830	36.328	51.830	64.796	0.000	14.000	19.422
65.723	-76.667	65.723	51.830	64.796	-1.000	18.728
56.461	-14.789	56.461	65.723	51.830	9.000	31.463
47.893	-29.151	47.893	56.461	65.723	18.250	31.000
38.631	-21.090	38.631	47.893	56.461	28.250	42.346
30.295	-17.144	30.295	38.631	47.893	37.250	42.346
22.191	-11.017	22.191	30.295	38.631	46.000	52.534
16.171	-9.564	16.171	22.191	30.295	52.500	51.839
8.761	-0.652	8.761	16.171	22.191	60.500	60.175
8.298	-11.361	8.298	8.761	16.171	61.000	60.407
2.973	7.000	2.973	8.298	8.761	66.750	61.333
10.151	-21.773	10.151	2.973	8.298	59.000	61.333
2.973	14.124	2.973	10.151	2.973	66.750	61.101
10.151	-23.324	10.151	2.973	10.151	59.000	61.101
1.815	16.581	1.815	10.151	2.973	68.000	59.944
10.845	-27.412	10.845	1.815	10.151	58.250	60.175
1.815	19.119	1.815	10.845	1.815	68.000	59.944
11.540	-29.467	11.540	1.815	10.845	57.500	59.249
0.194	24.127	0.194	11.540	1.815	69.750	59.249
10.151	-23.000	10.151	0.194	11.540	59.000	59.480
0.194	22.346	0.194	10.151	0.194	69.750	60.870
11.308	-25.000	11.308	0.194	10.151	57.750	59.944
