# Supplementary material for: Identification of Haptic Based Guiding Using Hard Reins
Source: PLoS One. 2015 Jul 22;10(7):e0132020. doi: 10.1371/journal.pone.0132020 (PMC4511788; doi:10.1371/journal.pone.0132020)
Supplement: S10 File — (ZIP) [file pone.0132020.s010.zip › ReachingData/+65/Subject1/3.xls]

64.796	-137.498	64.796	0.000	0.000	0.000	0.204
55.303	28.958	55.303	64.796	0.000	10.250	19.422
64.333	-65.876	64.333	55.303	64.796	0.500	18.728
54.377	-16.411	54.377	64.333	55.303	11.250	31.463
45.115	-26.798	45.115	54.377	64.333	21.250	31.000
35.853	-19.724	35.853	45.115	54.377	31.250	42.346
27.054	-14.214	27.054	35.853	45.115	40.750	42.346
18.023	-7.167	18.023	27.054	35.853	50.500	52.534
10.845	-4.961	10.845	18.023	27.054	58.250	51.839
5.520	-2.310	5.520	10.845	18.023	64.000	60.175
5.288	-2.000	5.288	5.520	10.845	64.250	60.407
4.593	2.000	4.593	5.288	5.520	65.000	61.333
-1.427	24.000	-1.427	4.593	5.288	71.500	61.333
6.909	-7.000	6.909	-1.427	4.593	62.500	61.101
-2.353	31.000	-2.353	6.909	-1.427	72.500	61.101
8.298	-13.000	8.298	-2.353	6.909	61.000	59.944
-3.048	34.000	-3.048	8.298	-2.353	73.250	60.175
7.140	-8.000	7.140	-3.048	8.298	62.250	59.944
-3.742	37.000	-3.742	7.140	-3.048	74.000	59.249
7.604	-10.000	7.604	-3.742	7.140	61.750	59.249
-3.974	37.000	-3.974	7.604	-3.742	74.250	59.480
5.520	1.000	5.520	-3.974	7.604	64.000	60.870
4.362	6.534	4.362	5.520	-3.974	65.250	59.944
