# Supplementary material for: Identification of Haptic Based Guiding Using Hard Reins
Source: PLoS One. 2015 Jul 22;10(7):e0132020. doi: 10.1371/journal.pone.0132020 (PMC4511788; doi:10.1371/journal.pone.0132020)
Supplement: S10 File — (ZIP) [file pone.0132020.s010.zip › ReachingData/+65/Subject2/1.xls]

64.796	-137.498	64.796	0.000	0.000	0.000	0.204
34.695	72.688	34.695	64.796	0.000	32.500	30.305
39.789	-60.326	39.789	34.695	64.796	27.000	25.211
19.644	19.119	19.644	39.789	34.695	48.750	45.356
41.873	-77.801	41.873	19.644	39.789	24.750	23.127
15.013	46.249	15.013	41.873	19.644	53.750	49.987
43.725	-93.933	43.725	15.013	41.873	22.750	21.275
19.181	45.464	19.181	43.725	15.013	49.250	45.819
50.903	-101.304	50.903	19.181	43.725	15.000	14.097
17.792	61.131	17.792	50.903	19.181	50.750	47.208
45.115	-98.166	45.115	17.792	50.903	21.250	19.885
39.789	2.545	39.789	45.115	17.792	27.000	25.211
39.557	-31.858	39.557	39.789	45.115	27.250	25.443
15.476	23.177	15.476	39.557	39.789	53.250	49.524
46.041	-95.863	46.041	15.476	39.557	20.250	18.959
20.802	46.865	20.802	46.041	15.476	47.500	44.198
46.272	-89.756	46.272	20.802	46.041	20.000	18.728
17.560	49.809	17.560	46.272	20.802	51.000	47.440
46.041	-96.778	46.041	17.560	46.272	20.250	18.959
21.960	42.664	21.960	46.041	17.560	46.250	43.040
44.420	-83.211	44.420	21.960	46.041	22.000	20.580
26.822	25.003	26.822	44.420	21.960	41.000	38.178
57.387	-98.390	57.387	26.822	44.420	8.000	7.613
