# Supplementary material for: Identification of Haptic Based Guiding Using Hard Reins
Source: PLoS One. 2015 Jul 22;10(7):e0132020. doi: 10.1371/journal.pone.0132020 (PMC4511788; doi:10.1371/journal.pone.0132020)
Supplement: S10 File — (ZIP) [file pone.0132020.s010.zip › ReachingData/+65/Subject2/2.xls]

64.796	-137.498	64.796	0.000	0.000	0.000	0.204
50.440	39.276	50.440	64.796	0.000	15.500	30.305
75.679	-100.932	75.679	50.440	64.796	-11.750	25.211
70.122	-20.134	70.122	75.679	50.440	-5.750	45.356
53.682	-18.921	53.682	70.122	75.679	12.000	23.127
33.769	-9.135	33.769	53.682	70.122	33.500	49.987
15.476	-1.523	15.476	33.769	53.682	53.250	21.275
15.939	-27.142	15.939	15.476	33.769	52.750	45.819
3.204	16.238	3.204	15.939	15.476	66.500	14.097
10.614	-28.629	10.614	3.204	15.939	58.500	47.208
-6.753	45.000	-6.753	10.614	3.204	77.250	19.885
30.990	-89.892	30.990	-6.753	10.614	36.500	25.211
-5.132	86.517	-5.132	30.990	-6.753	75.500	25.443
-0.964	7.000	-0.964	-5.132	30.990	71.000	49.524
-0.964	4.164	-0.964	-0.964	-5.132	71.000	18.959
-0.269	-0.798	-0.269	-0.964	-0.964	70.250	44.198
-0.964	2.244	-0.964	-0.269	-0.964	71.000	18.728
0.425	-1.000	0.425	-0.964	-0.269	69.500	47.440
-0.038	1.847	-0.038	0.425	-0.964	70.000	18.959
2.741	-5.000	2.741	-0.038	0.425	67.000	43.040
3.899	0.000	3.899	2.741	-0.038	65.750	20.580
3.899	-1.000	3.899	3.899	2.741	65.750	38.178
3.899	-2.000	3.899	3.899	3.899	65.750	7.613
