# Supplementary material for: Identification of Haptic Based Guiding Using Hard Reins
Source: PLoS One. 2015 Jul 22;10(7):e0132020. doi: 10.1371/journal.pone.0132020 (PMC4511788; doi:10.1371/journal.pone.0132020)
Supplement: S10 File — (ZIP) [file pone.0132020.s010.zip › ReachingData/+65/Subject2/3.xls]

64.796	-137.498	64.796	0.000	0.000	0.000	0.204
57.155	25.027	57.155	64.796	0.000	8.250	30.305
82.163	-99.527	82.163	57.155	64.796	-18.750	25.211
73.364	-17.994	73.364	82.163	57.155	-9.250	45.356
57.155	-24.398	57.155	73.364	82.163	8.250	23.127
37.242	-11.376	37.242	57.155	73.364	29.750	49.987
24.044	-14.767	24.044	37.242	57.155	44.000	21.275
10.614	0.597	10.614	24.044	37.242	58.500	45.819
11.771	-21.138	11.771	10.614	24.044	57.250	14.097
-0.964	19.741	-0.964	11.771	10.614	71.000	47.208
21.960	-58.627	21.960	-0.964	11.771	46.250	19.885
-1.195	52.928	-1.195	21.960	-0.964	71.250	25.211
37.010	-99.615	37.010	-1.195	21.960	30.000	25.443
-5.826	96.934	-5.826	37.010	-1.195	76.250	49.524
-5.363	38.000	-5.363	-5.826	37.010	75.750	18.959
17.097	-43.514	17.097	-5.363	-5.826	51.500	44.198
-17.172	79.534	-17.172	17.097	-5.363	88.500	18.728
13.624	-45.000	13.624	-17.172	17.097	55.250	47.440
-10.226	66.835	-10.226	13.624	-17.172	81.000	18.959
11.540	-38.000	11.540	-10.226	13.624	57.500	43.040
-16.015	87.000	-16.015	11.540	-10.226	87.250	20.580
11.771	-41.000	11.771	-16.015	11.540	57.250	38.178
-14.162	70.036	-14.162	11.771	-16.015	85.250	7.613
