# Supplementary material for: Identification of Haptic Based Guiding Using Hard Reins
Source: PLoS One. 2015 Jul 22;10(7):e0132020. doi: 10.1371/journal.pone.0132020 (PMC4511788; doi:10.1371/journal.pone.0132020)
Supplement: S10 File — (ZIP) [file pone.0132020.s010.zip › ReachingData/+65/Subject3/1.xls]

64.796	-137.498	64.796	0.000	0.000	0.000	0.204
59.702	19.622	59.702	64.796	0.000	5.500	2.288
55.071	-36.288	55.071	59.702	64.796	10.500	2.519
43.031	-16.931	43.031	55.071	59.702	23.500	-3.501
31.916	-16.658	31.916	43.031	55.071	35.500	-16.236
22.423	-11.531	22.423	31.916	43.031	45.750	-18.089
18.023	-14.329	18.023	22.423	31.916	50.500	-18.320
14.087	-7.964	14.087	18.023	22.423	54.750	-25.498
9.687	-3.834	9.687	14.087	18.023	59.500	-31.750
9.687	-10.473	9.687	9.687	14.087	59.500	-31.750
9.687	-6.791	9.687	9.687	9.687	59.500	-31.750
9.456	-6.300	9.456	9.687	9.687	59.750	0.204
9.456	-6.822	9.456	9.456	9.687	59.750	-7.438
9.456	-6.629	9.456	9.456	9.456	59.750	8.539
9.456	-6.629	9.456	9.456	9.456	59.750	4.835
9.456	-6.629	9.456	9.456	9.456	59.750	-8.132
9.224	-6.137	9.224	9.456	9.456	60.000	-17.626
8.993	-6.169	8.993	9.224	9.456	60.250	-24.804
8.993	-6.498	8.993	8.993	9.224	60.250	-33.140
5.288	3.000	5.288	8.993	8.993	64.250	-39.160
5.288	0.000	5.288	5.288	8.993	64.250	-43.559
5.288	2.000	5.288	5.288	5.288	64.250	-44.949
5.288	0.000	5.288	5.288	5.288	64.250	-49.348
