# Supplementary material for: Identification of Haptic Based Guiding Using Hard Reins
Source: PLoS One. 2015 Jul 22;10(7):e0132020. doi: 10.1371/journal.pone.0132020 (PMC4511788; doi:10.1371/journal.pone.0132020)
Supplement: S10 File — (ZIP) [file pone.0132020.s010.zip › ReachingData/+65/Subject3/2.xls]

64.796	-137.498	64.796	0.000	0.000	0.000	0.204
49.746	40.750	49.746	64.796	0.000	16.250	2.288
54.608	-57.788	54.608	49.746	64.796	11.000	2.519
41.641	-6.695	41.641	54.608	49.746	25.000	-3.501
41.873	-40.535	41.873	41.641	54.608	24.750	-16.236
26.128	4.253	26.128	41.873	41.641	41.750	-18.089
26.359	-31.986	26.359	26.128	41.873	41.500	-18.320
15.245	5.301	15.245	26.359	26.128	53.500	-25.498
15.476	-20.481	15.476	15.245	26.359	53.250	-31.750
11.540	-2.302	11.540	15.476	15.245	57.500	-31.750
11.540	-11.384	11.540	11.540	15.476	57.500	-31.750
8.530	-1.702	8.530	11.540	11.540	60.750	0.204
8.530	-8.499	8.530	8.530	11.540	60.750	-7.438
4.825	4.000	4.825	8.530	8.530	64.750	8.539
4.825	3.000	4.825	4.825	8.530	64.750	4.835
4.825	2.000	4.825	4.825	4.825	64.750	-8.132
4.825	4.000	4.825	4.825	4.825	64.750	-17.626
4.825	4.000	4.825	4.825	4.825	64.750	-24.804
4.825	2.000	4.825	4.825	4.825	64.750	-33.140
4.825	5.000	4.825	4.825	4.825	64.750	-39.160
4.825	4.000	4.825	4.825	4.825	64.750	-43.559
5.056	5.000	5.056	4.825	4.825	64.500	-44.949
5.056	3.000	5.056	5.056	4.825	64.500	-49.348
