# Supplementary material for: Identification of Haptic Based Guiding Using Hard Reins
Source: PLoS One. 2015 Jul 22;10(7):e0132020. doi: 10.1371/journal.pone.0132020 (PMC4511788; doi:10.1371/journal.pone.0132020)
Supplement: S10 File — (ZIP) [file pone.0132020.s010.zip › ReachingData/+65/Subject3/3.xls]

64.796	-137.498	64.796	0.000	0.000	0.000	0.204
59.008	21.096	59.008	64.796	0.000	6.250	2.288
63.870	-56.528	63.870	59.008	64.796	1.000	2.519
50.209	-11.713	50.209	63.870	59.008	15.750	-3.501
47.199	-40.243	47.199	50.209	63.870	19.000	-16.236
35.853	-11.530	35.853	47.199	50.209	31.250	-18.089
33.074	-28.733	33.074	35.853	47.199	34.250	-18.320
28.443	-15.684	28.443	33.074	35.853	39.250	-25.498
23.812	-13.988	23.812	28.443	33.074	44.250	-31.750
19.413	-11.233	19.413	23.812	28.443	49.000	-31.750
14.319	-6.481	14.319	19.413	23.812	54.500	-31.750
11.308	-7.913	11.308	14.319	19.413	57.750	0.204
8.530	-4.550	8.530	11.308	14.319	60.750	-7.438
5.520	3.000	5.520	8.530	11.308	64.000	8.539
5.288	0.000	5.288	5.520	8.530	64.250	4.835
5.288	1.000	5.288	5.288	5.520	64.250	-8.132
5.288	0.000	5.288	5.288	5.288	64.250	-17.626
5.288	0.000	5.288	5.288	5.288	64.250	-24.804
5.056	3.000	5.056	5.288	5.288	64.500	-33.140
5.520	3.000	5.520	5.056	5.288	64.000	-39.160
5.288	3.000	5.288	5.520	5.056	64.250	-43.559
5.751	3.000	5.751	5.288	5.520	63.750	-44.949
5.751	2.000	5.751	5.751	5.288	63.750	-49.348
