# Supplementary material for: Identification of Haptic Based Guiding Using Hard Reins
Source: PLoS One. 2015 Jul 22;10(7):e0132020. doi: 10.1371/journal.pone.0132020 (PMC4511788; doi:10.1371/journal.pone.0132020)
Supplement: S10 File — (ZIP) [file pone.0132020.s010.zip › ReachingData/+65/Subject4/1.xls]

64.796	-137.498	64.796	0.000	0.000	0.000	0.204
55.071	29.449	55.071	64.796	0.000	10.500	-9.753
67.343	-72.786	67.343	55.071	64.796	-2.750	1.130
58.313	-17.773	58.313	67.343	55.071	7.000	-6.048
45.578	-21.412	45.578	58.313	67.343	20.750	-16.236
34.926	-20.007	34.926	45.578	58.313	32.250	-24.109
25.896	-14.236	25.896	34.926	45.578	42.000	-31.519
15.708	-4.092	15.708	25.896	34.926	53.000	-37.771
16.866	-21.995	16.866	15.708	25.896	51.750	-44.486
6.446	11.257	6.446	16.866	15.708	63.000	-49.348
12.929	-26.998	12.929	6.446	16.866	56.000	-54.674
-0.964	34.000	-0.964	12.929	6.446	71.000	-57.452
11.771	-28.000	11.771	-0.964	12.929	57.250	-56.758
2.509	22.062	2.509	11.771	-0.964	67.250	-61.620
13.161	-32.113	13.161	2.509	11.771	55.750	-55.600
0.657	26.222	0.657	13.161	2.509	69.250	-63.473
8.761	-19.000	8.761	0.657	13.161	60.500	-53.516
-0.732	34.000	-0.732	8.761	0.657	70.750	-62.315
15.245	-41.336	15.245	-0.732	8.761	53.500	-49.811
0.657	33.641	0.657	15.245	-0.732	69.250	-63.936
9.919	-16.000	9.919	0.657	15.245	59.250	-55.831
2.278	17.014	2.278	9.919	0.657	67.500	-66.483
11.308	-27.155	11.308	2.278	9.919	57.750	-50.737
