# Supplementary material for: Identification of Haptic Based Guiding Using Hard Reins
Source: PLoS One. 2015 Jul 22;10(7):e0132020. doi: 10.1371/journal.pone.0132020 (PMC4511788; doi:10.1371/journal.pone.0132020)
Supplement: S10 File — (ZIP) [file pone.0132020.s010.zip › ReachingData/+65/Subject4/2.xls]

64.796	-137.498	64.796	0.000	0.000	0.000	0.204
52.293	35.345	52.293	64.796	0.000	13.500	-9.753
66.417	-77.095	66.417	52.293	64.796	-1.750	1.130
56.229	-13.117	56.229	66.417	52.293	9.250	-6.048
46.967	-28.290	46.967	56.229	66.417	19.250	-16.236
32.611	-10.213	32.611	46.967	56.229	34.750	-24.109
25.201	-19.153	25.201	32.611	46.967	42.750	-31.519
13.855	0.208	13.855	25.201	32.611	55.000	-37.771
13.624	-18.718	13.624	13.855	25.201	55.250	-44.486
4.825	8.927	4.825	13.624	13.855	64.750	-49.348
13.392	-28.927	13.392	4.825	13.624	55.500	-54.674
2.509	20.876	2.509	13.392	4.825	67.250	-57.452
12.466	-31.996	12.466	2.509	13.392	56.500	-56.758
2.046	21.706	2.046	12.466	2.509	67.750	-61.620
12.235	-31.775	12.235	2.046	12.466	56.750	-55.600
2.741	20.096	2.741	12.235	2.046	67.000	-63.473
10.151	-25.591	10.151	2.741	12.235	59.000	-53.516
1.815	16.775	1.815	10.151	2.741	68.000	-62.315
12.235	-30.360	12.235	1.815	10.151	56.750	-49.811
-1.427	29.135	-1.427	12.235	1.815	71.500	-63.936
10.151	-23.000	10.151	-1.427	12.235	59.000	-55.831
-0.732	25.668	-0.732	10.151	-1.427	70.750	-66.483
9.687	-26.000	9.687	-0.732	10.151	59.500	-50.737
