# Supplementary material for: Identification of Haptic Based Guiding Using Hard Reins
Source: PLoS One. 2015 Jul 22;10(7):e0132020. doi: 10.1371/journal.pone.0132020 (PMC4511788; doi:10.1371/journal.pone.0132020)
Supplement: S10 File — (ZIP) [file pone.0132020.s010.zip › ReachingData/+65/Subject4/3.xls]

64.796	-137.498	64.796	0.000	0.000	0.000	0.204
56.461	26.501	56.461	64.796	0.000	9.000	-9.753
65.260	-65.227	65.260	56.461	64.796	-0.500	1.130
58.081	-23.150	58.081	65.260	56.461	7.250	-6.048
44.883	-18.716	44.883	58.081	65.260	21.500	-16.236
34.232	-19.908	34.232	44.883	58.081	33.000	-24.109
24.738	-12.766	24.738	34.232	44.883	43.250	-31.519
18.718	-12.513	18.718	24.738	34.232	49.750	-37.771
12.929	-5.877	12.929	18.718	24.738	56.000	-44.486
8.298	-4.082	8.298	12.929	18.718	61.000	-49.348
7.835	-8.710	7.835	8.298	12.929	61.500	-54.674
2.509	6.000	2.509	7.835	8.298	67.250	-57.452
1.815	0.000	1.815	2.509	7.835	68.000	-56.758
1.352	3.000	1.352	1.815	2.509	68.500	-61.620
10.151	-20.006	10.151	1.352	1.815	59.000	-55.600
1.815	17.938	1.815	10.151	1.352	68.000	-63.473
13.392	-32.817	13.392	1.815	10.151	55.500	-53.516
-2.122	33.223	-2.122	13.392	1.815	72.250	-62.315
10.614	-38.000	10.614	-2.122	13.392	58.500	-49.811
-5.595	37.614	-5.595	10.614	-2.122	76.000	-63.936
8.993	-40.600	8.993	-5.595	10.614	60.250	-55.831
-7.216	40.300	-7.216	8.993	-5.595	77.750	-66.483
3.204	-5.000	3.204	-7.216	8.993	66.500	-50.737
