# Supplementary material for: Identification of Haptic Based Guiding Using Hard Reins
Source: PLoS One. 2015 Jul 22;10(7):e0132020. doi: 10.1371/journal.pone.0132020 (PMC4511788; doi:10.1371/journal.pone.0132020)
Supplement: S10 File — (ZIP) [file pone.0132020.s010.zip › ReachingData/+65/Subject5/1.xls]

64.796	-137.498	64.796	0.000	0.000	0.000	0.204
20.802	102.169	20.802	64.796	0.000	47.500	44.198
44.420	-101.523	44.420	20.802	64.796	22.000	20.580
18.255	44.152	18.255	44.420	20.802	50.250	46.745
30.990	-61.721	30.990	18.255	44.420	36.500	34.010
8.298	86.000	8.298	30.990	18.255	61.000	56.702
20.339	-50.360	20.339	8.298	30.990	48.000	44.661
-6.058	117.000	-6.058	20.339	8.298	76.500	71.058
9.919	-51.751	9.919	-6.058	20.339	59.250	55.081
-4.669	42.000	-4.669	9.919	-6.058	75.000	69.669
5.056	-29.574	5.056	-4.669	9.919	64.500	59.944
3.667	12.000	3.667	5.056	-4.669	66.000	61.333
5.056	-6.682	5.056	3.667	5.056	64.500	59.944
-3.974	16.781	-3.974	5.056	3.667	74.250	68.974
6.446	-26.883	6.446	-3.974	5.056	63.000	58.554
-5.363	48.000	-5.363	6.446	-3.974	75.750	70.363
12.698	-44.450	12.698	-5.363	6.446	56.250	52.302
2.741	27.344	2.741	12.698	-5.363	67.000	62.259
14.319	-34.823	14.319	2.741	12.698	54.500	50.681
2.741	41.000	2.741	14.319	2.741	67.000	62.259
17.329	-42.567	17.329	2.741	14.319	51.250	47.671
3.204	56.000	3.204	17.329	2.741	66.500	61.796
13.161	-35.196	13.161	3.204	17.329	55.750	51.839
