# Supplementary material for: Identification of Haptic Based Guiding Using Hard Reins
Source: PLoS One. 2015 Jul 22;10(7):e0132020. doi: 10.1371/journal.pone.0132020 (PMC4511788; doi:10.1371/journal.pone.0132020)
Supplement: S10 File — (ZIP) [file pone.0132020.s010.zip › ReachingData/+65/Subject5/2.xls]

64.796	-137.498	64.796	0.000	0.000	0.000	0.204
48.588	43.207	48.588	64.796	0.000	17.500	44.198
63.870	-80.056	63.870	48.588	64.796	1.000	20.580
51.598	-5.940	51.598	63.870	48.588	14.250	46.745
52.061	-47.425	52.061	51.598	63.870	13.750	34.010
27.517	15.976	27.517	52.061	51.598	40.250	56.702
42.799	-72.262	42.799	27.517	52.061	23.750	44.661
17.329	107.000	17.329	42.799	27.517	51.250	71.058
25.896	-51.646	25.896	17.329	42.799	42.000	55.081
8.067	114.000	8.067	25.896	17.329	61.250	69.669
16.171	-37.775	16.171	8.067	25.896	52.500	59.944
4.593	108.000	4.593	16.171	8.067	65.000	61.333
18.950	-43.374	18.950	4.593	16.171	49.500	59.944
5.288	68.000	5.288	18.950	4.593	64.250	68.974
19.413	-45.114	19.413	5.288	18.950	49.000	58.554
0.889	98.000	0.889	19.413	5.288	69.000	70.363
16.402	-49.048	16.402	0.889	19.413	52.250	52.302
-5.132	107.000	-5.132	16.402	0.889	75.500	62.259
12.466	-51.769	12.466	-5.132	16.402	56.500	50.681
-7.216	114.000	-7.216	12.466	-5.132	77.750	62.259
6.909	-41.388	6.909	-7.216	12.466	62.500	47.671
-6.289	50.000	-6.289	6.909	-7.216	76.750	61.796
10.382	-42.015	10.382	-6.289	6.909	58.750	51.839
