# Supplementary material for: Identification of Haptic Based Guiding Using Hard Reins
Source: PLoS One. 2015 Jul 22;10(7):e0132020. doi: 10.1371/journal.pone.0132020 (PMC4511788; doi:10.1371/journal.pone.0132020)
Supplement: S10 File — (ZIP) [file pone.0132020.s010.zip › ReachingData/+65/Subject5/3.xls]

64.796	-137.498	64.796	0.000	0.000	0.000	0.204
49.977	40.259	49.977	64.796	0.000	16.000	44.198
66.649	-82.815	66.649	49.977	64.796	-2.000	20.580
55.534	-9.182	55.534	66.649	49.977	10.000	46.745
42.799	-21.208	42.799	55.534	66.649	23.750	34.010
27.285	-7.741	27.285	42.799	55.534	40.500	56.702
15.939	-1.000	15.939	27.285	42.799	52.750	44.661
15.245	2.000	15.245	15.939	27.285	53.500	71.058
15.013	-2.000	15.013	15.245	15.939	53.750	55.081
14.550	0.000	14.550	15.013	15.245	54.250	69.669
14.782	-2.000	14.782	14.550	15.013	54.000	59.944
15.476	-6.000	15.476	14.782	14.550	53.250	61.333
15.476	-1.000	15.476	15.476	14.782	53.250	59.944
15.476	-3.000	15.476	15.476	15.476	53.250	68.974
15.245	0.000	15.245	15.476	15.476	53.500	58.554
15.245	0.000	15.245	15.245	15.476	53.500	70.363
15.245	-1.000	15.245	15.245	15.245	53.500	52.302
15.013	0.000	15.013	15.245	15.245	53.750	62.259
15.013	0.000	15.013	15.013	15.245	53.750	50.681
14.782	1.000	14.782	15.013	15.013	54.000	62.259
14.550	0.000	14.550	14.782	15.013	54.250	47.671
15.013	-1.000	15.013	14.550	14.782	53.750	61.796
14.319	3.000	14.319	15.013	14.550	54.500	51.839
