# Supplementary material for: Identification of Haptic Based Guiding Using Hard Reins
Source: PLoS One. 2015 Jul 22;10(7):e0132020. doi: 10.1371/journal.pone.0132020 (PMC4511788; doi:10.1371/journal.pone.0132020)
Supplement: S10 File — (ZIP) [file pone.0132020.s010.zip › ReachingData/+65/Subject6/1.xls]

64.796	-137.498	64.796	0.000	0.000	0.000	0.204
55.303	28.958	55.303	64.796	0.000	10.250	-10.911
61.786	-60.471	61.786	55.303	64.796	3.250	2.751
54.840	-23.145	54.840	61.786	55.303	10.750	-16.005
47.662	-29.025	47.662	54.840	61.786	18.500	-16.005
38.168	-19.274	38.168	47.662	54.840	28.750	-16.236
32.148	-21.927	32.148	38.168	47.662	35.250	-16.468
34.000	-31.505	34.000	32.148	38.168	33.250	-16.468
28.906	-11.474	28.906	34.000	32.148	38.750	-7.206
28.675	-24.036	28.675	28.906	34.000	39.000	-21.331
28.212	-19.312	28.212	28.675	28.906	39.500	-4.891
27.517	-18.690	27.517	28.212	28.675	40.250	-14.152
27.285	-19.379	27.285	27.517	28.212	40.500	-2.343
36.547	-38.975	36.547	27.285	27.517	30.500	-15.773
37.474	-19.833	37.474	36.547	27.285	29.500	-0.491
34.232	-18.615	34.232	37.474	36.547	33.000	-14.616
32.379	-22.779	32.379	34.232	37.474	35.000	-0.028
31.916	-23.266	31.916	32.379	34.232	35.500	-14.616
30.990	-20.796	30.990	31.916	32.379	36.500	0.204
31.453	-23.482	31.453	30.990	31.916	36.000	-17.394
33.074	-25.101	33.074	31.453	30.990	34.250	0.667
32.148	-19.863	32.148	33.074	31.453	35.250	-9.290
31.222	-21.345	31.222	32.148	33.074	36.250	-9.753
