# Supplementary material for: Identification of Haptic Based Guiding Using Hard Reins
Source: PLoS One. 2015 Jul 22;10(7):e0132020. doi: 10.1371/journal.pone.0132020 (PMC4511788; doi:10.1371/journal.pone.0132020)
Supplement: S10 File — (ZIP) [file pone.0132020.s010.zip › ReachingData/+65/Subject6/2.xls]

64.796	-137.498	64.796	0.000	0.000	0.000	0.204
64.333	9.795	64.333	64.796	0.000	0.500	-10.911
64.333	-45.485	64.333	64.333	64.796	0.500	2.751
57.155	-29.866	57.155	64.333	64.333	8.250	-16.005
51.598	-34.281	51.598	57.155	64.333	14.250	-16.005
44.420	-25.590	44.420	51.598	57.155	22.000	-16.236
40.947	-29.776	40.947	44.420	51.598	25.750	-16.468
37.474	-24.241	37.474	40.947	44.420	29.500	-16.468
34.695	-23.280	34.695	37.474	40.947	32.500	-7.206
34.926	-27.138	34.926	34.695	37.474	32.250	-21.331
31.685	-17.411	31.685	34.926	34.695	35.750	-4.891
31.453	-24.433	31.453	31.685	34.926	36.000	-14.152
31.222	-21.751	31.222	31.453	31.685	36.250	-2.343
31.222	-22.080	31.222	31.222	31.453	36.250	-15.773
31.685	-22.869	31.685	31.222	31.222	35.750	-0.491
30.064	-18.384	30.064	31.685	31.222	37.500	-14.616
30.064	-22.431	30.064	30.064	31.685	37.500	-0.028
29.832	-20.583	29.832	30.064	30.064	37.750	-14.616
29.369	-20.124	29.369	29.832	30.064	38.250	0.204
27.285	-16.553	27.285	29.369	29.832	40.500	-17.394
26.822	-19.889	26.822	27.285	29.369	41.000	0.667
24.044	-13.294	24.044	26.822	27.285	44.000	-9.290
24.044	-19.180	24.044	24.044	26.822	44.000	-9.753
