# Supplementary material for: Identification of Haptic Based Guiding Using Hard Reins
Source: PLoS One. 2015 Jul 22;10(7):e0132020. doi: 10.1371/journal.pone.0132020 (PMC4511788; doi:10.1371/journal.pone.0132020)
Supplement: S10 File — (ZIP) [file pone.0132020.s010.zip › ReachingData/+65/Subject6/3.xls]

64.796	-137.498	64.796	0.000	0.000	0.000	0.204
65.260	7.830	65.260	64.796	0.000	-0.500	-10.911
65.028	-44.868	65.028	65.260	64.796	-0.250	2.751
66.186	-48.235	66.186	65.028	65.260	-1.500	-16.005
59.008	-30.195	59.008	66.186	65.028	6.250	-16.005
58.545	-46.390	58.545	59.008	66.186	6.750	-16.236
57.387	-38.971	57.387	58.545	59.008	8.000	-16.468
57.387	-41.197	57.387	57.387	58.545	8.000	-16.468
54.840	-34.823	54.840	57.387	57.387	10.750	-7.206
47.430	-24.851	47.430	54.840	57.387	18.750	-21.331
40.252	-24.219	40.252	47.430	54.840	26.500	-4.891
37.705	-28.820	37.705	40.252	47.430	29.250	-14.152
35.621	-24.141	35.621	37.705	40.252	31.500	-2.343
35.390	-26.223	35.390	35.621	37.705	31.750	-15.773
33.537	-21.071	33.537	35.390	35.621	33.750	-0.491
33.306	-24.569	33.306	33.537	35.390	34.000	-14.616
31.685	-20.102	31.685	33.306	33.537	35.750	-0.028
31.453	-23.076	31.453	31.685	33.306	36.000	-14.616
30.759	-20.768	30.759	31.453	31.685	36.750	0.204
31.453	-23.617	31.453	30.759	31.453	36.000	-17.394
30.527	-19.502	30.527	31.453	30.759	37.000	0.667
30.295	-21.683	30.295	30.527	31.453	37.250	-9.290
30.527	-21.922	30.527	30.295	30.527	37.000	-9.753
