# Supplementary material for: Identification of Haptic Based Guiding Using Hard Reins
Source: PLoS One. 2015 Jul 22;10(7):e0132020. doi: 10.1371/journal.pone.0132020 (PMC4511788; doi:10.1371/journal.pone.0132020)
Supplement: S10 File — (ZIP) [file pone.0132020.s010.zip › ReachingData/+65/Subject7/1.xls]

64.796	-137.498	64.796	0.000	0.000	0.000	0.204
50.672	38.785	50.672	64.796	0.000	15.250	11.781
48.125	-41.938	48.125	50.672	64.796	18.000	6.687
40.715	-20.144	40.715	48.125	50.672	26.000	16.875
26.128	-3.788	26.128	40.715	48.125	41.750	20.812
25.896	-30.034	25.896	26.128	40.715	42.000	23.127
19.876	-5.572	19.876	25.896	26.128	48.500	22.201
16.402	-11.602	16.402	19.876	25.896	52.250	23.822
10.845	-2.613	10.845	16.402	19.876	58.250	27.063
10.614	-11.763	10.614	10.845	16.402	58.500	27.527
7.372	4.000	7.372	10.614	10.845	62.000	31.000
6.214	6.000	6.214	7.372	10.614	63.250	31.694
6.214	3.000	6.214	6.214	7.372	63.250	36.325
5.983	1.000	5.983	6.214	6.214	63.500	36.094
5.983	1.000	5.983	5.983	6.214	63.500	40.493
5.983	0.000	5.983	5.983	5.983	63.500	39.799
5.751	1.000	5.751	5.983	5.983	63.750	43.967
4.825	4.000	4.825	5.751	5.983	64.750	43.967
4.593	3.000	4.593	4.825	5.751	65.000	46.282
3.899	6.000	3.899	4.593	4.825	65.750	46.282
7.604	-11.176	7.604	3.899	4.593	61.750	41.419
5.056	6.000	5.056	7.604	3.899	64.500	45.124
6.909	-6.000	6.909	5.056	7.604	62.500	45.587
