# Supplementary material for: Identification of Haptic Based Guiding Using Hard Reins
Source: PLoS One. 2015 Jul 22;10(7):e0132020. doi: 10.1371/journal.pone.0132020 (PMC4511788; doi:10.1371/journal.pone.0132020)
Supplement: S10 File — (ZIP) [file pone.0132020.s010.zip › ReachingData/+65/Subject7/2.xls]

64.796	-137.498	64.796	0.000	0.000	0.000	0.204
49.283	41.733	49.283	64.796	0.000	16.750	11.781
49.977	-49.006	49.977	49.283	64.796	16.000	6.687
35.621	-3.989	35.621	49.977	49.283	31.500	16.875
35.390	-36.495	35.390	35.621	49.977	31.750	20.812
21.265	4.970	21.265	35.390	35.621	47.000	23.127
21.033	-26.238	21.033	21.265	35.390	47.250	22.201
10.614	7.172	10.614	21.033	21.265	58.500	23.822
10.614	-16.162	10.614	10.614	21.033	58.500	27.063
3.204	15.000	3.204	10.614	10.614	66.500	27.527
7.140	-16.801	7.140	3.204	10.614	62.250	31.000
-0.501	27.000	-0.501	7.140	3.204	70.500	31.694
4.593	-16.854	4.593	-0.501	7.140	65.000	36.325
0.194	21.000	0.194	4.593	-0.501	69.750	36.094
2.741	-9.000	2.741	0.194	4.593	67.000	40.493
-5.826	41.000	-5.826	2.741	0.194	76.250	39.799
-13.699	76.000	-13.699	-5.826	2.741	84.750	43.967
-11.152	70.000	-11.152	-13.699	-5.826	82.000	43.967
-5.595	41.000	-5.595	-11.152	-13.699	76.000	46.282
-2.585	19.000	-2.585	-5.595	-11.152	72.750	46.282
-2.585	13.000	-2.585	-2.585	-5.595	72.750	41.419
-2.585	12.000	-2.585	-2.585	-2.585	72.750	45.124
-2.816	11.000	-2.816	-2.585	-2.585	73.000	45.587
