# Supplementary material for: Identification of Haptic Based Guiding Using Hard Reins
Source: PLoS One. 2015 Jul 22;10(7):e0132020. doi: 10.1371/journal.pone.0132020 (PMC4511788; doi:10.1371/journal.pone.0132020)
Supplement: S10 File — (ZIP) [file pone.0132020.s010.zip › ReachingData/+65/Subject7/3.xls]

64.796	-137.498	64.796	0.000	0.000	0.000	0.204
56.229	26.992	56.229	64.796	0.000	9.250	11.781
52.061	-37.743	52.061	56.229	64.796	13.750	6.687
34.463	-2.641	34.463	52.061	56.229	32.750	16.875
33.769	-37.414	33.769	34.463	52.061	33.500	20.812
22.423	-0.177	22.423	33.769	34.463	45.750	23.127
21.960	-24.232	21.960	22.423	33.769	46.250	22.201
12.235	4.855	12.235	21.960	22.423	56.750	23.822
12.235	-8.000	12.235	12.235	21.960	56.750	27.063
8.067	13.000	8.067	12.235	12.235	61.250	27.527
8.530	-4.000	8.530	8.067	12.235	60.750	31.000
8.298	-1.000	8.298	8.530	8.067	61.000	31.694
8.298	-1.000	8.298	8.298	8.530	61.000	36.325
8.067	0.000	8.067	8.298	8.298	61.250	36.094
8.067	0.000	8.067	8.067	8.298	61.250	40.493
7.835	1.000	7.835	8.067	8.067	61.500	39.799
7.604	0.000	7.604	7.835	8.067	61.750	43.967
7.604	0.000	7.604	7.604	7.835	61.750	43.967
7.835	-2.000	7.835	7.604	7.604	61.500	46.282
8.298	-3.000	8.298	7.835	7.604	61.000	46.282
8.067	0.000	8.067	8.298	7.835	61.250	41.419
8.067	-1.000	8.067	8.067	8.298	61.250	45.124
7.604	0.000	7.604	8.067	8.067	61.750	45.587
