# Supplementary material for: Identification of Haptic Based Guiding Using Hard Reins
Source: PLoS One. 2015 Jul 22;10(7):e0132020. doi: 10.1371/journal.pone.0132020 (PMC4511788; doi:10.1371/journal.pone.0132020)
Supplement: S10 File — (ZIP) [file pone.0132020.s010.zip › ReachingData/+65/Subject8/1.xls]

64.796	-137.498	64.796	0.000	0.000	0.000	0.204
56.229	26.992	56.229	64.796	0.000	9.250	-16.236
65.028	-65.259	65.028	56.229	64.796	-0.250	3.677
58.776	-24.953	58.776	65.028	56.229	6.500	-5.817
44.652	-16.463	44.652	58.776	65.028	21.750	2.519
33.769	-20.030	33.769	44.652	58.776	33.500	-9.521
23.581	-11.161	23.581	33.769	44.652	44.500	3.677
14.087	16.000	14.087	23.581	33.769	54.750	-10.216
22.654	-36.001	22.654	14.087	23.581	45.500	1.130
17.097	31.000	17.097	22.654	14.087	51.500	-11.605
30.990	-46.117	30.990	17.097	22.654	36.500	2.519
21.497	10.050	21.497	30.990	17.097	46.750	-10.216
23.581	-27.437	23.581	21.497	30.990	44.500	1.824
17.329	-1.519	17.329	23.581	21.497	51.250	-10.911
17.097	-16.889	17.097	17.329	23.581	51.500	1.593
14.319	-6.283	14.319	17.097	17.329	54.500	-12.995
12.466	-8.432	12.466	14.319	17.097	56.500	2.519
10.382	0.000	10.382	12.466	14.319	58.750	-12.763
10.382	-1.000	10.382	10.382	12.466	58.750	3.214
10.151	-3.000	10.151	10.382	10.382	59.000	-12.995
9.224	2.000	9.224	10.151	10.382	60.000	2.056
9.687	-5.000	9.687	9.224	10.151	59.500	-12.995
7.604	8.000	7.604	9.687	9.224	61.750	1.824
