# Supplementary material for: Identification of Haptic Based Guiding Using Hard Reins
Source: PLoS One. 2015 Jul 22;10(7):e0132020. doi: 10.1371/journal.pone.0132020 (PMC4511788; doi:10.1371/journal.pone.0132020)
Supplement: S10 File — (ZIP) [file pone.0132020.s010.zip › ReachingData/+65/Subject8/2.xls]

64.796	-137.498	64.796	0.000	0.000	0.000	0.204
37.705	66.300	37.705	64.796	0.000	29.250	-16.236
52.061	-79.570	52.061	37.705	64.796	13.750	3.677
51.598	-23.496	51.598	52.061	37.705	14.250	-5.817
35.853	-3.146	35.853	51.598	52.061	31.250	2.519
35.853	-38.312	35.853	35.853	51.598	31.250	-9.521
27.054	-6.461	27.054	35.853	35.853	40.750	3.677
26.591	-25.347	26.591	27.054	35.853	41.250	-10.216
16.402	2.592	16.402	26.591	27.054	52.250	1.130
16.402	-7.000	16.402	16.402	26.591	52.250	-11.605
15.245	-7.000	15.245	16.402	16.402	53.500	2.519
14.319	-1.000	14.319	15.245	16.402	54.500	-10.216
13.855	-1.000	13.855	14.319	15.245	55.000	1.824
13.855	-1.000	13.855	13.855	14.319	55.000	-10.911
13.624	-1.000	13.624	13.855	13.855	55.250	1.593
13.392	0.000	13.392	13.624	13.855	55.500	-12.995
13.392	-1.000	13.392	13.392	13.624	55.500	2.519
13.161	-1.000	13.161	13.392	13.392	55.750	-12.763
12.466	0.000	12.466	13.161	13.392	56.500	3.214
12.466	0.000	12.466	12.466	13.161	56.500	-12.995
12.466	0.000	12.466	12.466	12.466	56.500	2.056
12.466	-1.000	12.466	12.466	12.466	56.500	-12.995
12.003	1.000	12.003	12.466	12.466	57.000	1.824
