# Supplementary material for: Identification of Haptic Based Guiding Using Hard Reins
Source: PLoS One. 2015 Jul 22;10(7):e0132020. doi: 10.1371/journal.pone.0132020 (PMC4511788; doi:10.1371/journal.pone.0132020)
Supplement: S10 File — (ZIP) [file pone.0132020.s010.zip › ReachingData/+65/Subject8/3.xls]

64.796	-137.498	64.796	0.000	0.000	0.000	0.204
38.168	65.317	38.168	64.796	0.000	28.750	-16.236
62.944	-101.618	62.944	38.168	64.796	2.000	3.677
62.249	-21.912	62.249	62.944	38.168	2.750	-5.817
50.672	-19.651	50.672	62.249	62.944	15.250	2.519
40.947	-24.575	40.947	50.672	62.249	25.750	-9.521
31.453	-16.698	31.453	40.947	50.672	36.000	3.677
22.423	-10.832	22.423	31.453	40.947	45.750	-10.216
15.939	-9.519	15.939	22.423	31.453	52.750	1.130
10.614	-5.299	10.614	15.939	22.423	58.500	-11.605
9.919	-10.424	9.919	10.614	15.939	59.250	2.519
5.520	2.000	5.520	9.919	10.614	64.000	-10.216
5.288	-2.000	5.288	5.520	9.919	64.250	1.824
5.056	0.000	5.056	5.288	5.520	64.500	-10.911
5.056	0.000	5.056	5.056	5.288	64.500	1.593
5.056	-1.000	5.056	5.056	5.056	64.500	-12.995
5.056	1.000	5.056	5.056	5.056	64.500	2.519
5.288	-3.000	5.288	5.056	5.056	64.250	-12.763
5.056	0.000	5.056	5.288	5.056	64.500	3.214
5.056	0.000	5.056	5.056	5.288	64.500	-12.995
5.056	0.000	5.056	5.056	5.056	64.500	2.056
5.056	-1.000	5.056	5.056	5.056	64.500	-12.995
6.214	-6.001	6.214	5.056	5.056	63.250	1.824
