# Supplementary material for: Identification of Haptic Based Guiding Using Hard Reins
Source: PLoS One. 2015 Jul 22;10(7):e0132020. doi: 10.1371/journal.pone.0132020 (PMC4511788; doi:10.1371/journal.pone.0132020)
Supplement: S10 File — (ZIP) [file pone.0132020.s010.zip › ReachingData/+65/Subject8/4.xls]

64.796	-137.498	64.796	0.000	0.000	0.000	0.204
32.379	77.601	32.379	64.796	0.000	35.000	-16.236
49.514	-86.191	49.514	32.379	64.796	16.500	3.677
32.611	15.501	32.611	49.514	32.379	34.750	-5.817
34.926	-41.922	34.926	32.611	49.514	32.250	2.519
25.201	-1.909	25.201	34.926	32.611	42.750	-9.521
21.728	-18.436	21.728	25.201	34.926	46.500	3.677
13.392	-0.450	13.392	21.728	25.201	55.500	-10.216
10.614	-1.000	10.614	13.392	21.728	58.500	1.130
8.298	4.000	8.298	10.614	13.392	61.000	-11.605
6.909	0.000	6.909	8.298	10.614	62.500	2.519
6.909	0.000	6.909	6.909	8.298	62.500	-10.216
6.909	1.000	6.909	6.909	6.909	62.500	1.824
6.677	2.000	6.677	6.909	6.909	62.750	-10.911
8.993	-9.788	8.993	6.677	6.909	60.250	1.593
7.372	1.000	7.372	8.993	6.677	62.000	-12.995
8.530	-7.000	8.530	7.372	8.993	60.750	2.519
5.751	9.000	5.751	8.530	7.372	63.750	-12.763
8.993	-13.236	8.993	5.751	8.530	60.250	3.214
6.677	3.000	6.677	8.993	5.751	62.750	-12.995
8.530	-9.000	8.530	6.677	8.993	60.750	2.056
7.604	0.000	7.604	8.530	6.677	61.750	-12.995
7.604	-1.000	7.604	7.604	8.530	61.750	1.824
