# Supplementary material for: Identification of Haptic Based Guiding Using Hard Reins
Source: PLoS One. 2015 Jul 22;10(7):e0132020. doi: 10.1371/journal.pone.0132020 (PMC4511788; doi:10.1371/journal.pone.0132020)
Supplement: S10 File — (ZIP) [file pone.0132020.s010.zip › ReachingData/+65/Subject8/5.xls]

64.796	-137.498	64.796	0.000	0.000	0.000	0.204
28.906	84.971	28.906	64.796	0.000	38.750	-16.236
49.051	-93.051	49.051	28.906	64.796	17.000	3.677
36.547	9.009	36.547	49.051	28.906	30.500	-5.817
37.705	-38.542	37.705	36.547	49.051	29.250	2.519
26.128	-0.895	26.128	37.705	36.547	41.750	-9.521
26.359	-28.497	26.359	26.128	37.705	41.500	3.677
18.255	-1.087	18.255	26.359	26.128	50.250	-10.216
18.486	-20.071	18.486	18.255	26.359	50.000	1.130
11.540	1.975	11.540	18.486	18.255	57.500	-11.605
11.540	-5.000	11.540	11.540	18.486	57.500	2.519
8.530	8.000	8.530	11.540	11.540	60.750	-10.216
7.372	7.000	7.372	8.530	11.540	62.000	1.824
6.214	5.000	6.214	7.372	8.530	63.250	-10.911
3.204	13.000	3.204	6.214	7.372	66.500	1.593
0.657	20.000	0.657	3.204	6.214	69.250	-12.995
1.583	-4.558	1.583	0.657	3.204	68.250	2.519
0.657	1.631	0.657	1.583	0.657	69.250	-12.763
0.425	-0.744	0.425	0.657	1.583	69.500	3.214
-0.038	0.491	-0.038	0.425	0.657	70.000	-12.995
-0.269	0.130	-0.269	-0.038	0.425	70.250	2.056
0.194	-0.988	0.194	-0.269	-0.038	69.750	-12.995
-0.269	1.234	-0.269	0.194	-0.269	70.250	1.824
