# Supplementary material for: Identification of Haptic Based Guiding Using Hard Reins
Source: PLoS One. 2015 Jul 22;10(7):e0132020. doi: 10.1371/journal.pone.0132020 (PMC4511788; doi:10.1371/journal.pone.0132020)
Supplement: S10 File — (ZIP) [file pone.0132020.s010.zip › ReachingData/+65/Subject9/1.xls]

64.796	-137.498	64.796	0.000	0.000	0.000	0.204
49.746	40.750	49.746	64.796	0.000	16.250	15.254
63.407	-76.459	63.407	49.746	64.796	1.500	1.593
43.494	9.242	43.494	63.407	49.746	23.000	21.506
49.514	-59.932	49.514	43.494	63.407	16.500	15.486
14.782	44.032	14.782	49.514	43.494	54.000	50.218
41.178	-95.447	41.178	14.782	49.514	25.500	23.822
9.224	61.034	9.224	41.178	14.782	60.000	55.776
28.906	-74.976	28.906	9.224	41.178	38.750	36.094
0.889	55.664	0.889	28.906	9.224	69.000	64.111
21.728	-68.295	21.728	0.889	28.906	46.500	43.272
6.909	33.658	6.909	21.728	0.889	62.500	58.091
17.329	-39.358	17.329	6.909	21.728	51.250	47.671
3.436	26.055	3.436	17.329	6.909	66.250	61.564
14.319	-37.130	14.319	3.436	17.329	54.500	50.681
-4.669	39.362	-4.669	14.319	3.436	75.000	69.669
11.308	-42.000	11.308	-4.669	14.319	57.750	53.692
-12.078	55.072	-12.078	11.308	-4.669	83.000	77.078
-0.501	8.000	-0.501	-12.078	11.308	70.500	65.501
4.362	-0.277	4.362	-0.501	-12.078	65.250	60.638
4.362	1.012	4.362	4.362	-0.501	65.250	60.638
4.593	-3.549	4.593	4.362	4.362	65.000	60.407
4.362	-2.535	4.362	4.593	4.362	65.250	60.638
