# Supplementary material for: Identification of Haptic Based Guiding Using Hard Reins
Source: PLoS One. 2015 Jul 22;10(7):e0132020. doi: 10.1371/journal.pone.0132020 (PMC4511788; doi:10.1371/journal.pone.0132020)
Supplement: S10 File — (ZIP) [file pone.0132020.s010.zip › ReachingData/+65/Subject9/2.xls]

64.796	-137.498	64.796	0.000	0.000	0.000	0.204
45.809	49.103	45.809	64.796	0.000	20.500	15.254
59.239	-76.503	59.239	45.809	64.796	6.000	1.593
43.725	2.635	43.725	59.239	45.809	22.750	21.506
43.725	-43.637	43.725	43.725	59.239	22.750	15.486
19.181	21.432	19.181	43.725	43.725	49.250	50.218
30.990	-59.048	30.990	19.181	43.725	36.500	23.822
6.909	39.260	6.909	30.990	19.181	62.500	55.776
34.000	-82.487	34.000	6.909	30.990	33.250	36.094
9.456	50.924	9.456	34.000	6.909	59.750	64.111
33.769	-78.764	33.769	9.456	34.000	33.500	43.272
16.634	33.038	16.634	33.769	9.456	52.000	58.091
35.158	-65.310	35.158	16.634	33.769	32.000	47.671
19.413	24.271	19.413	35.158	16.634	49.000	61.564
29.369	-47.915	29.369	19.413	35.158	38.250	50.681
14.550	19.192	14.550	29.369	19.413	54.250	69.669
27.285	-49.627	27.285	14.550	29.369	40.500	53.692
13.855	20.031	13.855	27.285	14.550	55.000	77.078
24.970	-44.538	24.970	13.855	27.285	43.000	65.501
9.456	24.719	9.456	24.970	13.855	59.750	60.638
21.497	-45.164	21.497	9.456	24.970	46.750	60.638
11.308	16.628	11.308	21.497	9.456	57.750	60.407
18.950	-32.669	18.950	11.308	21.497	49.500	60.638
