# Supplementary material for: Identification of Haptic Based Guiding Using Hard Reins
Source: PLoS One. 2015 Jul 22;10(7):e0132020. doi: 10.1371/journal.pone.0132020 (PMC4511788; doi:10.1371/journal.pone.0132020)
Supplement: S10 File — (ZIP) [file pone.0132020.s010.zip › ReachingData/+65/Subject9/3.xls]

64.796	-137.498	64.796	0.000	0.000	0.000	0.204
54.377	30.923	54.377	64.796	0.000	11.250	15.254
63.870	-66.985	63.870	54.377	64.796	1.000	1.593
55.303	-18.647	55.303	63.870	54.377	10.250	21.506
44.652	-23.336	44.652	55.303	63.870	21.750	15.486
27.980	-4.839	27.980	44.652	55.303	39.750	50.218
27.980	-33.568	27.980	27.980	44.652	39.750	23.822
11.540	15.272	11.540	27.980	27.980	57.500	55.776
22.886	-45.926	22.886	11.540	27.980	45.250	36.094
7.835	25.391	7.835	22.886	11.540	61.500	64.111
18.255	-40.201	18.255	7.835	22.886	50.250	43.272
8.067	17.544	8.067	18.255	7.835	61.250	58.091
14.550	-27.940	14.550	8.067	18.255	54.250	47.671
8.761	7.511	8.761	14.550	8.067	60.500	61.564
8.993	-11.478	8.993	8.761	14.550	60.250	50.681
7.372	-2.671	7.372	8.993	8.761	62.000	69.669
6.909	-5.542	6.909	7.372	8.993	62.500	53.692
6.446	-4.248	6.446	6.909	7.372	63.000	77.078
5.520	-2.941	5.520	6.446	6.909	64.000	65.501
5.056	-3.662	5.056	5.520	6.446	64.500	60.638
5.056	-3.932	5.056	5.056	5.520	64.500	60.638
5.288	-4.036	5.288	5.056	5.056	64.250	60.407
5.056	-3.022	5.056	5.288	5.056	64.500	60.638
