# Supplementary material for: Identification of Haptic Based Guiding Using Hard Reins
Source: PLoS One. 2015 Jul 22;10(7):e0132020. doi: 10.1371/journal.pone.0132020 (PMC4511788; doi:10.1371/journal.pone.0132020)
Supplement: S10 File — (ZIP) [file pone.0132020.s010.zip › ReachingData/-25/Subject10/1.xls]

-25.204	53.482	-25.204	0.000	0.000	0.000	0.204
-8.764	-38.313	-8.764	-25.204	0.000	-17.750	6.919
-25.667	55.772	-25.667	-8.764	-25.204	0.500	-2.112
-1.817	-46.765	-1.817	-25.667	-8.764	-25.250	9.697
-13.395	45.803	-13.395	-1.817	-25.667	-12.750	22.201
2.119	-33.221	2.119	-13.395	-1.817	-29.500	35.399
-9.458	36.067	-9.458	2.119	-13.395	-17.000	44.198
3.740	-31.067	3.740	-9.458	2.119	-31.250	52.765
-6.680	30.536	-6.680	3.740	-9.458	-20.000	60.175
2.814	-24.184	2.814	-6.680	3.740	-30.250	60.407
-18.952	52.160	-18.952	2.814	-6.680	-6.750	65.269
-4.364	-35.888	-4.364	-18.952	2.814	-22.500	48.598
-16.405	40.819	-16.405	-4.364	-18.952	-9.500	67.816
-4.364	-24.128	-4.364	-16.405	-4.364	-22.500	58.786
-22.657	51.954	-22.657	-4.364	-16.405	-2.750	68.048
-9.690	-26.944	-9.690	-22.657	-4.364	-16.750	59.712
-29.603	59.902	-29.603	-9.690	-22.657	4.750	68.279
-5.290	-47.507	-5.290	-29.603	-9.690	-21.500	59.017
-18.952	53.048	-18.952	-5.290	-29.603	-6.750	67.585
2.351	-43.354	2.351	-18.952	-5.290	-29.750	51.839
-10.848	44.189	-10.848	2.351	-18.952	-15.500	71.521
5.129	-37.346	5.129	-10.848	2.351	-32.750	61.333
-10.153	42.206	-10.153	5.129	-10.848	-16.250	66.427
