# Supplementary material for: Identification of Haptic Based Guiding Using Hard Reins
Source: PLoS One. 2015 Jul 22;10(7):e0132020. doi: 10.1371/journal.pone.0132020 (PMC4511788; doi:10.1371/journal.pone.0132020)
Supplement: S10 File — (ZIP) [file pone.0132020.s010.zip › ReachingData/-25/Subject10/2.xls]

-25.204	53.482	-25.204	0.000	0.000	0.000	0.204
-8.532	-38.805	-8.532	-25.204	0.000	-18.000	6.919
-22.888	50.399	-22.888	-8.532	-25.204	-2.500	-2.112
-7.837	-27.909	-7.837	-22.888	-8.532	-18.750	9.697
-43.264	93.268	-43.264	-7.837	-22.888	19.500	22.201
-21.499	-45.511	-21.499	-43.264	-7.837	-4.000	35.399
-35.392	62.769	-35.392	-21.499	-43.264	11.000	44.198
-21.730	-15.808	-21.730	-35.392	-21.499	-3.750	52.765
-38.633	62.536	-38.633	-21.730	-35.392	14.500	60.175
-20.110	-26.374	-20.110	-38.633	-21.730	-5.500	60.407
-47.432	87.581	-47.432	-20.110	-38.633	24.000	65.269
-22.888	-41.702	-22.888	-47.432	-20.110	-2.500	48.598
-37.939	68.526	-37.939	-22.888	-47.432	13.750	67.816
-22.193	-19.414	-22.193	-37.939	-22.888	-3.250	58.786
-53.684	95.560	-53.684	-22.193	-37.939	30.750	68.048
-20.110	-59.971	-20.110	-53.684	-22.193	-5.500	59.712
-37.939	80.033	-37.939	-20.110	-53.684	13.750	68.279
-18.489	-29.601	-18.489	-37.939	-20.110	-7.250	59.017
-40.486	75.919	-40.486	-18.489	-37.939	16.500	67.585
-19.646	-34.253	-19.646	-40.486	-18.489	-6.000	51.839
-34.929	63.644	-34.929	-19.646	-40.486	10.500	71.521
-16.636	-27.123	-16.636	-34.929	-19.646	-9.250	61.333
-30.066	55.471	-30.066	-16.636	-34.929	5.250	66.427
