# Supplementary material for: Identification of Haptic Based Guiding Using Hard Reins
Source: PLoS One. 2015 Jul 22;10(7):e0132020. doi: 10.1371/journal.pone.0132020 (PMC4511788; doi:10.1371/journal.pone.0132020)
Supplement: S10 File — (ZIP) [file pone.0132020.s010.zip › ReachingData/-25/Subject10/3.xls]

-25.204	53.482	-25.204	0.000	0.000	0.000	0.204
-8.995	-37.822	-8.995	-25.204	0.000	-17.500	6.919
-24.509	52.792	-24.509	-8.995	-25.204	-0.750	-2.112
-11.542	-23.320	-11.542	-24.509	-8.995	-14.750	9.697
-35.392	69.553	-35.392	-11.542	-24.509	11.000	22.201
-23.351	-20.703	-23.351	-35.392	-11.542	-2.000	35.399
-43.264	68.703	-43.264	-23.351	-35.392	19.500	44.198
-26.361	-22.208	-26.361	-43.264	-23.351	1.250	52.765
-43.959	69.970	-43.959	-26.361	-43.264	20.250	60.175
-27.982	-17.817	-27.982	-43.959	-26.361	3.000	60.407
-44.654	68.365	-44.654	-27.982	-43.959	21.000	65.269
-25.667	-22.942	-25.667	-44.654	-27.982	0.500	48.598
-42.570	69.753	-42.570	-25.667	-44.654	18.750	67.816
-26.593	-18.210	-26.593	-42.570	-25.667	1.500	58.786
-46.738	74.762	-46.738	-26.593	-42.570	23.250	68.048
-32.382	-14.562	-32.382	-46.738	-26.593	7.750	59.712
-44.654	60.757	-44.654	-32.382	-46.738	21.000	68.279
-2.049	-69.378	-2.049	-44.654	-32.382	-25.000	59.017
-40.486	118.661	-40.486	-2.049	-44.654	16.500	67.585
-5.985	-77.002	-5.985	-40.486	-2.049	-20.750	51.839
-20.110	63.045	-20.110	-5.985	-40.486	-5.500	71.521
-4.827	-30.155	-4.827	-20.110	-5.985	-22.000	61.333
-28.677	66.784	-28.677	-4.827	-20.110	3.750	66.427
