# Supplementary material for: Identification of Haptic Based Guiding Using Hard Reins
Source: PLoS One. 2015 Jul 22;10(7):e0132020. doi: 10.1371/journal.pone.0132020 (PMC4511788; doi:10.1371/journal.pone.0132020)
Supplement: S10 File — (ZIP) [file pone.0132020.s010.zip › ReachingData/-25/Subject1/1.xls]

-25.204	53.482	-25.204	0.000	0.000	0.000	0.204
-10.848	-33.891	-10.848	-25.204	0.000	-15.500	19.422
-21.962	43.205	-21.962	-10.848	-25.204	-3.500	18.728
-10.848	-17.492	-10.848	-21.962	-10.848	-15.500	31.463
-21.267	39.018	-21.267	-10.848	-21.962	-4.250	31.000
-8.764	-20.346	-8.764	-21.267	-10.848	-17.750	42.346
-19.646	39.702	-19.646	-8.764	-21.267	-6.000	42.346
-7.374	-21.378	-7.374	-19.646	-8.764	-19.250	52.534
-18.952	40.009	-18.952	-7.374	-19.646	-6.750	51.839
-7.143	-21.464	-7.143	-18.952	-7.374	-19.500	60.175
-18.489	38.967	-18.489	-7.143	-18.952	-7.250	60.407
-5.985	-23.069	-5.985	-18.489	-7.143	-20.750	61.333
-17.794	39.720	-17.794	-5.985	-18.489	-8.000	61.333
-5.985	-22.469	-5.985	-17.794	-5.985	-20.750	61.101
-18.026	39.630	-18.026	-5.985	-17.794	-7.750	61.101
-6.216	-22.501	-6.216	-18.026	-5.985	-20.500	59.944
-17.099	37.335	-17.099	-6.216	-18.026	-8.750	60.175
-4.827	-23.164	-4.827	-17.099	-6.216	-22.000	59.944
-16.636	38.714	-16.636	-4.827	-17.099	-9.250	59.249
-4.827	-23.281	-4.827	-16.636	-4.827	-22.000	59.249
-16.405	37.835	-16.405	-4.827	-16.636	-9.500	59.480
-5.290	-21.775	-5.290	-16.405	-4.827	-21.500	60.870
-16.405	36.596	-16.405	-5.290	-16.405	-9.500	59.944
