# Supplementary material for: Identification of Haptic Based Guiding Using Hard Reins
Source: PLoS One. 2015 Jul 22;10(7):e0132020. doi: 10.1371/journal.pone.0132020 (PMC4511788; doi:10.1371/journal.pone.0132020)
Supplement: S10 File — (ZIP) [file pone.0132020.s010.zip › ReachingData/-25/Subject1/2.xls]

-25.204	53.482	-25.204	0.000	0.000	0.000	0.204
-13.858	-27.504	-13.858	-25.204	0.000	-12.250	19.422
-24.509	41.813	-24.509	-13.858	-25.204	-0.750	18.728
-11.774	-18.759	-11.774	-24.509	-13.858	-14.500	31.463
-22.888	42.498	-22.888	-11.774	-24.509	-2.500	31.000
-6.911	-27.161	-6.911	-22.888	-11.774	-19.750	42.346
-17.099	39.837	-17.099	-6.911	-22.888	-8.750	42.346
-5.290	-21.600	-5.290	-17.099	-6.911	-21.500	52.534
-15.015	34.229	-15.015	-5.290	-17.099	-11.000	51.839
-2.049	-25.130	-2.049	-15.015	-5.290	-25.000	60.175
-12.931	35.383	-12.931	-2.049	-15.015	-13.250	60.407
-2.743	-21.663	-2.743	-12.931	-2.049	-24.250	61.333
-13.626	33.544	-13.626	-2.743	-12.931	-12.500	61.333
-2.975	-22.159	-2.975	-13.626	-2.743	-24.000	61.101
-13.395	33.111	-13.395	-2.975	-13.626	-12.750	61.101
-3.438	-20.460	-3.438	-13.395	-2.975	-23.500	59.944
-13.626	32.363	-13.626	-3.438	-13.395	-12.500	60.175
-2.512	-22.560	-2.512	-13.626	-3.438	-24.500	59.944
-13.163	33.666	-13.163	-2.512	-13.626	-13.000	59.249
-1.122	-25.238	-1.122	-13.163	-2.512	-26.000	59.249
-11.311	32.484	-11.311	-1.122	-13.163	-15.000	59.480
-1.585	-21.235	-1.585	-11.311	-1.122	-25.500	60.870
-12.468	32.345	-12.468	-1.585	-11.311	-13.750	59.944
