# Supplementary material for: Identification of Haptic Based Guiding Using Hard Reins
Source: PLoS One. 2015 Jul 22;10(7):e0132020. doi: 10.1371/journal.pone.0132020 (PMC4511788; doi:10.1371/journal.pone.0132020)
Supplement: S10 File — (ZIP) [file pone.0132020.s010.zip › ReachingData/-25/Subject1/3.xls]

-25.204	53.482	-25.204	0.000	0.000	0.000	0.204
-12.005	-31.435	-12.005	-25.204	0.000	-14.250	19.422
-24.277	45.504	-24.277	-12.005	-25.204	-1.000	18.728
-11.774	-19.786	-11.774	-24.277	-12.005	-14.500	31.463
-23.351	43.286	-23.351	-11.774	-24.277	-2.000	31.000
-11.542	-18.380	-11.542	-23.351	-11.774	-14.750	42.346
-21.962	40.086	-21.962	-11.542	-23.351	-3.500	42.346
-12.468	-13.471	-12.468	-21.962	-11.542	-13.750	52.534
-23.351	39.780	-23.351	-12.468	-21.962	-2.000	51.839
-12.931	-14.850	-12.931	-23.351	-12.468	-13.250	60.175
-24.972	43.336	-24.972	-12.931	-23.351	-0.250	60.407
-14.321	-15.175	-14.321	-24.972	-12.931	-11.750	61.333
-25.898	43.521	-25.898	-14.321	-24.972	0.750	61.333
-14.552	-15.612	-14.552	-25.898	-14.321	-11.500	61.101
-26.130	44.265	-26.130	-14.552	-25.898	1.000	61.101
-15.015	-14.958	-15.015	-26.130	-14.552	-11.000	59.944
-25.204	41.448	-25.204	-15.015	-26.130	0.000	60.175
-14.784	-12.971	-14.784	-25.204	-15.015	-11.250	59.944
-25.667	42.178	-25.667	-14.784	-25.204	0.500	59.249
-14.321	-15.193	-14.321	-25.667	-14.784	-11.750	59.249
-26.130	44.594	-26.130	-14.321	-25.667	1.000	59.480
-12.700	-20.065	-12.700	-26.130	-14.321	-13.500	60.870
-25.435	47.168	-25.435	-12.700	-26.130	0.250	59.944
