# Supplementary material for: Identification of Haptic Based Guiding Using Hard Reins
Source: PLoS One. 2015 Jul 22;10(7):e0132020. doi: 10.1371/journal.pone.0132020 (PMC4511788; doi:10.1371/journal.pone.0132020)
Supplement: S10 File — (ZIP) [file pone.0132020.s010.zip › ReachingData/-25/Subject2/1.xls]

-25.204	53.482	-25.204	0.000	0.000	0.000	0.204
-20.110	-14.237	-20.110	-25.204	0.000	-5.500	2.288
-20.110	18.361	-20.110	-20.110	-25.204	-5.500	2.519
-16.173	5.744	-16.173	-20.110	-20.110	-9.750	-3.501
-16.868	16.106	-16.868	-16.173	-20.110	-9.000	-16.236
-16.636	10.752	-16.636	-16.868	-16.173	-9.250	-18.089
-11.542	1.046	-11.542	-16.636	-16.868	-14.750	-18.320
-11.774	12.846	-11.774	-11.542	-16.636	-14.500	-25.498
-6.680	-2.750	-6.680	-11.774	-11.542	-20.000	-31.750
-6.911	9.438	-6.911	-6.680	-11.774	-19.750	-31.750
-3.438	-2.719	-3.438	-6.911	-6.680	-23.500	-31.750
-3.438	5.317	-3.438	-3.438	-6.911	-23.500	0.204
-3.669	2.901	-3.669	-3.438	-3.438	-23.250	-7.438
-3.901	2.870	-3.901	-3.669	-3.438	-23.000	8.539
-4.364	3.523	-4.364	-3.901	-3.669	-22.500	4.835
-4.364	2.672	-4.364	-4.364	-3.901	-22.500	-8.132
-4.364	3.059	-4.364	-4.364	-4.364	-22.500	-17.626
-4.827	4.042	-4.827	-4.364	-4.364	-22.000	-24.804
-4.596	2.505	-4.596	-4.827	-4.364	-22.250	-33.140
-3.438	0.959	-3.438	-4.596	-4.827	-23.500	-39.160
-3.901	4.362	-3.901	-3.438	-4.596	-23.000	-43.559
-3.901	2.347	-3.901	-3.901	-3.438	-23.000	-44.949
-3.901	2.735	-3.901	-3.901	-3.901	-23.000	-49.348
