# Supplementary material for: Identification of Haptic Based Guiding Using Hard Reins
Source: PLoS One. 2015 Jul 22;10(7):e0132020. doi: 10.1371/journal.pone.0132020 (PMC4511788; doi:10.1371/journal.pone.0132020)
Supplement: S10 File — (ZIP) [file pone.0132020.s010.zip › ReachingData/-25/Subject2/2.xls]

-25.204	53.482	-25.204	0.000	0.000	0.000	0.204
-18.026	-18.660	-18.026	-25.204	0.000	-7.750	2.288
-29.372	42.720	-29.372	-18.026	-25.204	4.500	2.519
-25.435	2.740	-25.435	-29.372	-18.026	0.250	-3.501
-25.435	21.125	-25.435	-25.435	-29.372	0.250	-16.236
-17.331	0.633	-17.331	-25.435	-25.435	-8.500	-18.089
-17.331	18.932	-17.331	-17.331	-25.435	-8.500	-18.320
-9.458	-4.557	-9.458	-17.331	-17.331	-17.000	-25.498
-10.153	14.694	-10.153	-9.458	-17.331	-16.250	-31.750
-2.743	-9.187	-2.743	-10.153	-9.458	-24.250	-31.750
-2.975	8.616	-2.975	-2.743	-10.153	-24.000	-31.750
3.972	-12.849	3.972	-2.975	-2.743	-31.500	0.204
-2.743	17.279	-2.743	3.972	-2.975	-24.250	-7.438
3.972	-17.947	3.972	-2.743	3.972	-31.500	8.539
-3.669	19.051	-3.669	3.972	-2.743	-23.250	4.835
2.814	-17.581	2.814	-3.669	3.972	-30.250	-8.132
-4.133	18.194	-4.133	2.814	-3.669	-22.750	-17.626
2.119	-16.184	2.119	-4.133	2.814	-29.500	-24.804
-4.827	18.488	-4.827	2.119	-4.133	-22.000	-33.140
3.277	-19.628	3.277	-4.827	2.119	-30.750	-39.160
-5.059	22.175	-5.059	3.277	-4.827	-21.750	-43.559
4.203	-23.085	4.203	-5.059	3.277	-31.750	-44.949
-3.669	21.512	-3.669	4.203	-5.059	-23.250	-49.348
