# Supplementary material for: Identification of Haptic Based Guiding Using Hard Reins
Source: PLoS One. 2015 Jul 22;10(7):e0132020. doi: 10.1371/journal.pone.0132020 (PMC4511788; doi:10.1371/journal.pone.0132020)
Supplement: S10 File — (ZIP) [file pone.0132020.s010.zip › ReachingData/-25/Subject2/3.xls]

-25.204	53.482	-25.204	0.000	0.000	0.000	0.204
-21.036	-12.272	-21.036	-25.204	0.000	-4.500	2.288
-25.667	28.062	-25.667	-21.036	-25.204	0.500	2.519
-20.341	2.815	-20.341	-25.667	-21.036	-5.250	-3.501
-20.341	18.717	-20.341	-20.341	-25.667	-5.250	-16.236
-10.153	-7.360	-10.153	-20.341	-20.341	-16.250	-18.089
-10.153	15.645	-10.153	-10.153	-20.341	-16.250	-18.320
-2.280	-9.589	-2.280	-10.153	-10.153	-24.750	-25.498
-2.743	9.171	-2.743	-2.280	-10.153	-24.250	-31.750
2.119	-8.783	2.119	-2.743	-2.280	-29.500	-31.750
2.119	2.584	2.119	2.119	-2.743	-29.500	-31.750
1.888	-0.994	1.888	2.119	2.119	-29.250	0.204
1.888	-1.517	1.888	1.888	2.119	-29.250	-7.438
1.888	-1.323	1.888	1.888	1.888	-29.250	8.539
2.119	-1.815	2.119	1.888	1.888	-29.500	4.835
1.888	-0.800	1.888	2.119	1.888	-29.250	-8.132
1.656	-1.026	1.656	1.888	2.119	-29.000	-17.626
1.656	-1.355	1.656	1.656	1.888	-29.000	-24.804
1.656	-1.161	1.656	1.656	1.656	-29.000	-33.140
1.656	-1.161	1.656	1.656	1.656	-29.000	-39.160
1.656	-1.161	1.656	1.656	1.656	-29.000	-43.559
1.425	-0.670	1.425	1.656	1.656	-28.750	-44.949
1.425	-1.192	1.425	1.425	1.656	-28.750	-49.348
