# Supplementary material for: Identification of Haptic Based Guiding Using Hard Reins
Source: PLoS One. 2015 Jul 22;10(7):e0132020. doi: 10.1371/journal.pone.0132020 (PMC4511788; doi:10.1371/journal.pone.0132020)
Supplement: S10 File — (ZIP) [file pone.0132020.s010.zip › ReachingData/-25/Subject3/1.xls]

-25.204	53.482	-25.204	0.000	0.000	0.000	0.204
-19.646	-15.220	-19.646	-25.204	0.000	-6.000	30.305
-40.717	63.136	-40.717	-19.646	-25.204	16.750	25.211
-34.466	-2.360	-34.466	-40.717	-19.646	10.000	45.356
-34.234	28.902	-34.234	-34.466	-40.717	9.750	23.127
-4.133	-39.684	-4.133	-34.234	-34.466	-22.750	49.987
-17.562	56.590	-17.562	-4.133	-34.234	-8.250	21.275
-12.005	-10.722	-12.005	-17.562	-4.133	-14.250	45.819
-31.919	55.323	-31.919	-12.005	-17.562	7.250	14.097
-24.509	-10.016	-24.509	-31.919	-12.005	-0.750	47.208
-42.107	60.725	-42.107	-24.509	-31.919	18.250	19.885
-30.298	-10.271	-30.298	-42.107	-24.509	5.500	25.211
-38.170	47.829	-38.170	-30.298	-42.107	14.000	25.443
-29.835	2.479	-29.835	-38.170	-30.298	5.000	49.524
-20.804	8.729	-20.804	-29.835	-38.170	-4.750	18.959
-3.206	-15.200	-3.206	-20.804	-29.835	-23.750	44.198
-19.415	51.371	-19.415	-3.206	-20.804	-6.250	18.728
-6.216	-27.964	-6.216	-19.415	-3.206	-20.500	47.440
-27.982	61.592	-27.982	-6.216	-19.415	3.000	18.959
-20.573	-14.326	-20.573	-27.982	-6.216	-5.000	43.040
-40.949	63.862	-40.949	-20.573	-27.982	17.000	20.580
-30.529	-10.461	-30.529	-40.949	-20.573	5.750	38.178
-46.738	64.517	-46.738	-30.529	-40.949	23.250	7.613
