# Supplementary material for: Identification of Haptic Based Guiding Using Hard Reins
Source: PLoS One. 2015 Jul 22;10(7):e0132020. doi: 10.1371/journal.pone.0132020 (PMC4511788; doi:10.1371/journal.pone.0132020)
Supplement: S10 File — (ZIP) [file pone.0132020.s010.zip › ReachingData/-25/Subject3/2.xls]

-25.204	53.482	-25.204	0.000	0.000	0.000	0.204
-19.183	-16.203	-19.183	-25.204	0.000	-6.500	30.305
-39.560	61.725	-39.560	-19.183	-25.204	15.500	25.211
-29.140	-11.434	-29.140	-39.560	-19.183	4.250	45.356
-48.822	70.913	-48.822	-29.140	-39.560	25.500	23.127
-38.865	-3.378	-38.865	-48.822	-29.140	14.750	49.987
-37.013	31.647	-37.013	-38.865	-48.822	12.750	21.275
-5.753	-38.836	-5.753	-37.013	-38.865	-21.000	45.819
-11.311	41.990	-11.311	-5.753	-37.013	-15.000	14.097
-4.596	-10.972	-4.596	-11.311	-5.753	-22.250	47.208
-5.059	9.825	-5.059	-4.596	-11.311	-21.750	19.885
8.834	-26.322	8.834	-5.059	-4.596	-36.750	25.211
-16.405	58.993	-16.405	8.834	-5.059	-9.500	25.443
-18.720	-4.712	-18.720	-16.405	8.834	-7.000	49.524
-16.868	7.254	-16.868	-18.720	-16.405	-9.000	18.959
-3.901	-14.141	-3.901	-16.868	-18.720	-23.000	44.198
-25.204	58.792	-25.204	-3.901	-16.868	0.000	18.728
-18.489	-14.412	-18.489	-25.204	-3.901	-7.250	47.440
-40.717	65.750	-40.717	-18.489	-25.204	16.750	18.959
-25.204	-22.983	-25.204	-40.717	-18.489	0.000	43.040
-52.295	88.141	-52.295	-25.204	-40.717	29.250	20.580
-32.382	-28.273	-32.382	-52.295	-25.204	7.750	38.178
-55.768	88.993	-55.768	-32.382	-52.295	33.000	7.613
