# Supplementary material for: Identification of Haptic Based Guiding Using Hard Reins
Source: PLoS One. 2015 Jul 22;10(7):e0132020. doi: 10.1371/journal.pone.0132020 (PMC4511788; doi:10.1371/journal.pone.0132020)
Supplement: S10 File — (ZIP) [file pone.0132020.s010.zip › ReachingData/-25/Subject3/3.xls]

-25.204	53.482	-25.204	0.000	0.000	0.000	0.204
-20.110	-14.237	-20.110	-25.204	0.000	-5.500	30.305
-48.359	78.305	-48.359	-20.110	-25.204	25.000	25.211
-40.486	-6.451	-40.486	-48.359	-20.110	16.500	45.356
-52.526	60.520	-52.526	-40.486	-48.359	29.500	23.127
-43.033	6.598	-43.033	-52.526	-40.486	19.250	49.987
-42.570	37.130	-42.570	-43.033	-52.526	18.750	21.275
-13.395	-31.681	-13.395	-42.570	-43.033	-12.750	45.819
-29.372	67.712	-29.372	-13.395	-42.570	4.500	14.097
-24.741	-2.610	-24.741	-29.372	-13.395	-0.500	47.208
-25.204	22.202	-25.204	-24.741	-29.372	0.000	19.885
-6.216	-23.011	-6.216	-25.204	-24.741	-20.500	25.211
-26.361	62.997	-26.361	-6.216	-25.204	1.250	25.443
-19.415	-13.122	-19.415	-26.361	-6.216	-6.250	49.524
-44.654	72.981	-44.654	-19.415	-26.361	21.000	18.959
-39.097	-1.615	-39.097	-44.654	-19.415	15.000	44.198
-39.097	32.058	-39.097	-39.097	-44.654	15.000	18.728
-23.583	-5.514	-23.583	-39.097	-39.097	-1.750	47.440
-24.046	30.499	-24.046	-23.583	-39.097	-1.250	18.959
2.814	-40.528	2.814	-24.046	-23.583	-30.250	43.040
0.267	25.914	0.267	2.814	-24.046	-27.500	20.580
21.106	-46.540	21.106	0.267	2.814	-50.000	38.178
12.076	21.810	12.076	21.106	0.267	-40.250	7.613
