# Supplementary material for: Identification of Haptic Based Guiding Using Hard Reins
Source: PLoS One. 2015 Jul 22;10(7):e0132020. doi: 10.1371/journal.pone.0132020 (PMC4511788; doi:10.1371/journal.pone.0132020)
Supplement: S10 File — (ZIP) [file pone.0132020.s010.zip › ReachingData/-25/Subject4/1.xls]

-25.204	53.482	-25.204	0.000	0.000	0.000	0.204
-20.341	-13.746	-20.341	-25.204	0.000	-5.250	44.198
-36.318	52.232	-36.318	-20.341	-25.204	12.000	20.580
-27.288	-7.076	-27.288	-36.318	-20.341	2.250	46.745
-38.402	50.272	-38.402	-27.288	-36.318	14.250	34.010
-20.573	-20.217	-20.573	-38.402	-27.288	-5.000	56.702
-35.855	61.774	-35.855	-20.573	-38.402	11.500	44.661
-20.573	-20.086	-20.573	-35.855	-20.573	-5.000	71.058
-39.097	66.521	-39.097	-20.573	-35.855	15.000	55.081
-21.499	-25.440	-21.499	-39.097	-20.573	-4.000	69.669
-40.717	70.582	-40.717	-21.499	-39.097	16.750	59.944
-22.193	-26.851	-22.193	-40.717	-21.499	-3.250	61.333
-42.107	73.318	-42.107	-22.193	-40.717	18.250	59.944
-32.845	-6.805	-32.845	-42.107	-22.193	8.250	68.974
-44.191	54.853	-44.191	-32.845	-42.107	20.500	58.554
-29.140	-10.457	-29.140	-44.191	-32.845	4.250	70.363
-45.812	68.402	-45.812	-29.140	-44.191	22.250	52.302
-37.013	-0.511	-37.013	-45.812	-29.140	12.750	62.259
-36.781	32.819	-36.781	-37.013	-45.812	12.500	50.681
-8.995	-32.985	-8.995	-36.781	-37.013	-17.500	62.259
-30.066	74.275	-30.066	-8.995	-36.781	5.250	47.671
-28.214	-0.491	-28.214	-30.066	-8.995	3.250	61.796
-28.445	21.820	-28.445	-28.214	-30.066	3.500	51.839
