# Supplementary material for: Identification of Haptic Based Guiding Using Hard Reins
Source: PLoS One. 2015 Jul 22;10(7):e0132020. doi: 10.1371/journal.pone.0132020 (PMC4511788; doi:10.1371/journal.pone.0132020)
Supplement: S10 File — (ZIP) [file pone.0132020.s010.zip › ReachingData/-25/Subject4/2.xls]

-25.204	53.482	-25.204	0.000	0.000	0.000	0.204
-20.804	-12.763	-20.804	-25.204	0.000	-4.750	44.198
-36.318	51.186	-36.318	-20.804	-25.204	12.000	20.580
-19.878	-22.412	-19.878	-36.318	-20.804	-5.750	46.745
-42.107	74.864	-42.107	-19.878	-36.318	18.250	34.010
-26.361	-22.500	-26.361	-42.107	-19.878	1.250	56.702
-43.959	69.001	-43.959	-26.361	-42.107	20.250	44.661
-29.835	-13.886	-29.835	-43.959	-26.361	5.000	71.058
-43.728	62.217	-43.728	-29.835	-43.959	20.000	55.081
-31.687	-6.526	-31.687	-43.728	-29.835	7.000	69.669
-44.885	60.297	-44.885	-31.687	-43.728	21.250	59.944
-28.677	-13.977	-28.677	-44.885	-31.687	3.750	61.333
-45.117	68.555	-45.117	-28.677	-44.885	21.500	59.944
-28.214	-18.002	-28.214	-45.117	-28.677	3.250	68.974
-46.969	73.725	-46.969	-28.214	-45.117	23.500	58.554
-30.298	-18.150	-30.298	-46.969	-28.214	5.500	70.363
-47.201	71.061	-47.201	-30.298	-46.969	23.750	52.302
-33.076	-11.032	-33.076	-47.201	-30.298	8.500	62.259
-46.506	63.507	-46.506	-33.076	-47.201	23.000	50.681
-30.529	-12.543	-30.529	-46.506	-33.076	5.750	62.259
-47.432	70.642	-47.432	-30.529	-46.506	24.000	47.671
-33.076	-11.361	-33.076	-47.432	-30.529	8.500	61.796
-47.432	65.666	-47.432	-33.076	-47.432	24.000	51.839
