# Supplementary material for: Identification of Haptic Based Guiding Using Hard Reins
Source: PLoS One. 2015 Jul 22;10(7):e0132020. doi: 10.1371/journal.pone.0132020 (PMC4511788; doi:10.1371/journal.pone.0132020)
Supplement: S10 File — (ZIP) [file pone.0132020.s010.zip › ReachingData/-25/Subject4/3.xls]

-25.204	53.482	-25.204	0.000	0.000	0.000	0.204
-17.794	-19.151	-17.794	-25.204	0.000	-8.000	44.198
-33.076	51.104	-33.076	-17.794	-25.204	8.500	20.580
-26.361	-3.854	-26.361	-33.076	-17.794	1.250	46.745
-33.539	39.332	-33.539	-26.361	-33.076	9.000	34.010
-3.901	-45.390	-3.901	-33.539	-26.361	-23.000	56.702
-21.730	65.376	-21.730	-3.901	-33.539	-3.750	44.661
-18.489	-6.569	-18.489	-21.730	-3.901	-7.250	71.058
-27.519	34.836	-27.519	-18.489	-21.730	2.500	55.081
-5.290	-35.437	-5.290	-27.519	-18.489	-21.500	69.669
-11.542	35.580	-11.542	-5.290	-27.519	-14.750	59.944
9.760	-42.346	9.760	-11.542	-5.290	-37.750	61.333
-9.921	52.753	-9.921	9.760	-11.542	-16.500	59.944
2.582	-36.052	2.582	-9.921	9.760	-30.000	68.974
-6.911	28.801	-6.911	2.582	-9.921	-19.750	58.554
11.613	-42.409	11.613	-6.911	2.582	-39.750	70.363
-5.059	42.741	-5.059	11.613	-6.911	-21.750	52.302
-5.059	-10.408	-5.059	-5.059	11.613	-21.750	62.259
-21.730	38.923	-21.730	-5.059	-5.059	-3.750	50.681
3.046	-51.296	3.046	-21.730	-5.059	-30.500	62.259
-2.049	29.412	-2.049	3.046	-21.730	-25.000	47.671
21.801	-53.437	21.801	-2.049	3.046	-50.750	61.796
8.603	32.687	8.603	21.801	-2.049	-36.500	51.839
