# Supplementary material for: Identification of Haptic Based Guiding Using Hard Reins
Source: PLoS One. 2015 Jul 22;10(7):e0132020. doi: 10.1371/journal.pone.0132020 (PMC4511788; doi:10.1371/journal.pone.0132020)
Supplement: S10 File — (ZIP) [file pone.0132020.s010.zip › ReachingData/-25/Subject5/1.xls]

-25.204	53.482	-25.204	0.000	0.000	0.000	0.204
-12.931	-29.469	-12.931	-25.204	0.000	-13.250	-9.753
-31.224	58.153	-31.224	-12.931	-25.204	6.500	1.130
-21.267	-14.551	-21.267	-31.224	-12.931	-4.250	-6.048
-37.013	56.654	-37.013	-21.267	-31.224	12.750	-16.236
-22.425	-18.188	-22.425	-37.013	-21.267	-3.000	-24.109
-33.771	52.006	-33.771	-22.425	-37.013	9.250	-31.519
-13.395	-29.062	-13.395	-33.771	-22.425	-12.750	-37.771
-26.361	53.960	-26.361	-13.395	-33.771	1.250	-44.486
-14.784	-16.941	-14.784	-26.361	-13.395	-11.250	-49.348
-30.761	53.957	-30.761	-14.784	-26.361	6.000	-54.674
-21.962	-10.481	-21.962	-30.761	-14.784	-3.500	-57.452
-22.425	23.743	-22.425	-21.962	-30.761	-3.000	-56.758
-9.921	-11.201	-9.921	-22.425	-21.962	-16.500	-61.620
-10.384	18.403	-10.384	-9.921	-22.425	-16.000	-55.600
0.035	-15.219	0.035	-10.384	-9.921	-27.250	-63.473
-15.710	42.108	-15.710	0.035	-10.384	-10.250	-53.516
-9.921	-14.450	-9.921	-15.710	0.035	-16.500	-62.315
-25.204	44.229	-25.204	-9.921	-15.710	0.000	-49.811
-18.489	-9.373	-18.489	-25.204	-9.921	-7.250	-63.936
-18.952	19.564	-18.952	-18.489	-25.204	-6.750	-55.831
-7.837	-10.687	-7.837	-18.952	-18.489	-18.750	-66.483
-23.120	47.226	-23.120	-7.837	-18.952	-2.250	-50.737
