# Supplementary material for: Identification of Haptic Based Guiding Using Hard Reins
Source: PLoS One. 2015 Jul 22;10(7):e0132020. doi: 10.1371/journal.pone.0132020 (PMC4511788; doi:10.1371/journal.pone.0132020)
Supplement: S10 File — (ZIP) [file pone.0132020.s010.zip › ReachingData/-25/Subject5/2.xls]

-25.204	53.482	-25.204	0.000	0.000	0.000	0.204
-16.636	-21.608	-16.636	-25.204	0.000	-9.250	-9.753
-29.603	46.348	-29.603	-16.636	-25.204	4.750	1.130
-12.931	-25.479	-12.931	-29.603	-16.636	-13.250	-6.048
-23.583	45.621	-23.583	-12.931	-29.603	-1.750	-16.236
-15.942	-8.598	-15.942	-23.583	-12.931	-10.000	-24.109
-15.247	16.097	-15.247	-15.942	-23.583	-10.750	-31.519
-5.059	-10.350	-5.059	-15.247	-15.942	-21.750	-37.771
-16.173	35.658	-16.173	-5.059	-15.247	-9.750	-44.486
-10.384	-10.249	-10.384	-16.173	-5.059	-16.000	-49.348
-10.384	12.125	-10.384	-10.384	-16.173	-16.000	-54.674
-1.585	-11.392	-1.585	-10.384	-10.384	-25.500	-57.452
-1.585	8.476	-1.585	-1.585	-10.384	-25.500	-56.758
3.740	-10.190	3.740	-1.585	-1.585	-31.250	-61.620
2.582	4.292	2.582	3.740	-1.585	-30.000	-55.600
2.119	-1.797	2.119	2.582	3.740	-29.500	-63.473
1.888	-1.382	1.888	2.119	2.582	-29.250	-53.516
2.119	-2.008	2.119	1.888	2.119	-29.500	-62.315
1.888	-0.800	1.888	2.119	1.888	-29.250	-49.811
-6.911	17.154	-6.911	1.888	2.119	-19.750	-63.936
2.814	-23.157	2.814	-6.911	1.888	-30.250	-55.831
-10.616	34.666	-10.616	2.814	-6.911	-15.750	-66.483
5.824	-38.685	5.824	-10.616	2.814	-33.500	-50.737
