# Supplementary material for: Identification of Haptic Based Guiding Using Hard Reins
Source: PLoS One. 2015 Jul 22;10(7):e0132020. doi: 10.1371/journal.pone.0132020 (PMC4511788; doi:10.1371/journal.pone.0132020)
Supplement: S10 File — (ZIP) [file pone.0132020.s010.zip › ReachingData/-25/Subject5/3.xls]

-25.204	53.482	-25.204	0.000	0.000	0.000	0.204
-16.405	-22.099	-16.405	-25.204	0.000	-9.500	-9.753
-25.898	39.010	-25.898	-16.405	-25.204	0.750	1.130
-17.331	-7.971	-17.331	-25.898	-16.405	-8.500	-6.048
-17.794	20.303	-17.794	-17.331	-25.898	-8.000	-16.236
-7.606	-9.533	-7.606	-17.794	-17.331	-19.000	-24.109
-7.374	13.368	-7.374	-7.606	-17.794	-19.250	-31.519
0.730	-11.834	0.730	-7.374	-7.606	-28.000	-37.771
-10.848	30.839	-10.848	0.730	-7.374	-15.500	-44.486
-0.891	-23.214	-0.891	-10.848	0.730	-26.250	-49.348
-0.659	8.467	-0.659	-0.891	-10.848	-26.500	-54.674
-0.891	1.147	-0.891	-0.659	-0.891	-26.250	-57.452
-1.122	0.922	-1.122	-0.891	-0.659	-26.000	-56.758
-1.122	0.593	-1.122	-1.122	-0.891	-26.000	-61.620
-0.659	-0.196	-0.659	-1.122	-1.122	-26.500	-55.600
-0.659	0.850	-0.659	-0.659	-1.122	-26.500	-63.473
0.035	-1.012	0.035	-0.659	-0.659	-27.250	-53.516
0.730	-0.917	0.730	0.035	-0.659	-28.000	-62.315
5.129	-9.266	5.129	0.730	0.035	-32.750	-49.811
5.129	0.087	5.129	5.129	0.730	-32.750	-63.936
4.203	-1.630	4.203	5.129	5.129	-31.750	-55.831
-7.374	20.846	-7.374	4.203	5.129	-19.250	-66.483
4.203	-29.088	4.203	-7.374	4.203	-31.750	-50.737
