# Supplementary material for: Identification of Haptic Based Guiding Using Hard Reins
Source: PLoS One. 2015 Jul 22;10(7):e0132020. doi: 10.1371/journal.pone.0132020 (PMC4511788; doi:10.1371/journal.pone.0132020)
Supplement: S10 File — (ZIP) [file pone.0132020.s010.zip › ReachingData/-25/Subject6/1.xls]

-25.204	53.482	-25.204	0.000	0.000	0.000	0.204
-17.794	-19.151	-17.794	-25.204	0.000	-8.000	-10.911
-24.509	32.925	-24.509	-17.794	-25.204	-0.750	2.751
-8.069	-23.325	-8.069	-24.509	-17.794	-18.500	-16.005
-21.267	47.424	-21.267	-8.069	-24.509	-4.250	-16.005
-11.311	-17.267	-11.311	-21.267	-8.069	-15.000	-16.236
-22.193	39.356	-22.193	-11.311	-21.267	-3.250	-16.468
-0.428	-39.738	-0.428	-22.193	-11.311	-26.750	-16.468
-20.110	60.282	-20.110	-0.428	-22.193	-5.500	-7.206
-11.774	-20.065	-11.774	-20.110	-0.428	-14.500	-21.331
-21.267	35.376	-21.267	-11.774	-20.110	-4.250	-4.891
-2.049	-33.820	-2.049	-21.267	-11.774	-25.000	-14.152
-18.952	53.391	-18.952	-2.049	-21.267	-6.750	-2.343
-11.311	-17.077	-11.311	-18.952	-2.049	-15.000	-15.773
-11.774	15.307	-11.774	-11.311	-18.952	-14.500	-0.491
-2.280	-12.280	-2.280	-11.774	-11.311	-24.750	-14.616
-10.384	26.742	-10.384	-2.280	-11.774	-16.000	-0.028
-3.438	-14.244	-3.438	-10.384	-2.280	-23.500	-14.616
-19.415	42.127	-19.415	-3.438	-10.384	-6.250	0.204
4.666	-50.863	4.666	-19.415	-3.438	-32.250	-17.394
-4.596	36.539	-4.596	4.666	-19.415	-22.250	0.667
-6.911	0.383	-6.911	-4.596	4.666	-19.750	-9.290
-5.985	0.941	-5.985	-6.911	-4.596	-20.750	-9.753
