# Supplementary material for: Identification of Haptic Based Guiding Using Hard Reins
Source: PLoS One. 2015 Jul 22;10(7):e0132020. doi: 10.1371/journal.pone.0132020 (PMC4511788; doi:10.1371/journal.pone.0132020)
Supplement: S10 File — (ZIP) [file pone.0132020.s010.zip › ReachingData/-25/Subject6/2.xls]

-25.204	53.482	-25.204	0.000	0.000	0.000	0.204
-16.868	-21.116	-16.868	-25.204	0.000	-9.000	-10.911
-26.824	39.929	-26.824	-16.868	-25.204	1.750	2.751
-8.995	-27.364	-8.995	-26.824	-16.868	-17.500	-16.005
-26.593	58.571	-26.593	-8.995	-26.824	1.500	-16.005
-19.183	-11.811	-19.183	-26.593	-8.995	-6.500	-16.236
-17.794	16.701	-17.794	-19.183	-26.593	-8.000	-16.468
-11.311	-0.121	-11.311	-17.794	-19.183	-15.000	-16.468
-10.848	12.373	-10.848	-11.311	-17.794	-15.500	-7.206
-8.300	2.587	-8.300	-10.848	-11.311	-18.250	-21.331
-9.458	10.407	-9.458	-8.300	-10.848	-17.000	-4.891
-9.458	5.661	-9.458	-9.458	-8.300	-17.000	-14.152
-9.227	6.139	-9.227	-9.458	-9.458	-17.250	-2.343
-9.458	7.153	-9.458	-9.227	-9.458	-17.000	-15.773
-9.458	6.436	-9.458	-9.458	-9.227	-17.000	-0.491
-8.995	5.648	-8.995	-9.458	-9.458	-17.500	-14.616
-8.995	6.693	-8.995	-8.995	-9.458	-17.500	-0.028
-9.227	6.797	-9.227	-8.995	-8.995	-17.250	-14.616
-9.921	7.748	-9.921	-9.227	-8.995	-16.500	0.204
-10.848	8.339	-10.848	-9.921	-9.227	-15.500	-17.394
-9.227	3.389	-9.227	-10.848	-9.921	-17.250	0.667
-9.921	9.299	-9.921	-9.227	-10.848	-16.500	-9.290
-10.153	6.865	-10.153	-9.921	-9.227	-16.250	-9.753
