# Supplementary material for: Identification of Haptic Based Guiding Using Hard Reins
Source: PLoS One. 2015 Jul 22;10(7):e0132020. doi: 10.1371/journal.pone.0132020 (PMC4511788; doi:10.1371/journal.pone.0132020)
Supplement: S10 File — (ZIP) [file pone.0132020.s010.zip › ReachingData/-25/Subject6/3.xls]

-25.204	53.482	-25.204	0.000	0.000	0.000	0.204
-25.667	-2.445	-25.667	-25.204	0.000	0.500	-10.911
-27.056	20.553	-27.056	-25.667	-25.204	2.000	2.751
-19.878	2.572	-19.878	-27.056	-25.667	-5.750	-16.005
-19.183	18.468	-19.183	-19.878	-27.056	-6.500	-16.005
-12.005	-1.203	-12.005	-19.183	-19.878	-14.250	-16.236
-21.962	35.552	-21.962	-12.005	-19.183	-3.500	-16.468
-18.720	0.183	-18.720	-21.962	-12.005	-7.000	-16.468
-26.130	31.559	-26.130	-18.720	-21.962	1.000	-7.206
-15.479	-10.487	-15.479	-26.130	-18.720	-10.500	-21.331
-15.942	20.748	-15.942	-15.479	-26.130	-10.000	-4.891
-7.143	-7.884	-7.143	-15.942	-15.479	-19.500	-14.152
-22.888	45.783	-22.888	-7.143	-15.942	-2.500	-2.343
-11.311	-21.702	-11.311	-22.888	-7.143	-15.000	-15.773
-29.372	55.944	-29.372	-11.311	-22.888	4.500	-0.491
-19.415	-15.656	-19.415	-29.372	-11.311	-6.250	-14.616
-29.603	43.563	-29.603	-19.415	-29.372	4.750	-0.028
-8.532	-32.489	-8.532	-29.603	-19.415	-18.000	-14.616
-28.214	65.382	-28.214	-8.532	-29.603	3.250	0.204
-20.110	-13.893	-20.110	-28.214	-8.532	-5.500	-17.394
-28.214	38.077	-28.214	-20.110	-28.214	3.250	0.667
-10.384	-24.839	-10.384	-28.214	-20.110	-16.000	-9.290
-27.519	58.562	-27.519	-10.384	-28.214	2.500	-9.753
