# Supplementary material for: Identification of Haptic Based Guiding Using Hard Reins
Source: PLoS One. 2015 Jul 22;10(7):e0132020. doi: 10.1371/journal.pone.0132020 (PMC4511788; doi:10.1371/journal.pone.0132020)
Supplement: S10 File — (ZIP) [file pone.0132020.s010.zip › ReachingData/-25/Subject7/1.xls]

-25.204	53.482	-25.204	0.000	0.000	0.000	0.204
-13.395	-28.486	-13.395	-25.204	0.000	-12.750	11.781
-14.784	22.222	-14.784	-13.395	-25.204	-11.250	6.687
3.740	-30.107	3.740	-14.784	-13.395	-31.250	16.875
1.425	17.796	1.425	3.740	-14.784	-28.750	20.812
13.002	-27.504	13.002	1.425	3.740	-41.250	23.127
0.267	27.600	0.267	13.002	1.425	-27.500	22.201
11.150	-33.940	11.150	0.267	13.002	-39.250	23.822
5.824	12.594	5.824	11.150	0.267	-33.500	27.063
8.371	-13.945	8.371	5.824	11.150	-36.250	27.527
3.740	6.091	3.740	8.371	5.824	-31.250	31.000
7.445	-14.360	7.445	3.740	8.371	-35.250	31.694
15.781	-19.807	15.781	7.445	3.740	-44.250	36.325
4.666	19.500	4.666	15.781	7.445	-32.250	36.094
-1.354	0.201	-1.354	4.666	15.781	-25.750	40.493
-0.659	-5.564	-0.659	-1.354	4.666	-26.500	39.799
-6.680	13.819	-6.680	-0.659	-1.354	-20.000	43.967
-6.448	-0.848	-6.448	-6.680	-0.659	-20.250	43.967
-6.448	4.714	-6.448	-6.448	-6.680	-20.250	46.282
-6.448	4.520	-6.448	-6.448	-6.448	-20.250	46.282
-6.448	4.520	-6.448	-6.448	-6.448	-20.250	41.419
-6.680	5.011	-6.680	-6.448	-6.448	-20.000	45.124
-7.143	5.471	-7.143	-6.680	-6.448	-19.500	45.587
