# Supplementary material for: Identification of Haptic Based Guiding Using Hard Reins
Source: PLoS One. 2015 Jul 22;10(7):e0132020. doi: 10.1371/journal.pone.0132020 (PMC4511788; doi:10.1371/journal.pone.0132020)
Supplement: S10 File — (ZIP) [file pone.0132020.s010.zip › ReachingData/-25/Subject7/2.xls]

-25.204	53.482	-25.204	0.000	0.000	0.000	0.204
-21.962	-10.307	-21.962	-25.204	0.000	-3.500	11.781
-22.888	20.074	-22.888	-21.962	-25.204	-2.500	6.687
-12.237	-7.333	-12.237	-22.888	-21.962	-14.000	16.875
-13.626	20.441	-13.626	-12.237	-22.888	-12.500	20.812
-2.743	-14.704	-2.743	-13.626	-12.237	-24.250	23.127
-13.858	34.617	-13.858	-2.743	-13.626	-12.250	22.201
-7.606	-12.855	-7.606	-13.858	-2.743	-19.000	23.822
-10.616	16.952	-10.616	-7.606	-13.858	-15.750	27.063
-5.985	-4.905	-5.985	-10.616	-7.606	-20.750	27.527
-6.680	9.546	-6.680	-5.985	-10.616	-20.000	31.000
-6.448	3.610	-6.448	-6.680	-5.985	-20.250	31.694
-6.680	5.205	-6.680	-6.448	-6.680	-20.000	36.325
-5.985	3.015	-5.985	-6.680	-6.448	-20.750	36.094
-6.448	5.760	-6.448	-5.985	-6.680	-20.250	40.493
-6.448	4.132	-6.448	-6.448	-5.985	-20.250	39.799
-6.680	5.011	-6.680	-6.448	-6.448	-20.000	43.967
-6.448	3.997	-6.448	-6.680	-6.448	-20.250	43.967
-6.448	4.714	-6.448	-6.448	-6.680	-20.250	46.282
-6.448	4.520	-6.448	-6.448	-6.448	-20.250	46.282
-6.448	4.520	-6.448	-6.448	-6.448	-20.250	41.419
-5.522	2.555	-5.522	-6.448	-6.448	-21.250	45.124
-5.753	5.137	-5.753	-5.522	-6.448	-21.000	45.587
