# Supplementary material for: Identification of Haptic Based Guiding Using Hard Reins
Source: PLoS One. 2015 Jul 22;10(7):e0132020. doi: 10.1371/journal.pone.0132020 (PMC4511788; doi:10.1371/journal.pone.0132020)
Supplement: S10 File — (ZIP) [file pone.0132020.s010.zip › ReachingData/-25/Subject7/3.xls]

-25.204	53.482	-25.204	0.000	0.000	0.000	0.204
-25.204	-3.428	-25.204	-25.204	0.000	0.000	11.781
-24.972	17.176	-24.972	-25.204	-25.204	-0.250	6.687
-14.784	-3.920	-14.784	-24.972	-25.204	-11.250	16.875
-15.479	20.365	-15.479	-14.784	-24.972	-10.500	20.812
-5.985	-9.876	-5.985	-15.479	-14.784	-20.750	23.127
-5.985	12.142	-5.985	-5.985	-15.479	-20.750	22.201
3.509	-15.950	3.509	-5.985	-5.985	-31.000	23.822
-1.817	16.788	-1.817	3.509	-5.985	-25.250	27.063
3.046	-13.502	3.046	-1.817	3.509	-30.500	27.527
-1.817	12.253	-1.817	3.046	-1.817	-25.250	31.000
1.888	-10.658	1.888	-1.817	3.046	-29.250	31.694
-0.659	7.182	-0.659	1.888	-1.817	-26.500	36.325
3.277	-10.023	3.277	-0.659	1.888	-30.750	36.094
4.203	-0.968	4.203	3.277	-0.659	-31.750	40.493
3.972	-1.680	3.972	4.203	3.277	-31.500	39.799
3.972	-2.978	3.972	3.972	4.203	-31.500	43.967
3.972	-2.784	3.972	3.972	3.972	-31.500	43.967
5.129	-5.241	5.129	3.972	3.972	-32.750	46.282
3.972	-0.170	3.972	5.129	3.972	-31.500	46.282
3.740	-3.262	3.740	3.972	5.129	-31.250	41.419
4.203	-3.798	4.203	3.740	3.972	-31.750	45.124
3.972	-2.068	3.972	4.203	3.740	-31.500	45.587
