# Supplementary material for: Identification of Haptic Based Guiding Using Hard Reins
Source: PLoS One. 2015 Jul 22;10(7):e0132020. doi: 10.1371/journal.pone.0132020 (PMC4511788; doi:10.1371/journal.pone.0132020)
Supplement: S10 File — (ZIP) [file pone.0132020.s010.zip › ReachingData/-25/Subject8/1.xls]

-25.204	53.482	-25.204	0.000	0.000	0.000	0.204
-18.257	-18.168	-18.257	-25.204	0.000	-7.500	-16.236
-23.120	28.931	-23.120	-18.257	-25.204	-2.250	3.677
-21.499	8.697	-21.499	-23.120	-18.257	-4.000	-5.817
-15.015	2.670	-15.015	-21.499	-23.120	-11.000	2.519
-6.911	-1.245	-6.911	-15.015	-21.499	-19.750	-9.521
-7.143	12.119	-7.143	-6.911	-15.015	-19.500	3.677
2.119	-14.841	2.119	-7.143	-6.911	-29.500	-10.216
-5.985	23.464	-5.985	2.119	-7.143	-20.750	1.130
0.498	-16.346	0.498	-5.985	2.119	-27.750	-11.605
-5.522	17.852	-5.522	0.498	-5.985	-21.250	2.519
-1.817	-9.030	-1.817	-5.522	0.498	-25.250	-10.216
-9.227	20.098	-9.227	-1.817	-5.522	-17.250	1.824
-3.438	-12.018	-3.438	-9.227	-1.817	-23.500	-10.911
-8.069	17.082	-8.069	-3.438	-9.227	-18.500	1.593
-4.133	-6.573	-4.133	-8.069	-3.438	-22.750	-12.995
-8.764	16.019	-8.764	-4.133	-8.069	-17.750	2.519
-7.837	0.302	-7.837	-8.764	-4.133	-18.750	-12.763
-7.606	5.778	-7.606	-7.837	-8.764	-19.000	3.214
-6.680	3.560	-6.680	-7.606	-7.837	-20.000	-12.995
-5.522	3.001	-5.522	-6.680	-7.606	-21.250	2.056
-3.901	1.400	-3.901	-5.522	-6.680	-23.000	-12.995
-3.669	3.600	-3.669	-3.901	-5.522	-23.250	1.824
