# Supplementary material for: Identification of Haptic Based Guiding Using Hard Reins
Source: PLoS One. 2015 Jul 22;10(7):e0132020. doi: 10.1371/journal.pone.0132020 (PMC4511788; doi:10.1371/journal.pone.0132020)
Supplement: S10 File — (ZIP) [file pone.0132020.s010.zip › ReachingData/-25/Subject8/2.xls]

-25.204	53.482	-25.204	0.000	0.000	0.000	0.204
-20.804	-12.763	-20.804	-25.204	0.000	-4.750	-16.236
-23.583	24.162	-23.583	-20.804	-25.204	-1.750	3.677
-14.089	-5.939	-14.089	-23.583	-20.804	-12.000	-5.817
-16.405	22.736	-16.405	-14.089	-23.583	-9.500	2.519
-10.616	-2.722	-10.616	-16.405	-14.089	-15.750	-9.521
-11.311	13.761	-11.311	-10.616	-16.405	-15.000	3.677
-8.300	0.960	-8.300	-11.311	-10.616	-18.250	-10.216
-7.837	7.355	-7.837	-8.300	-11.311	-18.750	1.130
-1.585	-7.385	-1.585	-7.837	-8.300	-25.500	-11.605
-1.585	6.344	-1.585	-1.585	-7.837	-25.500	2.519
7.445	-18.051	7.445	-1.585	-1.585	-35.250	-10.216
-2.049	22.485	-2.049	7.445	-1.585	-25.000	1.824
2.119	-15.354	2.119	-2.049	7.445	-29.500	-10.911
-3.206	13.304	-3.206	2.119	-2.049	-23.750	1.593
1.888	-13.020	1.888	-3.206	2.119	-29.250	-12.995
-4.364	16.207	-4.364	1.888	-3.206	-22.500	2.519
0.035	-11.509	0.035	-4.364	1.888	-27.250	-12.763
-5.753	15.941	-5.753	0.035	-4.364	-21.000	3.214
-3.206	-6.217	-3.206	-5.753	0.035	-23.750	-12.995
-8.300	15.189	-8.300	-3.206	-5.753	-18.250	2.056
-6.680	-1.885	-6.680	-8.300	-3.206	-20.000	-12.995
-8.764	10.461	-8.764	-6.680	-8.300	-17.750	1.824
