# Supplementary material for: Identification of Haptic Based Guiding Using Hard Reins
Source: PLoS One. 2015 Jul 22;10(7):e0132020. doi: 10.1371/journal.pone.0132020 (PMC4511788; doi:10.1371/journal.pone.0132020)
Supplement: S10 File — (ZIP) [file pone.0132020.s010.zip › ReachingData/-25/Subject8/3.xls]

-25.204	53.482	-25.204	0.000	0.000	0.000	0.204
-19.415	-15.711	-19.415	-25.204	0.000	-6.250	-16.236
-26.361	33.195	-26.361	-19.415	-25.204	1.250	3.677
-17.331	-6.498	-17.331	-26.361	-19.415	-8.500	-5.817
-24.046	33.957	-24.046	-17.331	-26.361	-1.250	2.519
-15.710	-6.453	-15.710	-24.046	-17.331	-10.250	-9.521
-21.267	29.782	-21.267	-15.710	-24.046	-4.250	3.677
-15.710	-1.535	-15.710	-21.267	-15.710	-10.250	-10.216
-16.405	17.138	-16.405	-15.710	-21.267	-9.500	1.130
-12.931	3.548	-12.931	-16.405	-15.710	-13.250	-11.605
-11.774	9.515	-11.774	-12.931	-16.405	-14.500	2.519
-6.448	-2.079	-6.448	-11.774	-12.931	-20.250	-10.216
-6.448	8.978	-6.448	-6.448	-11.774	-20.250	1.824
-1.817	-5.307	-1.817	-6.448	-6.448	-25.250	-10.911
-2.512	6.624	-2.512	-1.817	-6.448	-24.500	1.593
-0.196	-3.734	-0.196	-2.512	-1.817	-27.000	-12.995
-0.196	2.076	-0.196	-0.196	-2.512	-27.000	2.519
-0.428	0.629	-0.428	-0.196	-0.196	-26.750	-12.763
-0.428	0.106	-0.428	-0.428	-0.196	-26.750	3.214
-0.428	0.300	-0.428	-0.428	-0.428	-26.750	-12.995
-0.428	0.300	-0.428	-0.428	-0.428	-26.750	2.056
-0.428	0.300	-0.428	-0.428	-0.428	-26.750	-12.995
-0.428	0.300	-0.428	-0.428	-0.428	-26.750	1.824
