# Supplementary material for: Identification of Haptic Based Guiding Using Hard Reins
Source: PLoS One. 2015 Jul 22;10(7):e0132020. doi: 10.1371/journal.pone.0132020 (PMC4511788; doi:10.1371/journal.pone.0132020)
Supplement: S10 File — (ZIP) [file pone.0132020.s010.zip › ReachingData/-25/Subject8/4.xls]

-25.204	53.482	-25.204	0.000	0.000	0.000	0.204
-16.868	-21.116	-16.868	-25.204	0.000	-9.000	-16.236
-24.277	34.525	-24.277	-16.868	-25.204	-1.000	3.677
-15.710	-7.363	-15.710	-24.277	-16.868	-10.250	-5.817
-18.489	24.080	-18.489	-15.710	-24.277	-7.250	2.519
-14.321	1.791	-14.321	-18.489	-15.710	-11.750	-9.521
-14.552	14.019	-14.552	-14.321	-18.489	-11.500	3.677
-8.995	-1.785	-8.995	-14.552	-14.321	-17.500	-10.216
-8.764	10.466	-8.764	-8.995	-14.552	-17.750	1.130
-1.585	-8.895	-1.585	-8.764	-8.995	-25.500	-11.605
-6.911	18.420	-6.911	-1.585	-8.764	-19.750	2.519
-0.891	-12.388	-0.891	-6.911	-1.585	-26.250	-10.216
-7.606	19.913	-7.606	-0.891	-6.911	-19.000	1.824
-1.585	-13.064	-1.585	-7.606	-0.891	-25.500	-10.911
-6.911	17.451	-6.911	-1.585	-7.606	-19.750	1.593
-2.280	-9.440	-2.280	-6.911	-1.585	-24.750	-12.995
-7.837	17.267	-7.837	-2.280	-6.911	-18.750	2.519
-5.753	-3.580	-5.753	-7.837	-2.280	-21.000	-12.763
-5.753	5.777	-5.753	-5.753	-7.837	-21.000	3.214
-5.059	2.559	-5.059	-5.753	-5.753	-21.750	-12.995
-5.059	4.128	-5.059	-5.059	-5.753	-21.750	2.056
-6.680	6.986	-6.680	-5.059	-5.059	-20.000	-12.995
-9.690	9.713	-9.690	-6.680	-5.059	-16.750	1.824
