# Supplementary material for: Identification of Haptic Based Guiding Using Hard Reins
Source: PLoS One. 2015 Jul 22;10(7):e0132020. doi: 10.1371/journal.pone.0132020 (PMC4511788; doi:10.1371/journal.pone.0132020)
Supplement: S10 File — (ZIP) [file pone.0132020.s010.zip › ReachingData/-25/Subject8/5.xls]

-25.204	53.482	-25.204	0.000	0.000	0.000	0.204
-20.341	-13.746	-20.341	-25.204	0.000	-5.250	-16.236
-24.046	26.191	-24.046	-20.341	-25.204	-1.250	3.677
-19.183	3.437	-19.183	-24.046	-20.341	-6.500	-5.817
-19.415	18.009	-19.415	-19.183	-24.046	-6.250	2.519
-12.931	-0.342	-12.931	-19.415	-19.183	-13.250	-9.521
-12.700	14.000	-12.700	-12.931	-19.415	-13.500	3.677
-4.596	-8.101	-4.596	-12.700	-12.931	-22.250	-10.216
-11.542	24.745	-11.542	-4.596	-12.700	-14.750	1.130
-2.280	-17.377	-2.280	-11.542	-4.596	-24.750	-11.605
-13.858	33.918	-13.858	-2.280	-11.542	-12.250	2.519
-14.089	0.515	-14.089	-13.858	-2.280	-12.000	-10.216
-14.089	9.683	-14.089	-14.089	-13.858	-12.000	1.824
-4.596	-10.269	-4.596	-14.089	-14.089	-22.250	-10.911
-11.542	25.908	-11.542	-4.596	-14.089	-14.750	1.593
-9.227	-2.637	-9.227	-11.542	-4.596	-17.250	-12.995
-9.227	8.406	-9.227	-9.227	-11.542	-17.250	2.519
-8.764	5.485	-8.764	-9.227	-9.227	-17.750	-12.763
-7.837	4.565	-7.837	-8.764	-9.227	-18.750	3.214
-6.680	3.812	-6.680	-7.837	-8.764	-20.000	-12.995
-5.985	4.177	-5.985	-6.680	-7.837	-20.750	2.056
-4.364	1.337	-4.364	-5.985	-6.680	-22.500	-12.995
-3.901	3.433	-3.901	-4.364	-5.985	-23.000	1.824
