# Supplementary material for: Identification of Haptic Based Guiding Using Hard Reins
Source: PLoS One. 2015 Jul 22;10(7):e0132020. doi: 10.1371/journal.pone.0132020 (PMC4511788; doi:10.1371/journal.pone.0132020)
Supplement: S10 File — (ZIP) [file pone.0132020.s010.zip › ReachingData/-25/Subject9/1.xls]

-25.204	53.482	-25.204	0.000	0.000	0.000	0.204
-12.468	-30.452	-12.468	-25.204	0.000	-13.750	15.254
-19.415	34.140	-19.415	-12.468	-25.204	-6.250	1.593
-1.122	-31.021	-1.122	-19.415	-12.468	-26.000	21.506
-6.216	26.907	-6.216	-1.122	-19.415	-20.500	15.486
2.582	-18.577	2.582	-6.216	-1.122	-30.000	50.218
-4.827	21.278	-4.827	2.582	-6.216	-22.000	23.822
6.056	-25.911	6.056	-4.827	2.582	-33.750	55.776
-2.049	22.061	-2.049	6.056	-4.827	-25.000	36.094
8.603	-27.949	8.603	-2.049	6.056	-36.500	64.111
0.730	19.591	0.730	8.603	-2.049	-28.000	43.272
10.224	-27.246	10.224	0.730	8.603	-38.250	58.091
2.351	17.485	2.351	10.224	0.730	-29.750	47.671
11.150	-26.909	11.150	2.351	10.224	-39.250	61.564
3.509	15.763	3.509	11.150	2.351	-31.000	50.681
11.381	-25.561	11.381	3.509	11.150	-39.500	69.669
3.972	14.334	3.972	11.381	3.509	-31.500	53.692
11.613	-25.201	11.613	3.972	11.381	-39.750	77.078
4.435	13.487	4.435	11.613	3.972	-32.000	65.501
12.771	-26.805	12.771	4.435	11.613	-41.000	60.638
6.287	11.783	6.287	12.771	4.435	-34.000	60.638
12.307	-22.609	12.307	6.287	12.771	-40.500	60.407
7.676	6.238	7.676	12.307	6.287	-35.500	60.638
