# Supplementary material for: Identification of Haptic Based Guiding Using Hard Reins
Source: PLoS One. 2015 Jul 22;10(7):e0132020. doi: 10.1371/journal.pone.0132020 (PMC4511788; doi:10.1371/journal.pone.0132020)
Supplement: S10 File — (ZIP) [file pone.0132020.s010.zip › ReachingData/-25/Subject9/2.xls]

-25.204	53.482	-25.204	0.000	0.000	0.000	0.204
-16.405	-22.099	-16.405	-25.204	0.000	-9.500	15.254
-22.657	32.131	-22.657	-16.405	-25.204	-2.750	1.593
-6.448	-23.745	-6.448	-22.657	-16.405	-20.250	21.506
-12.237	30.370	-12.237	-6.448	-22.657	-14.000	15.486
-0.659	-20.835	-0.659	-12.237	-6.448	-26.500	50.218
-5.290	19.980	-5.290	-0.659	-12.237	-21.500	23.822
5.361	-22.770	5.361	-5.290	-0.659	-33.000	55.776
-2.049	20.880	-2.049	5.361	-5.290	-25.000	36.094
6.750	-23.437	6.750	-2.049	5.361	-34.500	64.111
0.498	15.899	0.498	6.750	-2.049	-27.750	43.272
8.140	-21.797	8.140	0.498	6.750	-36.000	58.091
1.888	13.956	1.888	8.140	0.498	-29.250	47.671
9.529	-22.771	9.529	1.888	8.140	-37.500	61.564
5.361	8.560	5.361	9.529	1.888	-33.000	50.681
9.760	-16.582	9.760	5.361	9.529	-37.750	69.669
3.740	9.615	3.740	9.760	5.361	-31.250	53.692
8.371	-17.488	8.371	3.740	9.760	-36.250	77.078
5.361	4.396	5.361	8.371	3.740	-33.000	65.501
5.361	-6.278	5.361	5.361	8.371	-33.000	60.638
5.593	-4.249	5.593	5.361	5.361	-33.250	60.638
4.898	-2.253	4.898	5.593	5.361	-32.500	60.407
3.972	-2.049	3.972	4.898	5.593	-31.500	60.638
