# Supplementary material for: Identification of Haptic Based Guiding Using Hard Reins
Source: PLoS One. 2015 Jul 22;10(7):e0132020. doi: 10.1371/journal.pone.0132020 (PMC4511788; doi:10.1371/journal.pone.0132020)
Supplement: S10 File — (ZIP) [file pone.0132020.s010.zip › ReachingData/-25/Subject9/3.xls]

-25.204	53.482	-25.204	0.000	0.000	0.000	0.204
-12.700	-29.961	-12.700	-25.204	0.000	-13.500	15.254
-18.720	32.143	-18.720	-12.700	-25.204	-7.000	1.593
-1.817	-27.785	-1.817	-18.720	-12.700	-25.250	21.506
-11.079	35.076	-11.079	-1.817	-18.720	-15.250	15.486
-3.669	-15.709	-3.669	-11.079	-1.817	-23.250	50.218
-7.143	16.144	-7.143	-3.669	-11.079	-19.500	23.822
-0.196	-12.641	-0.196	-7.143	-3.669	-27.000	55.776
-4.596	15.287	-4.596	-0.196	-7.143	-22.250	36.094
-1.354	-7.340	-1.354	-4.596	-0.196	-25.750	64.111
-1.122	3.171	-1.122	-1.354	-4.596	-26.000	43.272
-0.891	0.489	-0.891	-1.122	-1.354	-26.250	58.091
-0.891	0.818	-0.891	-0.891	-1.122	-26.250	47.671
-1.354	1.607	-1.354	-0.891	-0.891	-25.750	61.564
-0.891	-0.421	-0.891	-1.354	-0.891	-26.250	50.681
-0.891	1.012	-0.891	-0.891	-1.354	-26.250	69.669
-0.891	0.624	-0.891	-0.891	-0.891	-26.250	53.692
-0.891	0.624	-0.891	-0.891	-0.891	-26.250	77.078
-0.891	0.624	-0.891	-0.891	-0.891	-26.250	65.501
-0.891	0.624	-0.891	-0.891	-0.891	-26.250	60.638
-0.891	0.624	-0.891	-0.891	-0.891	-26.250	60.638
-0.428	-0.358	-0.428	-0.891	-0.891	-26.750	60.407
-0.659	1.179	-0.659	-0.428	-0.891	-26.500	60.638
