# Supplementary material for: Identification of Haptic Based Guiding Using Hard Reins
Source: PLoS One. 2015 Jul 22;10(7):e0132020. doi: 10.1371/journal.pone.0132020 (PMC4511788; doi:10.1371/journal.pone.0132020)
Supplement: S10 File — (ZIP) [file pone.0132020.s010.zip › ReachingData/-45/Subject10/1.xls]

-45.204	95.922	-45.204	0.000	0.000	0.000	0.204
-33.626	-30.715	-33.626	-45.204	0.000	-12.500	-16.468
-52.150	72.570	-52.150	-33.626	-45.204	7.500	1.130
-37.331	-10.394	-37.331	-52.150	-33.626	-8.500	-7.438
-50.529	66.580	-50.529	-37.331	-52.150	5.750	-15.773
-37.562	-3.142	-37.562	-50.529	-37.331	-8.250	-23.183
-41.962	46.520	-41.962	-37.562	-50.529	-3.500	-16.005
-11.629	-38.634	-11.629	-41.962	-37.562	-36.250	-14.616
-52.845	121.001	-52.845	-11.629	-41.962	8.250	-23.415
-37.794	-29.391	-37.794	-52.845	-11.629	-8.000	-25.267
-65.812	98.544	-65.812	-37.794	-52.845	22.250	-26.193
-49.140	-12.694	-49.140	-65.812	-37.794	4.250	-27.814
-58.402	68.055	-58.402	-49.140	-65.812	14.250	-12.532
-45.898	6.655	-45.898	-58.402	-49.140	0.750	-7.901
-40.804	31.831	-40.804	-45.898	-58.402	-4.750	-17.163
-19.270	-12.828	-19.270	-40.804	-45.898	-28.000	-23.415
-31.774	58.065	-31.774	-19.270	-40.804	-14.500	-15.079
-21.354	-10.303	-21.354	-31.774	-19.270	-25.750	-14.616
-32.931	48.258	-32.931	-21.354	-31.774	-13.250	-22.025
-20.659	-12.647	-20.659	-32.931	-21.354	-26.500	-25.730
-31.311	47.356	-31.311	-20.659	-32.931	-15.000	-30.361
-3.756	-45.437	-3.756	-31.311	-20.659	-44.750	-22.025
-19.270	58.617	-19.270	-3.756	-31.311	-28.000	-16.236
