# Supplementary material for: Identification of Haptic Based Guiding Using Hard Reins
Source: PLoS One. 2015 Jul 22;10(7):e0132020. doi: 10.1371/journal.pone.0132020 (PMC4511788; doi:10.1371/journal.pone.0132020)
Supplement: S10 File — (ZIP) [file pone.0132020.s010.zip › ReachingData/-45/Subject10/2.xls]

-45.204	95.922	-45.204	0.000	0.000	0.000	0.204
-32.005	-34.155	-32.005	-45.204	0.000	-14.250	-16.468
-59.791	92.445	-59.791	-32.005	-45.204	15.750	1.130
-47.056	-8.367	-47.056	-59.791	-32.005	2.000	-7.438
-54.234	58.877	-54.234	-47.056	-59.791	9.750	-15.773
-41.730	5.477	-41.730	-54.234	-47.056	-3.750	-23.183
-37.562	30.874	-37.562	-41.730	-54.234	-8.250	-16.005
-22.975	-1.135	-22.975	-37.562	-41.730	-24.000	-14.616
-22.049	26.350	-22.049	-22.975	-37.562	-25.000	-23.415
-3.756	-22.585	-3.756	-22.049	-22.975	-44.750	-25.267
-22.743	58.234	-22.743	-3.756	-22.049	-24.250	-26.193
-11.397	-24.025	-11.397	-22.743	-3.756	-36.500	-27.814
-32.005	61.216	-32.005	-11.397	-22.743	-14.250	-12.532
-20.428	-19.381	-20.428	-32.005	-11.397	-26.750	-7.901
-35.015	54.965	-35.015	-20.428	-32.005	-11.000	-17.163
-23.901	-11.249	-23.901	-35.015	-20.428	-23.000	-23.415
-35.015	49.642	-35.015	-23.901	-35.015	-11.000	-15.079
-8.619	-40.771	-8.619	-35.015	-23.901	-39.500	-14.616
-32.237	78.253	-32.237	-8.619	-35.015	-14.000	-22.025
-20.659	-21.738	-20.659	-32.237	-8.619	-26.500	-25.730
-34.321	53.162	-34.321	-20.659	-32.237	-11.750	-30.361
-24.827	-7.521	-24.827	-34.321	-20.659	-22.000	-22.025
-29.921	36.160	-29.921	-24.827	-34.321	-16.500	-16.236
