# Supplementary material for: Identification of Haptic Based Guiding Using Hard Reins
Source: PLoS One. 2015 Jul 22;10(7):e0132020. doi: 10.1371/journal.pone.0132020 (PMC4511788; doi:10.1371/journal.pone.0132020)
Supplement: S10 File — (ZIP) [file pone.0132020.s010.zip › ReachingData/-45/Subject10/3.xls]

-45.204	95.922	-45.204	0.000	0.000	0.000	0.204
-9.545	-81.815	-9.545	-45.204	0.000	-38.500	-16.468
-22.743	64.544	-22.743	-9.545	-45.204	-24.250	1.130
-6.535	-29.498	-6.535	-22.743	-9.545	-41.750	-7.438
-29.921	67.774	-29.921	-6.535	-22.743	-16.500	-15.773
-17.881	-24.150	-17.881	-29.921	-6.535	-29.500	-23.183
-35.247	59.464	-35.247	-17.881	-29.921	-10.750	-16.005
-18.344	-25.696	-18.344	-35.247	-17.881	-29.000	-14.616
-30.616	53.048	-30.616	-18.344	-35.247	-15.750	-23.415
-20.428	-10.429	-20.428	-30.616	-18.344	-26.750	-25.267
-29.458	42.010	-29.458	-20.428	-30.616	-17.000	-26.193
-3.756	-41.448	-3.756	-29.458	-20.428	-44.750	-27.814
-35.710	91.952	-35.710	-3.756	-29.458	-10.250	-12.532
-26.911	-20.384	-26.911	-35.710	-3.756	-19.750	-7.901
-42.425	59.150	-42.425	-26.911	-35.710	-3.000	-17.163
-29.227	-11.252	-29.227	-42.425	-26.911	-17.250	-23.415
-38.952	52.172	-38.952	-29.227	-42.425	-6.750	-15.079
-11.860	-38.323	-11.860	-38.952	-29.227	-36.000	-14.616
-38.257	87.003	-38.257	-11.860	-38.952	-7.500	-22.025
-25.522	-22.300	-25.522	-38.257	-11.860	-21.250	-25.730
-43.351	66.384	-43.351	-25.522	-38.257	-2.000	-30.361
-29.227	-14.506	-29.227	-43.351	-25.522	-17.250	-22.025
-44.740	65.231	-44.740	-29.227	-43.351	-0.500	-16.236
