# Supplementary material for: Identification of Haptic Based Guiding Using Hard Reins
Source: PLoS One. 2015 Jul 22;10(7):e0132020. doi: 10.1371/journal.pone.0132020 (PMC4511788; doi:10.1371/journal.pone.0132020)
Supplement: S10 File — (ZIP) [file pone.0132020.s010.zip › ReachingData/-45/Subject1/1.xls]

-45.204	95.922	-45.204	0.000	0.000	0.000	0.204
-36.173	-25.310	-36.173	-45.204	0.000	-9.750	19.422
-40.341	41.760	-40.341	-36.173	-45.204	-5.250	18.728
-35.247	13.981	-35.247	-40.341	-36.173	-10.750	31.463
-32.237	22.584	-32.237	-35.247	-40.341	-14.000	31.000
-25.753	11.360	-25.753	-32.237	-35.247	-21.000	42.346
-22.512	16.601	-22.512	-25.753	-32.237	-24.500	42.346
-16.028	4.736	-16.028	-22.512	-25.753	-31.500	52.534
-16.028	16.662	-16.028	-16.028	-22.512	-31.500	51.839
-12.787	4.357	-12.787	-16.028	-16.028	-35.000	60.175
-12.787	11.677	-12.787	-12.787	-16.028	-35.000	60.407
-8.619	0.119	-8.619	-12.787	-12.787	-39.500	61.333
-8.619	9.530	-8.619	-8.619	-12.787	-39.500	61.333
-5.840	0.146	-5.840	-8.619	-8.619	-42.500	61.101
-6.303	7.402	-6.303	-5.840	-8.619	-42.000	61.101
-6.303	4.031	-6.303	-6.303	-5.840	-42.000	59.944
-6.535	4.910	-6.535	-6.303	-6.303	-41.750	60.175
-5.377	1.930	-5.377	-6.535	-6.303	-43.000	59.944
-5.609	5.230	-5.609	-5.377	-6.535	-42.750	59.249
-5.609	3.738	-5.609	-5.609	-5.377	-42.750	59.249
-5.609	3.932	-5.609	-5.609	-5.609	-42.750	59.480
-5.609	3.932	-5.609	-5.609	-5.609	-42.750	60.870
-5.609	3.932	-5.609	-5.609	-5.609	-42.750	59.944
