# Supplementary material for: Identification of Haptic Based Guiding Using Hard Reins
Source: PLoS One. 2015 Jul 22;10(7):e0132020. doi: 10.1371/journal.pone.0132020 (PMC4511788; doi:10.1371/journal.pone.0132020)
Supplement: S10 File — (ZIP) [file pone.0132020.s010.zip › ReachingData/-45/Subject1/2.xls]

-45.204	95.922	-45.204	0.000	0.000	0.000	0.204
-34.089	-29.732	-34.089	-45.204	0.000	-12.000	19.422
-38.720	43.026	-38.720	-34.089	-45.204	-7.000	18.728
-29.690	4.104	-29.690	-38.720	-34.089	-16.750	31.463
-29.921	28.862	-29.921	-29.690	-38.720	-16.500	31.000
-21.354	2.601	-21.354	-29.921	-29.690	-25.750	42.346
-21.354	22.140	-21.354	-21.354	-29.921	-25.750	42.346
-15.102	1.703	-15.102	-21.354	-21.354	-32.500	52.534
-15.334	16.311	-15.334	-15.102	-21.354	-32.250	51.839
-11.629	2.693	-11.629	-15.334	-15.102	-36.250	60.175
-11.860	11.744	-11.860	-11.629	-15.334	-36.000	60.407
-9.082	2.224	-9.082	-11.860	-11.629	-39.000	61.333
-9.545	9.675	-9.545	-9.082	-11.860	-38.500	61.333
-9.545	6.303	-9.545	-9.545	-9.082	-38.500	61.101
-9.545	6.691	-9.545	-9.545	-9.545	-38.500	61.101
-9.545	6.691	-9.545	-9.545	-9.545	-38.500	59.944
-9.545	6.691	-9.545	-9.545	-9.545	-38.500	60.175
-9.545	6.691	-9.545	-9.545	-9.545	-38.500	59.944
-7.461	2.269	-7.461	-9.545	-9.545	-40.750	59.249
-7.693	7.466	-7.693	-7.461	-9.545	-40.500	59.249
-7.693	5.199	-7.693	-7.693	-7.461	-40.500	59.480
-6.072	1.953	-6.072	-7.693	-7.693	-42.250	60.870
-5.840	5.122	-5.840	-6.072	-7.693	-42.500	59.944
