# Supplementary material for: Identification of Haptic Based Guiding Using Hard Reins
Source: PLoS One. 2015 Jul 22;10(7):e0132020. doi: 10.1371/journal.pone.0132020 (PMC4511788; doi:10.1371/journal.pone.0132020)
Supplement: S10 File — (ZIP) [file pone.0132020.s010.zip › ReachingData/-45/Subject1/3.xls]

-45.204	95.922	-45.204	0.000	0.000	0.000	0.204
-35.015	-27.767	-35.015	-45.204	0.000	-11.000	19.422
-39.878	43.392	-39.878	-35.015	-45.204	-5.750	18.728
-33.858	11.109	-33.858	-39.878	-35.015	-12.250	31.463
-30.848	22.386	-30.848	-33.858	-39.878	-15.500	31.000
-25.753	13.334	-25.753	-30.848	-33.858	-21.000	42.346
-23.438	17.403	-23.438	-25.753	-30.848	-23.500	42.346
-19.965	10.998	-19.965	-23.438	-25.753	-27.250	52.534
-18.344	13.463	-18.344	-19.965	-23.438	-29.000	51.839
-16.954	11.268	-16.954	-18.344	-19.965	-30.500	60.175
-15.334	9.609	-15.334	-16.954	-18.344	-32.250	60.407
-15.334	12.106	-15.334	-15.334	-16.954	-32.250	61.333
-14.871	9.766	-14.871	-15.334	-15.334	-32.750	61.333
-14.407	9.829	-14.407	-14.871	-15.334	-33.250	61.101
-13.713	9.013	-13.713	-14.407	-14.871	-34.000	61.101
-14.176	11.177	-14.176	-13.713	-14.407	-33.500	59.944
-13.944	9.058	-13.944	-14.176	-13.713	-33.750	60.175
-14.176	10.460	-14.176	-13.944	-14.176	-33.500	59.944
-12.555	6.304	-12.555	-14.176	-13.944	-35.250	59.249
-12.324	9.666	-12.324	-12.555	-14.176	-35.500	59.249
-12.324	8.833	-12.324	-12.324	-12.555	-35.500	59.480
-11.397	6.673	-11.397	-12.324	-12.324	-36.500	60.870
-11.629	9.256	-11.629	-11.397	-12.324	-36.250	59.944
