# Supplementary material for: Identification of Haptic Based Guiding Using Hard Reins
Source: PLoS One. 2015 Jul 22;10(7):e0132020. doi: 10.1371/journal.pone.0132020 (PMC4511788; doi:10.1371/journal.pone.0132020)
Supplement: S10 File — (ZIP) [file pone.0132020.s010.zip › ReachingData/-45/Subject2/1.xls]

-45.204	95.922	-45.204	0.000	0.000	0.000	0.204
-34.089	-29.732	-34.089	-45.204	0.000	-12.000	2.288
-52.613	72.507	-52.613	-34.089	-45.204	8.000	2.519
-47.982	11.550	-47.982	-52.613	-34.089	3.000	-3.501
-42.425	25.719	-42.425	-47.982	-52.613	-3.000	-16.236
-31.774	11.789	-31.774	-42.425	-47.982	-14.500	-18.089
-27.143	21.362	-27.143	-31.774	-42.425	-19.500	-18.320
-22.280	12.585	-22.280	-27.143	-31.774	-24.750	-25.498
-17.649	9.861	-17.649	-22.280	-27.143	-29.750	-31.750
-13.713	7.895	-13.713	-17.649	-22.280	-34.000	-31.750
-13.250	11.925	-13.250	-13.713	-17.649	-34.500	-31.750
-13.250	9.676	-13.250	-13.250	-13.713	-34.500	0.204
-13.481	9.779	-13.481	-13.250	-13.250	-34.250	-7.438
-9.082	-0.079	-9.082	-13.481	-13.250	-39.000	8.539
-9.313	10.540	-9.313	-9.082	-13.481	-38.750	4.835
-9.082	5.844	-9.082	-9.313	-9.082	-39.000	-8.132
-9.313	7.051	-9.313	-9.082	-9.313	-38.750	-17.626
-9.082	5.844	-9.082	-9.313	-9.082	-39.000	-24.804
-8.156	4.595	-8.156	-9.082	-9.313	-40.000	-33.140
-8.619	7.475	-8.619	-8.156	-9.082	-39.500	-39.160
-5.609	-0.733	-5.609	-8.619	-8.156	-42.750	-43.559
-5.377	5.960	-5.377	-5.609	-8.619	-43.000	-44.949
-5.840	4.946	-5.840	-5.377	-5.609	-42.500	-49.348
