# Supplementary material for: Identification of Haptic Based Guiding Using Hard Reins
Source: PLoS One. 2015 Jul 22;10(7):e0132020. doi: 10.1371/journal.pone.0132020 (PMC4511788; doi:10.1371/journal.pone.0132020)
Supplement: S10 File — (ZIP) [file pone.0132020.s010.zip › ReachingData/-45/Subject2/2.xls]

-45.204	95.922	-45.204	0.000	0.000	0.000	0.204
-45.435	-5.656	-45.435	-45.204	0.000	0.250	2.288
-45.435	31.656	-45.435	-45.435	-45.204	0.250	2.519
-25.059	-11.389	-25.059	-45.435	-45.435	-21.750	-3.501
-37.794	61.645	-37.794	-25.059	-45.435	-8.000	-16.236
-31.311	2.076	-31.311	-37.794	-25.059	-15.000	-18.089
-31.311	27.375	-31.311	-31.311	-37.794	-15.000	-18.320
-21.354	0.821	-21.354	-31.311	-31.311	-25.750	-25.498
-21.354	23.303	-21.354	-21.354	-31.311	-25.750	-31.750
-14.639	0.720	-14.639	-21.354	-21.354	-33.000	-31.750
-14.871	16.374	-14.871	-14.639	-21.354	-32.750	-31.750
-9.313	-1.562	-9.313	-14.871	-14.639	-38.750	0.204
-9.545	11.671	-9.545	-9.313	-14.871	-38.500	-7.438
-6.766	0.601	-6.766	-9.545	-9.313	-41.500	8.539
-5.377	4.121	-5.377	-6.766	-9.545	-43.000	4.835
-5.377	4.932	-5.377	-5.377	-6.766	-43.000	-8.132
-5.377	3.769	-5.377	-5.377	-5.377	-43.000	-17.626
-4.914	2.787	-4.914	-5.377	-5.377	-43.500	-24.804
-5.145	4.324	-5.145	-4.914	-5.377	-43.250	-33.140
-5.145	3.413	-5.145	-5.145	-4.914	-43.250	-39.160
-5.145	3.607	-5.145	-5.145	-5.145	-43.250	-43.559
-5.145	3.607	-5.145	-5.145	-5.145	-43.250	-44.949
-5.145	3.607	-5.145	-5.145	-5.145	-43.250	-49.348
