# Supplementary material for: Identification of Haptic Based Guiding Using Hard Reins
Source: PLoS One. 2015 Jul 22;10(7):e0132020. doi: 10.1371/journal.pone.0132020 (PMC4511788; doi:10.1371/journal.pone.0132020)
Supplement: S10 File — (ZIP) [file pone.0132020.s010.zip › ReachingData/-45/Subject2/3.xls]

-45.204	95.922	-45.204	0.000	0.000	0.000	0.204
-40.109	-16.957	-40.109	-45.204	0.000	-5.500	2.288
-50.761	54.983	-50.761	-40.109	-45.204	6.000	2.519
-50.761	26.668	-50.761	-50.761	-40.109	6.000	-3.501
-39.878	12.490	-39.878	-50.761	-50.761	-5.750	-16.236
-34.784	26.254	-34.784	-39.878	-50.761	-11.250	-18.089
-23.438	4.571	-23.438	-34.784	-39.878	-23.500	-18.320
-23.438	25.927	-23.438	-23.438	-34.784	-23.500	-25.498
-14.639	-2.241	-14.639	-23.438	-23.438	-33.000	-31.750
-14.871	18.118	-14.871	-14.639	-23.438	-32.750	-31.750
-12.324	4.826	-12.324	-14.871	-14.639	-35.500	-31.750
-12.324	10.771	-12.324	-12.324	-14.871	-35.500	0.204
-12.324	8.639	-12.324	-12.324	-12.324	-35.500	-7.438
-12.324	8.639	-12.324	-12.324	-12.324	-35.500	8.539
-8.850	1.269	-8.850	-12.324	-12.324	-39.250	4.835
-8.850	9.111	-8.850	-8.850	-12.324	-39.250	-8.132
-8.619	5.713	-8.619	-8.850	-8.850	-39.500	-17.626
-8.619	6.236	-8.619	-8.619	-8.850	-39.500	-24.804
-7.924	4.568	-7.924	-8.619	-8.619	-40.250	-33.140
-8.156	6.628	-8.156	-7.924	-8.619	-40.000	-39.160
-7.924	5.032	-7.924	-8.156	-7.924	-40.250	-43.559
-8.156	6.240	-8.156	-7.924	-8.156	-40.000	-44.949
-7.924	5.032	-7.924	-8.156	-7.924	-40.250	-49.348
