# Supplementary material for: Identification of Haptic Based Guiding Using Hard Reins
Source: PLoS One. 2015 Jul 22;10(7):e0132020. doi: 10.1371/journal.pone.0132020 (PMC4511788; doi:10.1371/journal.pone.0132020)
Supplement: S10 File — (ZIP) [file pone.0132020.s010.zip › ReachingData/-45/Subject3/1.xls]

-45.204	95.922	-45.204	0.000	0.000	0.000	0.204
-34.784	-28.258	-34.784	-45.204	0.000	-11.250	30.305
-59.328	85.188	-59.328	-34.784	-45.204	15.250	25.211
-47.751	-3.522	-47.751	-59.328	-34.784	2.750	45.356
-47.519	42.672	-47.519	-47.751	-59.328	2.500	23.127
-37.794	12.868	-37.794	-47.519	-47.751	-8.000	49.987
-28.995	15.962	-28.995	-37.794	-47.519	-17.500	21.275
-20.428	9.510	-20.428	-28.995	-37.794	-26.750	45.819
-17.186	14.612	-17.186	-20.428	-28.995	-30.250	14.097
-10.934	1.494	-10.934	-17.186	-20.428	-37.000	47.208
-10.934	12.898	-10.934	-10.934	-17.186	-37.000	19.885
-10.934	7.665	-10.934	-10.934	-10.934	-37.000	25.211
-11.166	8.156	-11.166	-10.934	-10.934	-36.750	25.443
-11.166	7.633	-11.166	-11.166	-10.934	-36.750	49.524
-3.988	-7.405	-3.988	-11.166	-11.166	-44.500	18.959
-5.377	11.752	-5.377	-3.988	-11.166	-43.000	44.198
-5.145	2.115	-5.145	-5.377	-3.988	-43.250	18.728
-5.145	3.801	-5.145	-5.145	-5.377	-43.250	47.440
-5.377	4.098	-5.377	-5.145	-5.145	-43.000	18.959
-5.609	4.067	-5.609	-5.377	-5.145	-42.750	43.040
-5.609	3.738	-5.609	-5.609	-5.377	-42.750	20.580
1.106	-10.318	1.106	-5.609	-5.609	-50.000	38.178
-5.377	18.603	-5.377	1.106	-5.609	-43.000	7.613
