# Supplementary material for: Identification of Haptic Based Guiding Using Hard Reins
Source: PLoS One. 2015 Jul 22;10(7):e0132020. doi: 10.1371/journal.pone.0132020 (PMC4511788; doi:10.1371/journal.pone.0132020)
Supplement: S10 File — (ZIP) [file pone.0132020.s010.zip › ReachingData/-45/Subject3/2.xls]

-45.204	95.922	-45.204	0.000	0.000	0.000	0.204
-38.026	-21.380	-38.026	-45.204	0.000	-7.750	30.305
-60.254	79.833	-60.254	-38.026	-45.204	16.250	25.211
-54.234	10.858	-54.234	-60.254	-38.026	9.750	45.356
-51.687	37.652	-51.687	-54.234	-60.254	7.000	23.127
-29.458	-8.805	-29.458	-51.687	-54.234	-17.000	49.987
-45.667	73.650	-45.667	-29.458	-51.687	0.500	21.275
-40.341	7.145	-40.341	-45.667	-29.458	-5.250	45.819
-39.878	31.754	-39.878	-40.341	-45.667	-5.750	14.097
-21.354	-10.966	-21.354	-39.878	-40.341	-25.750	47.208
-40.804	71.747	-40.804	-21.354	-39.878	-4.750	19.885
-33.395	-3.399	-33.395	-40.804	-21.354	-12.750	25.211
-33.858	30.594	-33.858	-33.395	-40.804	-12.250	25.443
-13.250	-20.383	-13.250	-33.858	-33.395	-34.500	49.524
-32.237	66.828	-32.237	-13.250	-33.858	-14.000	18.959
-21.122	-16.879	-21.122	-32.237	-13.250	-26.000	44.198
-35.942	55.556	-35.942	-21.122	-32.237	-10.000	18.728
-19.502	-22.094	-19.502	-35.942	-21.122	-27.750	47.440
-32.931	55.929	-32.931	-19.502	-35.942	-13.250	18.959
-22.049	-11.249	-22.049	-32.931	-19.502	-25.000	43.040
-34.089	50.115	-34.089	-22.049	-32.931	-12.000	20.580
-20.196	-15.662	-20.196	-34.089	-22.049	-27.000	38.178
-37.099	61.654	-37.099	-20.196	-34.089	-8.750	7.613
