# Supplementary material for: Identification of Haptic Based Guiding Using Hard Reins
Source: PLoS One. 2015 Jul 22;10(7):e0132020. doi: 10.1371/journal.pone.0132020 (PMC4511788; doi:10.1371/journal.pone.0132020)
Supplement: S10 File — (ZIP) [file pone.0132020.s010.zip › ReachingData/-45/Subject3/3.xls]

-45.204	95.922	-45.204	0.000	0.000	0.000	0.204
-37.562	-22.362	-37.562	-45.204	0.000	-8.250	30.305
-55.160	70.069	-55.160	-37.562	-45.204	10.750	25.211
-43.351	-1.121	-43.351	-55.160	-37.562	-2.000	45.356
-44.046	41.747	-44.046	-43.351	-55.160	-1.250	23.127
-23.669	-12.944	-23.669	-44.046	-43.351	-23.250	49.987
-30.153	47.405	-30.153	-23.669	-44.046	-16.250	21.275
-21.585	-2.469	-21.585	-30.153	-23.669	-25.500	45.819
-21.817	22.794	-21.817	-21.585	-30.153	-25.250	14.097
-12.787	-4.063	-12.787	-21.817	-21.585	-35.000	47.208
-12.787	16.522	-12.787	-12.787	-21.817	-35.000	19.885
-6.303	-4.794	-6.303	-12.787	-12.787	-42.000	25.211
-8.156	13.776	-8.156	-6.303	-12.787	-40.000	25.443
-6.998	1.710	-6.998	-8.156	-6.303	-41.250	49.524
-7.229	6.366	-7.229	-6.998	-8.156	-41.000	18.959
-6.535	3.400	-6.535	-7.229	-6.998	-41.750	44.198
-6.303	4.671	-6.303	-6.535	-7.229	-42.000	18.728
-6.535	5.104	-6.535	-6.303	-6.535	-41.750	47.440
-6.303	3.896	-6.303	-6.535	-6.303	-42.000	18.959
-4.219	0.190	-4.219	-6.303	-6.535	-44.250	43.040
-8.156	13.055	-8.156	-4.219	-6.303	-40.000	20.580
-4.451	-5.439	-4.451	-8.156	-4.219	-44.000	38.178
-6.535	10.643	-6.535	-4.451	-8.156	-41.750	7.613
