# Supplementary material for: Identification of Haptic Based Guiding Using Hard Reins
Source: PLoS One. 2015 Jul 22;10(7):e0132020. doi: 10.1371/journal.pone.0132020 (PMC4511788; doi:10.1371/journal.pone.0132020)
Supplement: S10 File — (ZIP) [file pone.0132020.s010.zip › ReachingData/-45/Subject4/1.xls]

-45.204	95.922	-45.204	0.000	0.000	0.000	0.204
-35.942	-25.802	-35.942	-45.204	0.000	-10.000	44.198
-51.687	66.359	-51.687	-35.942	-45.204	7.000	20.580
-39.183	-3.479	-39.183	-51.687	-35.942	-6.500	46.745
-39.415	38.424	-39.415	-39.183	-51.687	-6.250	34.010
-16.028	-22.190	-16.028	-39.415	-39.183	-31.500	56.702
-33.395	67.662	-33.395	-16.028	-39.415	-12.750	44.661
-14.176	-31.908	-14.176	-33.395	-16.028	-33.500	71.058
-25.290	49.608	-25.290	-14.176	-33.395	-21.500	55.081
-6.303	-58.000	-6.303	-25.290	-14.176	-42.000	69.669
-14.176	37.017	-14.176	-6.303	-25.290	-33.500	59.944
-0.514	-67.000	-0.514	-14.176	-6.303	-48.250	61.333
-8.156	21.000	-8.156	-0.514	-14.176	-40.000	59.944
2.033	-31.000	2.033	-8.156	-0.514	-51.000	68.974
-14.407	41.988	-14.407	2.033	-8.156	-33.250	58.554
-9.082	-14.962	-9.082	-14.407	2.033	-39.000	70.363
-10.240	13.281	-10.240	-9.082	-14.407	-37.750	52.302
-1.672	-11.971	-1.672	-10.240	-9.082	-47.000	62.259
-6.998	19.644	-6.998	-1.672	-10.240	-41.250	50.681
-0.051	-14.293	-0.051	-6.998	-1.672	-48.750	62.259
-8.850	24.521	-8.850	-0.051	-6.998	-39.250	47.671
1.801	-23.763	1.801	-8.850	-0.051	-50.750	61.796
-7.924	28.289	-7.924	1.801	-8.850	-40.250	51.839
