# Supplementary material for: Identification of Haptic Based Guiding Using Hard Reins
Source: PLoS One. 2015 Jul 22;10(7):e0132020. doi: 10.1371/journal.pone.0132020 (PMC4511788; doi:10.1371/journal.pone.0132020)
Supplement: S10 File — (ZIP) [file pone.0132020.s010.zip › ReachingData/-45/Subject4/2.xls]

-45.204	95.922	-45.204	0.000	0.000	0.000	0.204
-45.204	-6.148	-45.204	-45.204	0.000	0.000	44.198
-50.992	43.971	-50.992	-45.204	-45.204	6.250	20.580
-29.921	-13.812	-29.921	-50.992	-45.204	-16.500	46.745
-37.562	54.826	-37.562	-29.921	-50.992	-8.250	34.010
-16.491	-24.777	-16.491	-37.562	-29.921	-31.000	56.702
-23.206	43.446	-23.206	-16.491	-37.562	-23.750	44.661
-0.051	-38.488	-0.051	-23.206	-16.491	-48.750	71.058
-8.850	38.088	-8.850	-0.051	-23.206	-39.250	55.081
6.432	-33.590	6.432	-8.850	-0.051	-55.750	69.669
-13.713	51.030	-13.713	6.432	-8.850	-34.000	59.944
-5.145	-25.428	-5.145	-13.713	6.432	-43.250	61.333
-14.871	31.414	-14.871	-5.145	-13.713	-32.750	59.944
-4.682	-19.335	-4.682	-14.871	-5.145	-43.750	68.974
-15.102	33.921	-15.102	-4.682	-14.871	-32.500	58.554
-0.283	-29.581	-0.283	-15.102	-4.682	-48.500	70.363
-12.787	39.135	-12.787	-0.283	-15.102	-35.000	52.302
0.412	-29.509	0.412	-12.787	-0.283	-49.250	62.259
-16.954	47.610	-16.954	0.412	-12.787	-30.500	50.681
10.137	-89.000	10.137	-16.954	0.412	-59.750	62.259
4.580	-6.000	4.580	10.137	-16.954	-53.750	47.671
4.117	-6.879	4.117	4.580	10.137	-53.250	61.796
-2.367	10.484	-2.367	4.117	4.580	-46.250	51.839
