# Supplementary material for: Identification of Haptic Based Guiding Using Hard Reins
Source: PLoS One. 2015 Jul 22;10(7):e0132020. doi: 10.1371/journal.pone.0132020 (PMC4511788; doi:10.1371/journal.pone.0132020)
Supplement: S10 File — (ZIP) [file pone.0132020.s010.zip › ReachingData/-45/Subject4/3.xls]

-45.204	95.922	-45.204	0.000	0.000	0.000	0.204
-36.868	-23.836	-36.868	-45.204	0.000	-9.000	44.198
-49.140	58.863	-49.140	-36.868	-45.204	4.250	20.580
-33.626	-8.745	-33.626	-49.140	-36.868	-12.500	46.745
-41.730	53.754	-41.730	-33.626	-49.140	-3.750	34.010
-14.871	-34.527	-14.871	-41.730	-33.626	-32.750	56.702
-24.596	53.543	-24.596	-14.871	-41.730	-22.250	44.661
-15.565	-10.061	-15.565	-24.596	-14.871	-32.000	71.058
-24.133	36.650	-24.133	-15.565	-24.596	-22.750	55.081
-1.904	-66.000	-1.904	-24.133	-15.565	-46.750	69.669
-4.451	-1.000	-4.451	-1.904	-24.133	-44.000	59.944
-4.219	-3.000	-4.219	-4.451	-1.904	-44.250	61.333
-4.682	1.000	-4.682	-4.219	-4.451	-43.750	59.944
-4.451	0.000	-4.451	-4.682	-4.219	-44.000	68.974
-4.682	0.000	-4.682	-4.451	-4.682	-43.750	58.554
-4.914	1.000	-4.914	-4.682	-4.451	-43.500	70.363
-3.988	-4.000	-3.988	-4.914	-4.682	-44.500	52.302
-11.629	19.785	-11.629	-3.988	-4.914	-36.250	62.259
0.875	-29.000	0.875	-11.629	-3.988	-49.750	50.681
-15.334	44.247	-15.334	0.875	-11.629	-32.250	62.259
1.801	-56.000	1.801	-15.334	0.875	-50.750	47.671
-9.545	37.155	-9.545	1.801	-15.334	-38.500	61.796
4.580	-45.000	4.580	-9.545	1.801	-53.750	51.839
