# Supplementary material for: Identification of Haptic Based Guiding Using Hard Reins
Source: PLoS One. 2015 Jul 22;10(7):e0132020. doi: 10.1371/journal.pone.0132020 (PMC4511788; doi:10.1371/journal.pone.0132020)
Supplement: S10 File — (ZIP) [file pone.0132020.s010.zip › ReachingData/-45/Subject5/1.xls]

-45.204	95.922	-45.204	0.000	0.000	0.000	0.204
-37.099	-23.345	-37.099	-45.204	0.000	-8.750	-9.753
-40.109	39.177	-40.109	-37.099	-45.204	-5.500	1.130
-31.542	7.417	-31.542	-40.109	-37.099	-14.750	-6.048
-25.059	15.524	-25.059	-31.542	-40.109	-21.750	-16.236
-18.112	8.252	-18.112	-25.059	-31.542	-29.250	-24.109
-13.250	8.193	-13.250	-18.112	-25.059	-34.500	-31.519
-10.008	6.479	-10.008	-13.250	-18.112	-38.000	-37.771
-6.535	2.359	-6.535	-10.008	-13.250	-41.750	-44.486
-6.766	7.979	-6.766	-6.535	-10.008	-41.500	-49.348
-0.978	-7.734	-0.978	-6.766	-6.535	-47.750	-54.674
-9.776	24.202	-9.776	-0.978	-6.766	-38.250	-57.452
-1.209	-18.691	-1.209	-9.776	-0.978	-47.500	-56.758
-12.787	32.586	-12.787	-1.209	-9.776	-35.000	-61.620
-1.672	-24.312	-1.672	-12.787	-1.209	-47.000	-55.600
-16.260	41.430	-16.260	-1.672	-12.787	-31.250	-63.473
-9.313	-15.552	-9.313	-16.260	-1.672	-38.750	-53.516
-19.038	32.980	-19.038	-9.313	-16.260	-28.250	-62.315
-5.377	-23.784	-5.377	-19.038	-9.313	-43.000	-49.811
-16.260	38.297	-16.260	-5.377	-19.038	-31.250	-63.936
-10.240	-10.486	-10.240	-16.260	-5.377	-37.750	-55.831
-18.575	29.905	-18.575	-10.240	-16.260	-28.750	-66.483
-6.766	-19.015	-6.766	-18.575	-10.240	-41.500	-50.737
