# Supplementary material for: Identification of Haptic Based Guiding Using Hard Reins
Source: PLoS One. 2015 Jul 22;10(7):e0132020. doi: 10.1371/journal.pone.0132020 (PMC4511788; doi:10.1371/journal.pone.0132020)
Supplement: S10 File — (ZIP) [file pone.0132020.s010.zip › ReachingData/-45/Subject5/2.xls]

-45.204	95.922	-45.204	0.000	0.000	0.000	0.204
-38.952	-19.414	-38.952	-45.204	0.000	-6.750	-9.753
-48.445	52.683	-48.445	-38.952	-45.204	3.500	1.130
-41.036	10.291	-41.036	-48.445	-38.952	-4.500	-6.048
-36.636	25.632	-36.636	-41.036	-48.445	-9.250	-16.236
-26.911	8.728	-26.911	-36.636	-41.036	-19.750	-24.109
-20.428	13.247	-20.428	-26.911	-36.636	-26.750	-31.519
-12.324	2.549	-12.324	-20.428	-26.911	-35.500	-37.771
-14.407	19.844	-14.407	-12.324	-20.428	-33.250	-44.486
-3.756	-14.247	-3.756	-14.407	-12.324	-44.750	-49.348
-10.471	25.797	-10.471	-3.756	-14.407	-37.500	-54.674
-2.598	-14.986	-2.598	-10.471	-3.756	-46.000	-57.452
-14.639	33.961	-14.639	-2.598	-10.471	-33.000	-56.758
-5.145	-19.961	-5.145	-14.639	-2.598	-43.250	-61.620
-15.565	33.664	-15.565	-5.145	-14.639	-32.000	-55.600
-6.303	-17.464	-6.303	-15.565	-5.145	-42.000	-63.473
-14.639	29.859	-14.639	-6.303	-15.565	-33.000	-53.516
-6.072	-14.895	-6.072	-14.639	-6.303	-42.250	-62.315
-15.797	32.064	-15.797	-6.072	-14.639	-31.750	-49.811
-2.367	-25.565	-2.367	-15.797	-6.072	-46.250	-63.936
-16.723	43.364	-16.723	-2.367	-15.797	-30.750	-55.831
-9.082	-16.508	-9.082	-16.723	-2.367	-39.000	-66.483
-24.133	44.700	-24.133	-9.082	-16.723	-22.750	-50.737
