# Supplementary material for: Identification of Haptic Based Guiding Using Hard Reins
Source: PLoS One. 2015 Jul 22;10(7):e0132020. doi: 10.1371/journal.pone.0132020 (PMC4511788; doi:10.1371/journal.pone.0132020)
Supplement: S10 File — (ZIP) [file pone.0132020.s010.zip › ReachingData/-45/Subject5/3.xls]

-45.204	95.922	-45.204	0.000	0.000	0.000	0.204
-38.720	-19.905	-38.720	-45.204	0.000	-7.000	-9.753
-44.277	44.362	-44.277	-38.720	-45.204	-1.000	1.130
-38.720	14.595	-38.720	-44.277	-38.720	-7.000	-6.048
-33.395	20.493	-33.395	-38.720	-44.277	-12.750	-16.236
-26.448	13.127	-26.448	-33.395	-38.720	-20.250	-24.109
-20.428	11.579	-20.428	-26.448	-33.395	-26.750	-31.519
-13.018	3.636	-13.018	-20.428	-26.448	-34.750	-37.771
-13.250	15.819	-13.250	-13.018	-20.428	-34.500	-44.486
-5.145	-8.103	-5.145	-13.250	-13.018	-43.250	-49.348
-10.471	21.691	-10.471	-5.145	-13.250	-37.500	-54.674
-5.145	-8.418	-5.145	-10.471	-5.145	-43.250	-57.452
-12.092	22.805	-12.092	-5.145	-10.471	-35.750	-56.758
-3.988	-14.535	-3.988	-12.092	-5.145	-44.500	-61.620
-12.092	26.776	-12.092	-3.988	-12.092	-35.750	-55.600
-2.367	-18.943	-2.367	-12.092	-3.988	-46.250	-63.473
-12.787	31.910	-12.787	-2.367	-12.092	-35.000	-53.516
-1.209	-24.325	-1.209	-12.787	-2.367	-47.500	-62.315
-14.871	39.528	-14.871	-1.209	-12.787	-32.750	-49.811
-5.377	-21.156	-5.377	-14.871	-1.209	-43.000	-63.936
-22.975	49.058	-22.975	-5.377	-14.871	-24.000	-55.831
-12.787	-20.243	-12.787	-22.975	-5.377	-35.000	-66.483
-27.837	49.429	-27.837	-12.787	-22.975	-18.750	-50.737
