# Supplementary material for: Identification of Haptic Based Guiding Using Hard Reins
Source: PLoS One. 2015 Jul 22;10(7):e0132020. doi: 10.1371/journal.pone.0132020 (PMC4511788; doi:10.1371/journal.pone.0132020)
Supplement: S10 File — (ZIP) [file pone.0132020.s010.zip › ReachingData/-45/Subject6/1.xls]

-45.204	95.922	-45.204	0.000	0.000	0.000	0.204
-39.183	-18.923	-39.183	-45.204	0.000	-6.500	-10.911
-43.583	41.842	-43.583	-39.183	-45.204	-1.750	2.751
-44.277	28.343	-44.277	-43.583	-39.183	-1.000	-16.005
-30.384	0.976	-30.384	-44.277	-43.583	-16.000	-16.005
-30.384	32.928	-30.384	-30.384	-44.277	-16.000	-16.236
-30.616	21.791	-30.616	-30.384	-30.384	-15.750	-16.468
-25.059	9.476	-25.059	-30.616	-30.384	-21.750	-16.468
-25.522	23.200	-25.522	-25.059	-30.616	-21.250	-7.206
-20.891	7.676	-20.891	-25.522	-25.059	-26.250	-21.331
-21.122	19.012	-21.122	-20.891	-25.522	-26.000	-4.891
-20.891	14.122	-20.891	-21.122	-20.891	-26.250	-14.152
-20.659	14.347	-20.659	-20.891	-21.122	-26.500	-2.343
-20.891	15.167	-20.891	-20.659	-20.891	-26.250	-15.773
-18.807	10.029	-18.807	-20.891	-20.659	-28.500	-0.491
-18.807	14.928	-18.807	-18.807	-20.891	-28.500	-14.616
-18.344	12.201	-18.344	-18.807	-18.807	-29.000	-0.028
-18.344	13.247	-18.344	-18.344	-18.807	-29.000	-14.616
-21.585	19.738	-21.585	-18.344	-18.344	-25.500	0.204
-34.321	39.442	-34.321	-21.585	-18.344	-11.750	-17.394
-27.374	-1.341	-27.374	-34.321	-21.585	-19.250	0.667
-27.374	25.004	-27.374	-27.374	-34.321	-19.250	-9.290
-16.260	-4.395	-16.260	-27.374	-27.374	-31.250	-9.753
