# Supplementary material for: Identification of Haptic Based Guiding Using Hard Reins
Source: PLoS One. 2015 Jul 22;10(7):e0132020. doi: 10.1371/journal.pone.0132020 (PMC4511788; doi:10.1371/journal.pone.0132020)
Supplement: S10 File — (ZIP) [file pone.0132020.s010.zip › ReachingData/-45/Subject6/2.xls]

-45.204	95.922	-45.204	0.000	0.000	0.000	0.204
-37.794	-21.871	-37.794	-45.204	0.000	-8.000	-10.911
-45.898	49.893	-45.898	-37.794	-45.204	0.750	2.751
-35.247	2.789	-35.247	-45.898	-37.794	-10.750	-16.005
-35.478	34.115	-35.478	-35.247	-45.898	-10.500	-16.005
-28.069	8.953	-28.069	-35.478	-35.247	-18.500	-16.236
-31.542	33.248	-31.542	-28.069	-35.478	-14.750	-16.468
-33.395	23.135	-33.395	-31.542	-28.069	-12.750	-16.468
-33.858	22.842	-33.858	-33.395	-31.542	-12.250	-7.206
-40.341	37.104	-40.341	-33.858	-33.395	-5.250	-21.331
-30.848	2.707	-30.848	-40.341	-33.858	-15.500	-4.891
-31.311	30.553	-31.311	-30.848	-40.341	-15.000	-14.152
-25.753	9.769	-25.753	-31.311	-30.848	-21.000	-2.343
-27.837	27.127	-27.837	-25.753	-31.311	-18.750	-15.773
-21.585	4.503	-21.585	-27.837	-25.753	-25.500	-0.491
-24.827	27.243	-24.827	-21.585	-27.837	-22.000	-14.616
-29.921	25.500	-29.921	-24.827	-21.585	-16.500	-0.028
-17.186	-10.313	-17.186	-29.921	-24.827	-30.250	-14.616
-17.881	24.181	-17.881	-17.186	-29.921	-29.500	0.204
-13.713	3.109	-13.713	-17.881	-17.186	-34.000	-17.394
-13.944	13.593	-13.944	-13.713	-17.881	-33.750	0.667
-11.397	4.176	-11.397	-13.944	-13.713	-36.500	-9.290
-11.397	10.121	-11.397	-11.397	-13.944	-36.500	-9.753
