# Supplementary material for: Identification of Haptic Based Guiding Using Hard Reins
Source: PLoS One. 2015 Jul 22;10(7):e0132020. doi: 10.1371/journal.pone.0132020 (PMC4511788; doi:10.1371/journal.pone.0132020)
Supplement: S10 File — (ZIP) [file pone.0132020.s010.zip › ReachingData/-45/Subject6/3.xls]

-45.204	95.922	-45.204	0.000	0.000	0.000	0.204
-37.331	-22.854	-37.331	-45.204	0.000	-8.500	-10.911
-47.288	53.886	-47.288	-37.331	-45.204	2.250	2.751
-39.646	8.600	-39.646	-47.288	-37.331	-6.000	-16.005
-39.878	34.679	-39.878	-39.646	-47.288	-5.750	-16.005
-32.700	12.529	-32.700	-39.878	-39.646	-13.500	-16.236
-28.995	21.069	-28.995	-32.700	-39.878	-17.500	-16.468
-23.438	11.634	-23.438	-28.995	-32.700	-23.500	-16.468
-23.206	20.590	-23.206	-23.438	-28.995	-23.750	-7.206
-20.659	11.057	-20.659	-23.206	-23.438	-26.500	-21.331
-21.585	18.579	-21.585	-20.659	-23.206	-25.500	-4.891
-17.881	6.495	-17.881	-21.585	-20.659	-29.500	-14.152
-12.787	4.826	-12.787	-17.881	-21.585	-35.000	-2.343
-13.018	13.719	-13.018	-12.787	-17.881	-34.750	-15.773
-11.860	6.475	-11.860	-13.018	-12.787	-36.000	-0.491
-12.092	9.775	-12.092	-11.860	-13.018	-35.750	-14.616
-11.397	6.809	-11.397	-12.092	-11.860	-36.500	-0.028
-11.629	9.062	-11.629	-11.397	-12.092	-36.250	-14.616
-9.082	2.553	-9.082	-11.629	-11.397	-39.000	0.204
-8.619	7.516	-8.619	-9.082	-11.629	-39.500	-17.394
-8.619	6.429	-8.619	-8.619	-9.082	-39.500	0.667
-8.387	5.550	-8.387	-8.619	-8.619	-39.750	-9.290
-9.082	7.547	-9.082	-8.387	-8.619	-39.000	-9.753
