# Supplementary material for: Identification of Haptic Based Guiding Using Hard Reins
Source: PLoS One. 2015 Jul 22;10(7):e0132020. doi: 10.1371/journal.pone.0132020 (PMC4511788; doi:10.1371/journal.pone.0132020)
Supplement: S10 File — (ZIP) [file pone.0132020.s010.zip › ReachingData/-45/Subject7/1.xls]

-45.204	95.922	-45.204	0.000	0.000	0.000	0.204
-34.321	-29.241	-34.321	-45.204	0.000	-11.750	11.781
-46.130	58.227	-46.130	-34.321	-45.204	1.000	6.687
-36.636	2.308	-36.636	-46.130	-34.321	-9.250	16.875
-36.405	33.137	-36.405	-36.636	-46.130	-9.500	20.812
-30.848	13.921	-30.848	-36.405	-36.636	-15.500	23.127
-30.384	25.293	-30.384	-30.848	-36.405	-16.000	22.201
-11.860	-17.621	-11.860	-30.384	-30.848	-36.000	23.822
-13.018	26.275	-13.018	-11.860	-30.384	-34.750	27.063
3.422	-26.729	3.422	-13.018	-11.860	-52.500	27.527
-1.904	22.663	-1.904	3.422	-13.018	-46.750	31.000
6.200	-20.320	6.200	-1.904	3.422	-55.500	31.694
1.569	12.264	1.569	6.200	-1.904	-50.500	36.325
4.580	-11.364	4.580	1.569	6.200	-53.750	36.094
4.811	-1.182	4.811	4.580	1.569	-54.000	40.493
5.043	-3.670	5.043	4.811	4.580	-54.250	39.799
5.043	-3.341	5.043	5.043	4.811	-54.250	43.967
5.274	-4.026	5.274	5.043	5.043	-54.500	43.967
5.506	-3.995	5.506	5.274	5.043	-54.750	46.282
5.274	-3.174	5.274	5.506	5.274	-54.500	46.282
4.811	-2.908	4.811	5.274	5.506	-54.000	41.419
4.811	-3.760	4.811	4.811	5.274	-54.000	45.124
3.190	0.067	3.190	4.811	4.811	-52.250	45.587
