# Supplementary material for: Identification of Haptic Based Guiding Using Hard Reins
Source: PLoS One. 2015 Jul 22;10(7):e0132020. doi: 10.1371/journal.pone.0132020 (PMC4511788; doi:10.1371/journal.pone.0132020)
Supplement: S10 File — (ZIP) [file pone.0132020.s010.zip › ReachingData/-45/Subject7/2.xls]

-45.204	95.922	-45.204	0.000	0.000	0.000	0.204
-36.636	-24.328	-36.636	-45.204	0.000	-9.250	11.781
-42.657	45.628	-42.657	-36.636	-45.204	-2.750	6.687
-18.344	-26.728	-18.344	-42.657	-36.636	-29.000	16.875
-20.659	38.122	-20.659	-18.344	-42.657	-26.500	20.812
1.106	-33.643	1.106	-20.659	-18.344	-50.000	23.127
3.422	12.529	3.422	1.106	-20.659	-52.500	22.201
15.694	-32.000	15.694	3.422	1.106	-65.750	23.822
14.536	-3.000	14.536	15.694	3.422	-64.500	27.063
12.684	-7.228	12.684	14.536	15.694	-62.500	27.527
13.147	-11.425	13.147	12.684	14.536	-63.000	31.000
15.926	-14.725	15.926	13.147	12.684	-66.000	31.694
16.157	-9.330	16.157	15.926	13.147	-66.250	36.325
13.610	-5.728	13.610	16.157	15.926	-63.500	36.094
9.674	-3.320	9.674	13.610	16.157	-59.250	40.493
11.526	-14.007	11.526	9.674	13.610	-61.250	39.799
10.137	-3.581	10.137	11.526	9.674	-59.750	43.967
10.137	-8.269	10.137	10.137	11.526	-59.750	43.967
9.905	-6.615	9.905	10.137	10.137	-59.500	46.282
9.905	-7.137	9.905	9.905	10.137	-59.500	46.282
9.905	-6.944	9.905	9.905	9.905	-59.500	41.419
9.442	-5.961	9.442	9.905	9.905	-59.000	45.124
9.674	-7.498	9.674	9.442	9.905	-59.250	45.587
