# Supplementary material for: Identification of Haptic Based Guiding Using Hard Reins
Source: PLoS One. 2015 Jul 22;10(7):e0132020. doi: 10.1371/journal.pone.0132020 (PMC4511788; doi:10.1371/journal.pone.0132020)
Supplement: S10 File — (ZIP) [file pone.0132020.s010.zip › ReachingData/-45/Subject7/3.xls]

-45.204	95.922	-45.204	0.000	0.000	0.000	0.204
-37.099	-23.345	-37.099	-45.204	0.000	-8.750	11.781
-40.804	40.651	-40.804	-37.099	-45.204	-4.750	6.687
-28.300	-1.030	-28.300	-40.804	-37.099	-18.250	16.875
-22.049	17.038	-22.049	-28.300	-40.804	-25.000	20.812
-10.703	-3.387	-10.703	-22.049	-28.300	-37.250	23.127
-10.471	16.508	-10.471	-10.703	-22.049	-37.500	22.201
1.106	-17.033	1.106	-10.471	-10.703	-50.000	23.822
-2.598	16.776	-2.598	1.106	-10.471	-46.000	27.063
8.516	-24.864	8.516	-2.598	1.106	-58.000	27.527
7.358	5.790	7.358	8.516	-2.598	-56.750	31.000
7.821	-7.110	7.821	7.358	8.516	-57.250	31.694
4.811	1.292	4.811	7.821	7.358	-54.000	36.325
4.580	-5.401	4.580	4.811	7.821	-53.750	36.094
-5.377	17.724	-5.377	4.580	4.811	-43.000	40.493
-0.746	-14.391	-0.746	-5.377	4.580	-48.000	39.799
-11.629	27.493	-11.629	-0.746	-5.377	-36.250	43.967
-3.525	-18.154	-3.525	-11.629	-0.746	-45.000	43.967
-10.240	23.503	-10.240	-3.525	-11.629	-37.750	46.282
3.422	-27.432	3.422	-10.240	-3.525	-52.500	46.282
3.422	9.036	3.422	3.422	-10.240	-52.500	41.419
3.422	-2.399	3.422	3.422	3.422	-52.500	45.124
3.422	-2.399	3.422	3.422	3.422	-52.500	45.587
