# Supplementary material for: Identification of Haptic Based Guiding Using Hard Reins
Source: PLoS One. 2015 Jul 22;10(7):e0132020. doi: 10.1371/journal.pone.0132020 (PMC4511788; doi:10.1371/journal.pone.0132020)
Supplement: S10 File — (ZIP) [file pone.0132020.s010.zip › ReachingData/-45/Subject8/1.xls]

-45.204	95.922	-45.204	0.000	0.000	0.000	0.204
-28.764	-41.033	-28.764	-45.204	0.000	-17.750	-16.236
-48.677	76.180	-48.677	-28.764	-45.204	3.750	3.677
-39.183	-2.690	-39.183	-48.677	-28.764	-6.500	-5.817
-47.519	53.102	-47.519	-39.183	-48.677	2.500	2.519
-35.478	0.784	-35.478	-47.519	-39.183	-10.500	-9.521
-48.677	62.955	-48.677	-35.478	-47.519	3.750	3.677
-34.784	-6.405	-34.784	-48.677	-35.478	-11.250	-10.216
-46.130	60.088	-46.130	-34.784	-48.677	1.000	1.130
-33.395	-4.184	-33.395	-46.130	-34.784	-12.750	-11.605
-47.519	64.041	-47.519	-33.395	-46.130	2.500	2.519
-34.784	-5.536	-34.784	-47.519	-33.395	-11.250	-10.216
-46.824	60.593	-46.824	-34.784	-47.519	1.750	1.824
-34.089	-4.278	-34.089	-46.824	-34.784	-12.000	-10.911
-46.593	61.089	-46.593	-34.089	-46.824	1.500	1.593
-32.005	-8.759	-32.005	-46.593	-34.089	-14.250	-12.995
-47.519	67.566	-47.519	-32.005	-46.593	2.500	2.519
-32.237	-12.103	-32.237	-47.519	-32.005	-14.000	-12.763
-48.214	69.292	-48.214	-32.237	-47.519	3.250	3.214
-32.005	-13.969	-32.005	-48.214	-32.237	-14.250	-12.995
-47.056	67.940	-47.056	-32.005	-48.214	2.000	2.056
-32.005	-11.549	-32.005	-47.056	-32.005	-14.250	-12.995
-46.824	66.480	-46.824	-32.005	-47.056	1.750	1.824
