# Supplementary material for: Identification of Haptic Based Guiding Using Hard Reins
Source: PLoS One. 2015 Jul 22;10(7):e0132020. doi: 10.1371/journal.pone.0132020 (PMC4511788; doi:10.1371/journal.pone.0132020)
Supplement: S10 File — (ZIP) [file pone.0132020.s010.zip › ReachingData/-45/Subject8/2.xls]

-45.204	95.922	-45.204	0.000	0.000	0.000	0.204
-24.133	-50.860	-24.133	-45.204	0.000	-22.750	-16.236
-35.015	57.647	-35.015	-24.133	-45.204	-11.000	3.677
-25.753	-4.217	-25.753	-35.015	-24.133	-21.000	-5.817
-25.059	24.331	-25.059	-25.753	-35.015	-21.750	2.519
-19.038	5.373	-19.038	-25.059	-25.753	-28.250	-9.521
-16.491	12.980	-16.491	-19.038	-25.059	-31.000	3.677
-12.324	4.848	-12.324	-16.491	-19.038	-35.500	-10.216
-10.008	7.214	-10.008	-12.324	-16.491	-38.000	1.130
-6.998	2.566	-6.998	-10.008	-12.324	-41.250	-11.605
-4.682	2.511	-4.682	-6.998	-10.008	-43.750	2.519
-3.062	1.781	-3.062	-4.682	-6.998	-45.500	-10.216
-1.672	0.555	-1.672	-3.062	-4.682	-47.000	1.824
-0.283	-0.613	-0.283	-1.672	-3.062	-48.500	-10.911
2.033	-3.552	2.033	-0.283	-1.672	-51.000	1.593
-0.514	5.918	-0.514	2.033	-0.283	-48.250	-12.995
1.569	-6.193	1.569	-0.514	2.033	-50.500	2.519
-0.978	6.049	-0.978	1.569	-0.514	-47.750	-12.763
0.643	-4.886	0.643	-0.978	1.569	-49.500	3.214
-2.598	7.785	-2.598	0.643	-0.978	-46.000	-12.995
-1.441	-3.349	-1.441	-2.598	0.643	-47.250	2.056
-6.535	12.789	-6.535	-1.441	-2.598	-41.750	-12.995
-3.062	-7.053	-3.062	-6.535	-1.441	-45.500	1.824
