# Supplementary material for: Identification of Haptic Based Guiding Using Hard Reins
Source: PLoS One. 2015 Jul 22;10(7):e0132020. doi: 10.1371/journal.pone.0132020 (PMC4511788; doi:10.1371/journal.pone.0132020)
Supplement: S10 File — (ZIP) [file pone.0132020.s010.zip › ReachingData/-45/Subject8/3.xls]

-45.204	95.922	-45.204	0.000	0.000	0.000	0.204
-33.858	-30.224	-33.858	-45.204	0.000	-12.250	-16.236
-44.046	54.850	-44.046	-33.858	-45.204	-1.250	3.677
-34.784	2.695	-34.784	-44.046	-33.858	-11.250	-5.817
-33.163	28.696	-33.163	-34.784	-44.046	-13.000	2.519
-26.680	10.846	-26.680	-33.163	-34.784	-20.000	-9.521
-23.438	17.250	-23.438	-26.680	-33.163	-23.500	3.677
-18.112	7.842	-18.112	-23.438	-26.680	-29.250	-10.216
-12.787	5.853	-12.787	-18.112	-23.438	-35.000	1.130
-8.156	3.594	-8.156	-12.787	-18.112	-40.000	-11.605
-3.756	0.258	-3.756	-8.156	-12.787	-44.750	2.519
-0.514	-0.563	-0.514	-3.756	-8.156	-48.250	-10.216
2.264	-2.822	2.264	-0.514	-3.756	-51.250	1.824
4.580	-4.175	4.580	2.264	-0.514	-53.750	-10.911
1.801	4.624	1.801	4.580	2.264	-50.750	1.593
4.117	-8.502	4.117	1.801	4.580	-53.250	-12.995
-2.598	13.301	-2.598	4.117	1.801	-46.000	2.519
1.569	-12.643	1.569	-2.598	4.117	-50.500	-12.763
-11.629	30.395	-11.629	1.569	-2.598	-36.250	3.214
2.264	-32.376	2.264	-11.629	1.569	-51.250	-12.995
-29.690	77.847	-29.690	2.264	-11.629	-16.750	2.056
-21.122	-24.113	-21.122	-29.690	2.264	-26.000	-12.995
-42.888	68.164	-42.888	-21.122	-29.690	-2.500	1.824
