# Supplementary material for: Identification of Haptic Based Guiding Using Hard Reins
Source: PLoS One. 2015 Jul 22;10(7):e0132020. doi: 10.1371/journal.pone.0132020 (PMC4511788; doi:10.1371/journal.pone.0132020)
Supplement: S10 File — (ZIP) [file pone.0132020.s010.zip › ReachingData/-45/Subject8/4.xls]

-45.204	95.922	-45.204	0.000	0.000	0.000	0.204
-34.552	-28.750	-34.552	-45.204	0.000	-11.500	-16.236
-48.677	63.109	-48.677	-34.552	-45.204	3.750	3.677
-38.952	1.664	-38.952	-48.677	-34.552	-6.750	-5.817
-36.636	30.532	-36.636	-38.952	-48.677	-9.250	2.519
-21.817	-3.826	-21.817	-36.636	-38.952	-25.250	-9.521
-21.122	26.223	-21.122	-21.817	-36.636	-26.000	3.677
-10.934	-6.231	-10.934	-21.122	-21.817	-37.000	-10.216
-10.934	16.192	-10.934	-10.934	-21.122	-37.000	1.130
1.106	-17.885	1.106	-10.934	-10.934	-50.000	-11.605
-2.830	17.655	-2.830	1.106	-10.934	-45.750	2.519
4.348	-16.543	4.348	-2.830	1.106	-53.500	-10.216
-3.062	18.683	-3.062	4.348	-2.830	-45.500	1.824
5.506	-22.236	5.506	-3.062	4.348	-54.750	-10.911
-4.682	24.931	-4.682	5.506	-3.062	-43.750	1.593
3.653	-22.934	3.653	-4.682	5.506	-52.750	-12.995
-4.451	21.613	-4.451	3.653	-4.682	-44.000	2.519
-0.283	-12.508	-0.283	-4.451	3.653	-48.500	-12.763
-3.525	10.566	-3.525	-0.283	-4.451	-45.000	3.214
0.180	-8.104	0.180	-3.525	-0.283	-49.000	-12.995
-4.682	13.293	-4.682	0.180	-3.525	-43.750	2.056
0.875	-12.580	0.875	-4.682	0.180	-49.750	-12.995
-8.850	24.675	-8.850	0.875	-4.682	-39.250	1.824
