# Supplementary material for: Identification of Haptic Based Guiding Using Hard Reins
Source: PLoS One. 2015 Jul 22;10(7):e0132020. doi: 10.1371/journal.pone.0132020 (PMC4511788; doi:10.1371/journal.pone.0132020)
Supplement: S10 File — (ZIP) [file pone.0132020.s010.zip › ReachingData/-45/Subject8/5.xls]

-45.204	95.922	-45.204	0.000	0.000	0.000	0.204
-35.247	-27.276	-35.247	-45.204	0.000	-10.750	-16.236
-49.140	62.523	-49.140	-35.247	-45.204	4.250	3.677
-36.173	-4.697	-36.173	-49.140	-35.247	-9.750	-5.817
-47.751	60.778	-47.751	-36.173	-49.140	2.750	2.519
-29.921	-14.051	-29.921	-47.751	-36.173	-16.500	-9.521
-38.257	53.587	-38.257	-29.921	-47.751	-7.500	3.677
-32.005	6.575	-32.005	-38.257	-29.921	-14.250	-10.216
-27.143	17.350	-27.143	-32.005	-38.257	-19.500	1.130
-20.196	8.357	-20.196	-27.143	-32.005	-27.000	-11.605
-12.092	2.775	-12.092	-20.196	-27.143	-35.750	2.519
-7.229	4.941	-7.229	-12.092	-20.196	-41.000	-10.216
-1.672	-2.655	-1.672	-7.229	-12.092	-47.000	1.824
-0.746	3.858	-0.746	-1.672	-7.229	-48.000	-10.911
2.727	-6.072	2.727	-0.746	-1.672	-51.750	1.593
-0.978	8.857	-0.978	2.727	-0.746	-47.750	-12.995
2.496	-9.786	2.496	-0.978	2.727	-51.500	2.519
-6.303	19.829	-6.303	2.496	-0.978	-42.000	-12.763
0.875	-18.178	0.875	-6.303	2.496	-49.750	3.214
-11.166	30.945	-11.166	0.875	-6.303	-36.750	-12.995
0.180	-26.327	0.180	-11.166	0.875	-49.000	2.056
-25.059	62.927	-25.059	0.180	-11.166	-21.750	-12.995
-13.713	-27.635	-13.713	-25.059	0.180	-34.000	1.824
