# Supplementary material for: Identification of Haptic Based Guiding Using Hard Reins
Source: PLoS One. 2015 Jul 22;10(7):e0132020. doi: 10.1371/journal.pone.0132020 (PMC4511788; doi:10.1371/journal.pone.0132020)
Supplement: S10 File — (ZIP) [file pone.0132020.s010.zip › ReachingData/-45/Subject9/1.xls]

-45.204	95.922	-45.204	0.000	0.000	0.000	0.204
-32.237	-33.663	-32.237	-45.204	0.000	-14.000	15.254
-36.173	41.804	-36.173	-32.237	-45.204	-9.750	1.593
-31.079	11.253	-31.079	-36.173	-32.237	-15.250	21.506
-24.827	12.784	-24.827	-31.079	-36.173	-22.000	15.486
-19.502	11.336	-19.502	-24.827	-31.079	-27.750	50.218
-15.102	8.793	-15.102	-19.502	-24.827	-32.500	23.822
-11.860	7.390	-11.860	-15.102	-19.502	-36.000	55.776
-8.387	3.657	-8.387	-11.860	-15.102	-39.750	36.094
-7.924	7.804	-7.924	-8.387	-11.860	-40.250	64.111
-6.072	2.012	-6.072	-7.924	-8.387	-42.250	43.272
-4.219	1.876	-4.219	-6.072	-7.924	-44.250	58.091
-4.914	5.982	-4.914	-4.219	-6.072	-43.500	47.671
-5.145	3.355	-5.145	-4.914	-4.219	-43.250	61.564
-5.145	3.413	-5.145	-5.145	-4.914	-43.250	50.681
-5.145	3.607	-5.145	-5.145	-5.145	-43.250	69.669
-5.377	4.098	-5.377	-5.145	-5.145	-43.000	53.692
-5.609	4.067	-5.609	-5.377	-5.145	-42.750	77.078
-6.072	4.720	-6.072	-5.609	-5.377	-42.250	65.501
-5.609	2.886	-5.609	-6.072	-5.609	-42.750	60.638
-5.609	4.319	-5.609	-5.609	-6.072	-42.750	60.638
-5.609	3.932	-5.609	-5.609	-5.609	-42.750	60.407
-5.609	3.932	-5.609	-5.609	-5.609	-42.750	60.638
