# Supplementary material for: Identification of Haptic Based Guiding Using Hard Reins
Source: PLoS One. 2015 Jul 22;10(7):e0132020. doi: 10.1371/journal.pone.0132020 (PMC4511788; doi:10.1371/journal.pone.0132020)
Supplement: S10 File — (ZIP) [file pone.0132020.s010.zip › ReachingData/-45/Subject9/2.xls]

-45.204	95.922	-45.204	0.000	0.000	0.000	0.204
-31.542	-35.137	-31.542	-45.204	0.000	-14.750	15.254
-35.942	42.881	-35.942	-31.542	-45.204	-10.000	1.593
-23.901	-4.037	-23.901	-35.942	-31.542	-23.000	21.506
-23.901	26.833	-23.901	-23.901	-35.942	-23.000	15.486
-6.535	-20.097	-6.535	-23.901	-23.901	-41.750	50.218
-11.860	30.417	-11.860	-6.535	-23.901	-36.000	23.822
-3.062	-14.815	-3.062	-11.860	-6.535	-45.500	55.776
-6.998	17.864	-6.998	-3.062	-11.860	-41.250	36.094
3.190	-20.009	3.190	-6.998	-3.062	-52.250	64.111
-3.062	19.558	-3.062	3.190	-6.998	-45.500	43.272
5.969	-22.249	5.969	-3.062	3.190	-55.250	58.091
-0.978	18.115	-0.978	5.969	-3.062	-47.750	47.671
7.590	-23.309	7.590	-0.978	5.969	-57.000	61.564
2.264	13.151	2.264	7.590	-0.978	-51.250	50.681
7.127	-16.363	7.127	2.264	7.590	-56.500	69.669
3.885	5.953	3.885	7.127	2.264	-53.000	53.692
3.885	-5.437	3.885	3.885	7.127	-53.000	77.078
2.959	-0.758	2.959	3.885	3.885	-52.000	65.501
2.959	-2.849	2.959	2.959	3.885	-52.000	60.638
1.801	0.383	1.801	2.959	2.959	-50.750	60.638
1.801	-2.232	1.801	1.801	2.959	-50.750	60.407
1.801	-1.263	1.801	1.801	1.801	-50.750	60.638
