# Supplementary material for: Identification of Haptic Based Guiding Using Hard Reins
Source: PLoS One. 2015 Jul 22;10(7):e0132020. doi: 10.1371/journal.pone.0132020 (PMC4511788; doi:10.1371/journal.pone.0132020)
Supplement: S10 File — (ZIP) [file pone.0132020.s010.zip › ReachingData/-45/Subject9/3.xls]

-45.204	95.922	-45.204	0.000	0.000	0.000	0.204
-32.931	-32.189	-32.931	-45.204	0.000	-13.250	15.254
-37.331	42.692	-37.331	-32.931	-45.204	-8.500	1.593
-25.059	-3.555	-25.059	-37.331	-32.931	-21.750	21.506
-24.596	26.855	-24.596	-25.059	-37.331	-22.250	15.486
-12.787	-7.430	-12.787	-24.596	-25.059	-35.000	50.218
-17.186	28.183	-17.186	-12.787	-24.596	-30.250	23.822
-8.619	-9.815	-8.619	-17.186	-12.787	-39.500	55.776
-11.860	20.091	-11.860	-8.619	-17.186	-36.000	36.094
-5.377	-8.157	-5.377	-11.860	-8.619	-43.000	64.111
-5.145	8.705	-5.145	-5.377	-11.860	-43.250	43.272
-1.672	-3.569	-1.672	-5.145	-5.377	-47.000	58.091
-1.672	4.079	-1.672	-1.672	-5.145	-47.000	47.671
-1.672	1.172	-1.672	-1.672	-1.672	-47.000	61.564
-1.441	0.681	-1.441	-1.672	-1.672	-47.250	50.681
-1.441	1.204	-1.441	-1.441	-1.672	-47.250	69.669
-1.209	0.519	-1.209	-1.441	-1.441	-47.500	53.692
-1.209	1.041	-1.209	-1.209	-1.441	-47.500	77.078
-0.978	0.356	-0.978	-1.209	-1.209	-47.750	65.501
-0.978	0.879	-0.978	-0.978	-1.209	-47.750	60.638
-1.209	1.177	-1.209	-0.978	-0.978	-47.500	60.638
-0.978	0.162	-0.978	-1.209	-0.978	-47.750	60.407
-0.978	0.879	-0.978	-0.978	-1.209	-47.750	60.638
