# Supplementary material for: Identification of Haptic Based Guiding Using Hard Reins
Source: PLoS One. 2015 Jul 22;10(7):e0132020. doi: 10.1371/journal.pone.0132020 (PMC4511788; doi:10.1371/journal.pone.0132020)
Supplement: S10 File — (ZIP) [file pone.0132020.s010.zip › ReachingData/-65/Subject10/1.xls]

-65.204	138.362	-65.204	0.000	0.000	0.000	0.204
-48.532	-44.245	-48.532	-65.204	0.000	-18.000	-16.468
-66.130	85.318	-66.130	-48.532	-65.204	1.000	1.130
-57.562	13.448	-57.562	-66.130	-48.532	-8.250	-7.438
-49.227	29.834	-49.227	-57.562	-66.130	-17.250	-15.773
-41.817	25.762	-41.817	-49.227	-57.562	-25.250	-23.183
-48.995	50.747	-48.995	-41.817	-49.227	-17.500	-16.005
-50.384	31.286	-50.384	-48.995	-41.817	-16.000	-14.616
-41.585	15.485	-41.585	-50.384	-48.995	-25.500	-23.415
-39.733	32.585	-39.733	-41.585	-50.384	-27.500	-25.267
-38.807	27.438	-38.807	-39.733	-41.585	-28.500	-26.193
-37.186	24.539	-37.186	-38.807	-39.733	-30.250	-27.814
-52.468	59.853	-52.468	-37.186	-38.807	-13.750	-12.532
-57.099	33.816	-57.099	-52.468	-37.186	-8.750	-7.901
-47.837	16.497	-47.837	-57.099	-52.468	-18.750	-17.163
-41.585	28.020	-41.585	-47.837	-57.099	-25.500	-23.415
-49.921	52.073	-49.921	-41.585	-47.837	-16.500	-15.079
-50.384	29.000	-50.384	-49.921	-41.585	-16.000	-14.616
-42.975	19.209	-42.975	-50.384	-49.921	-24.000	-22.025
-39.270	28.466	-39.270	-42.975	-50.384	-28.000	-25.730
-34.639	20.802	-34.639	-39.270	-42.975	-33.000	-30.361
-42.975	45.847	-42.975	-34.639	-39.270	-24.000	-22.025
-48.764	35.432	-48.764	-42.975	-34.639	-17.750	-16.236
