# Supplementary material for: Identification of Haptic Based Guiding Using Hard Reins
Source: PLoS One. 2015 Jul 22;10(7):e0132020. doi: 10.1371/journal.pone.0132020 (PMC4511788; doi:10.1371/journal.pone.0132020)
Supplement: S10 File — (ZIP) [file pone.0132020.s010.zip › ReachingData/-65/Subject10/2.xls]

-65.204	138.362	-65.204	0.000	0.000	0.000	0.204
-51.542	-37.857	-51.542	-65.204	0.000	-14.750	-16.468
-62.657	71.150	-62.657	-51.542	-65.204	-2.750	1.130
-51.774	11.526	-51.774	-62.657	-51.542	-14.500	-7.438
-45.059	31.153	-45.059	-51.774	-62.657	-21.750	-15.773
-46.448	40.155	-46.448	-45.059	-51.774	-20.250	-23.183
-49.458	37.785	-49.458	-46.448	-45.059	-17.000	-16.005
-39.502	11.023	-39.502	-49.458	-46.448	-27.750	-14.616
-33.018	22.267	-33.018	-39.502	-49.458	-34.750	-23.415
-27.229	16.289	-27.229	-33.018	-39.502	-41.000	-25.267
-21.441	11.649	-21.441	-27.229	-33.018	-47.250	-26.193
-16.578	9.557	-16.578	-21.441	-27.229	-52.500	-27.814
-14.726	11.760	-14.726	-16.578	-21.441	-54.500	-12.532
-12.179	6.468	-12.179	-14.726	-16.578	-57.250	-7.901
-11.947	10.178	-11.947	-12.179	-14.726	-57.500	-17.163
-11.947	8.569	-11.947	-11.947	-12.179	-57.500	-23.415
-11.484	7.392	-11.484	-11.947	-11.947	-58.000	-15.079
-11.252	2.000	-11.252	-11.484	-11.947	-58.250	-14.616
-11.252	0.000	-11.252	-11.252	-11.484	-58.250	-22.025
-11.252	7.888	-11.252	-11.252	-11.252	-58.250	-25.730
-11.252	7.888	-11.252	-11.252	-11.252	-58.250	-30.361
-11.252	7.000	-11.252	-11.252	-11.252	-58.250	-22.025
-11.484	8.379	-11.484	-11.252	-11.252	-58.000	-16.236
