# Supplementary material for: Identification of Haptic Based Guiding Using Hard Reins
Source: PLoS One. 2015 Jul 22;10(7):e0132020. doi: 10.1371/journal.pone.0132020 (PMC4511788; doi:10.1371/journal.pone.0132020)
Supplement: S10 File — (ZIP) [file pone.0132020.s010.zip › ReachingData/-65/Subject10/3.xls]

-65.204	138.362	-65.204	0.000	0.000	0.000	0.204
-51.774	-37.366	-51.774	-65.204	0.000	-14.500	-16.468
-75.392	97.652	-75.392	-51.774	-65.204	11.000	1.130
-62.657	6.057	-62.657	-75.392	-51.774	-2.750	-7.438
-56.173	40.824	-56.173	-62.657	-75.392	-9.750	-15.773
-38.112	6.479	-38.112	-56.173	-62.657	-29.250	-23.183
-31.166	27.093	-31.166	-38.112	-56.173	-36.750	-16.005
-20.978	6.042	-20.978	-31.166	-38.112	-47.750	-14.616
-13.800	8.001	-13.800	-20.978	-31.166	-55.500	-23.415
-8.011	3.398	-8.011	-13.800	-20.978	-61.750	-25.267
-4.538	-6.000	-4.538	-8.011	-13.800	-65.500	-26.193
-17.736	34.095	-17.736	-4.538	-8.011	-51.250	-27.814
-8.242	-18.760	-8.242	-17.736	-4.538	-61.500	-12.532
-20.746	40.257	-20.746	-8.242	-17.736	-48.000	-7.901
-6.853	-25.404	-6.853	-20.746	-8.242	-63.000	-17.163
-41.122	89.152	-41.122	-6.853	-20.746	-26.000	-23.415
-28.156	-27.372	-28.156	-41.122	-6.853	-40.000	-15.079
-58.720	95.448	-58.720	-28.156	-41.122	-7.000	-14.616
-45.290	-12.918	-45.290	-58.720	-28.156	-21.500	-22.025
-57.562	69.031	-57.562	-45.290	-58.720	-8.250	-25.730
-43.669	0.599	-43.669	-57.562	-45.290	-23.250	-30.361
-51.542	58.947	-51.542	-43.669	-57.562	-14.750	-22.025
-41.354	7.922	-41.354	-51.542	-43.669	-25.750	-16.236
