# Supplementary material for: Identification of Haptic Based Guiding Using Hard Reins
Source: PLoS One. 2015 Jul 22;10(7):e0132020. doi: 10.1371/journal.pone.0132020 (PMC4511788; doi:10.1371/journal.pone.0132020)
Supplement: S10 File — (ZIP) [file pone.0132020.s010.zip › ReachingData/-65/Subject1/1.xls]

-65.204	138.362	-65.204	0.000	0.000	0.000	0.204
-54.784	-30.978	-54.784	-65.204	0.000	-11.250	19.422
-61.036	60.391	-61.036	-54.784	-65.204	-4.500	18.728
-52.931	20.356	-52.931	-61.036	-54.784	-13.250	31.463
-47.374	32.096	-47.374	-52.931	-61.036	-19.250	31.000
-40.891	24.103	-40.891	-47.374	-52.931	-26.250	42.346
-33.250	17.877	-33.250	-40.891	-47.374	-34.500	42.346
-25.377	12.998	-25.377	-33.250	-40.891	-43.000	52.534
-22.598	18.483	-22.598	-25.377	-33.250	-46.000	51.839
-17.273	6.866	-17.273	-22.598	-25.377	-51.750	60.175
-17.041	16.074	-17.041	-17.273	-22.598	-52.000	60.407
-13.800	5.261	-13.800	-17.041	-17.273	-55.500	61.333
-13.568	11.895	-13.568	-13.800	-17.041	-55.750	61.333
-10.789	3.809	-10.789	-13.568	-13.800	-58.750	61.101
-10.558	9.398	-10.558	-10.789	-13.568	-59.000	61.101
-8.937	4.155	-8.937	-10.558	-10.789	-60.750	59.944
-8.937	7.621	-8.937	-8.937	-10.558	-60.750	60.175
-9.169	6.756	-9.169	-8.937	-8.937	-60.500	59.944
-9.169	6.233	-9.169	-9.169	-8.937	-60.500	59.249
-9.169	6.427	-9.169	-9.169	-9.169	-60.500	59.249
-9.632	7.410	-9.632	-9.169	-9.169	-60.000	59.480
-9.632	6.364	-9.632	-9.632	-9.169	-60.000	60.870
-9.632	6.752	-9.632	-9.632	-9.632	-60.000	59.944
