# Supplementary material for: Identification of Haptic Based Guiding Using Hard Reins
Source: PLoS One. 2015 Jul 22;10(7):e0132020. doi: 10.1371/journal.pone.0132020 (PMC4511788; doi:10.1371/journal.pone.0132020)
Supplement: S10 File — (ZIP) [file pone.0132020.s010.zip › ReachingData/-65/Subject1/2.xls]

-65.204	138.362	-65.204	0.000	0.000	0.000	0.204
-56.636	-27.048	-56.636	-65.204	0.000	-9.250	19.422
-61.962	58.174	-61.962	-56.636	-65.204	-3.500	18.728
-56.636	27.677	-56.636	-61.962	-56.636	-9.250	31.463
-49.458	28.928	-49.458	-56.636	-61.962	-17.000	31.000
-42.743	26.429	-42.743	-49.458	-56.636	-24.250	42.346
-35.334	19.860	-35.334	-42.743	-49.458	-32.250	42.346
-28.156	15.739	-28.156	-35.334	-42.743	-40.000	52.534
-21.904	12.479	-21.904	-28.156	-35.334	-46.750	51.839
-18.894	14.200	-18.894	-21.904	-28.156	-50.000	60.175
-15.189	7.902	-15.189	-18.894	-21.904	-54.000	60.407
-13.800	10.800	-13.800	-15.189	-18.894	-55.500	61.333
-13.105	9.362	-13.105	-13.800	-15.189	-56.250	61.333
-11.947	7.311	-11.947	-13.105	-13.800	-57.500	61.101
-11.484	8.361	-11.484	-11.947	-13.105	-58.000	61.101
-10.326	5.981	-10.326	-11.484	-11.947	-59.250	59.944
-9.863	7.225	-9.863	-10.326	-11.484	-59.750	60.175
-9.863	7.302	-9.863	-9.863	-10.326	-59.750	59.944
-9.863	6.914	-9.863	-9.863	-9.863	-59.750	59.249
-9.863	6.914	-9.863	-9.863	-9.863	-59.750	59.249
-9.863	6.914	-9.863	-9.863	-9.863	-59.750	59.480
-9.863	6.914	-9.863	-9.863	-9.863	-59.750	60.870
-9.863	6.914	-9.863	-9.863	-9.863	-59.750	59.944
