# Supplementary material for: Identification of Haptic Based Guiding Using Hard Reins
Source: PLoS One. 2015 Jul 22;10(7):e0132020. doi: 10.1371/journal.pone.0132020 (PMC4511788; doi:10.1371/journal.pone.0132020)
Supplement: S10 File — (ZIP) [file pone.0132020.s010.zip › ReachingData/-65/Subject1/3.xls]

-65.204	138.362	-65.204	0.000	0.000	0.000	0.204
-56.868	-26.556	-56.868	-65.204	0.000	-9.000	19.422
-60.804	55.194	-60.804	-56.868	-65.204	-4.750	18.728
-57.099	31.467	-57.099	-60.804	-56.868	-8.750	31.463
-52.237	32.809	-52.237	-57.099	-60.804	-14.000	31.000
-45.753	26.930	-45.753	-52.237	-57.099	-21.000	42.346
-39.038	23.251	-39.038	-45.753	-52.237	-28.250	42.346
-30.934	15.789	-30.934	-39.038	-45.753	-37.000	52.534
-23.062	11.762	-23.062	-30.934	-39.038	-45.500	51.839
-20.746	17.842	-20.746	-23.062	-30.934	-48.000	60.175
-15.652	5.671	-15.652	-20.746	-23.062	-53.500	60.407
-15.652	15.236	-15.652	-15.652	-20.746	-53.500	61.333
-11.947	3.110	-11.947	-15.652	-15.652	-57.500	61.333
-11.947	11.476	-11.947	-11.947	-15.652	-57.500	61.101
-11.716	7.884	-11.716	-11.947	-11.947	-57.750	61.101
-11.716	8.406	-11.716	-11.716	-11.947	-57.750	59.944
-11.716	8.213	-11.716	-11.716	-11.716	-57.750	60.175
-11.716	8.213	-11.716	-11.716	-11.716	-57.750	59.944
-11.716	8.213	-11.716	-11.716	-11.716	-57.750	59.249
-11.716	8.213	-11.716	-11.716	-11.716	-57.750	59.249
-11.947	8.704	-11.947	-11.716	-11.716	-57.500	59.480
-11.947	8.181	-11.947	-11.947	-11.716	-57.500	60.870
-11.947	8.375	-11.947	-11.947	-11.947	-57.500	59.944
