# Supplementary material for: Identification of Haptic Based Guiding Using Hard Reins
Source: PLoS One. 2015 Jul 22;10(7):e0132020. doi: 10.1371/journal.pone.0132020 (PMC4511788; doi:10.1371/journal.pone.0132020)
Supplement: S10 File — (ZIP) [file pone.0132020.s010.zip › ReachingData/-65/Subject2/1.xls]

-65.204	138.362	-65.204	0.000	0.000	0.000	0.204
-57.562	-25.082	-57.562	-65.204	0.000	-8.250	2.288
-73.539	80.650	-73.539	-57.562	-65.204	9.000	2.519
-69.835	30.317	-69.835	-73.539	-57.562	5.000	-3.501
-56.868	24.539	-56.868	-69.835	-73.539	-9.000	-16.236
-47.374	30.572	-47.374	-56.868	-69.835	-19.250	-18.089
-40.196	25.924	-40.196	-47.374	-56.868	-27.000	-18.320
-31.860	16.497	-31.860	-40.196	-47.374	-36.000	-25.498
-25.840	16.536	-25.840	-31.860	-40.196	-42.500	-31.750
-21.441	13.817	-21.441	-25.840	-31.860	-47.250	-31.750
-20.051	15.764	-20.051	-21.441	-25.840	-48.750	-31.750
-15.652	5.883	-15.652	-20.051	-21.441	-53.500	0.204
-15.420	14.163	-15.420	-15.652	-20.051	-53.750	-7.438
-11.484	2.651	-11.484	-15.420	-15.652	-58.000	8.539
-11.484	11.345	-11.484	-11.484	-15.420	-58.000	4.835
-9.169	3.137	-9.169	-11.484	-11.484	-60.500	-8.132
-9.169	8.365	-9.169	-9.169	-11.484	-60.500	-17.626
-5.927	-0.452	-5.927	-9.169	-9.169	-64.000	-24.804
-5.927	6.868	-5.927	-5.927	-9.169	-64.000	-33.140
-2.685	-2.724	-2.685	-5.927	-5.927	-67.500	-39.160
-2.685	4.000	-2.685	-2.685	-5.927	-67.500	-43.559
0.325	-6.000	0.325	-2.685	-2.685	-70.750	-44.949
0.325	2.292	0.325	0.325	-2.685	-70.750	-49.348
