# Supplementary material for: Identification of Haptic Based Guiding Using Hard Reins
Source: PLoS One. 2015 Jul 22;10(7):e0132020. doi: 10.1371/journal.pone.0132020 (PMC4511788; doi:10.1371/journal.pone.0132020)
Supplement: S10 File — (ZIP) [file pone.0132020.s010.zip › ReachingData/-65/Subject2/2.xls]

-65.204	138.362	-65.204	0.000	0.000	0.000	0.204
-58.952	-22.134	-58.952	-65.204	0.000	-6.750	2.288
-66.361	62.281	-66.361	-58.952	-65.204	1.250	2.519
-60.804	28.525	-60.804	-66.361	-58.952	-4.750	-3.501
-51.311	27.130	-51.311	-60.804	-66.361	-15.000	-16.236
-42.743	25.735	-42.743	-51.311	-60.804	-24.250	-18.089
-35.102	20.919	-35.102	-42.743	-51.311	-32.500	-18.320
-29.545	19.210	-29.545	-35.102	-42.743	-38.500	-25.498
-22.830	11.113	-22.830	-29.545	-35.102	-45.750	-31.750
-16.347	7.866	-16.347	-22.830	-29.545	-52.750	-31.750
-16.347	16.886	-16.347	-16.347	-22.830	-52.750	-31.750
-9.863	-2.299	-9.863	-16.347	-16.347	-59.750	0.204
-9.863	12.341	-9.863	-9.863	-16.347	-59.750	-7.438
-4.306	-4.878	-4.306	-9.863	-9.863	-65.750	8.539
-4.306	5.000	-4.306	-4.306	-9.863	-65.750	4.835
-4.306	1.000	-4.306	-4.306	-4.306	-65.750	-8.132
-4.306	1.000	-4.306	-4.306	-4.306	-65.750	-17.626
-1.527	-3.000	-1.527	-4.306	-4.306	-68.750	-24.804
-1.527	-1.000	-1.527	-1.527	-4.306	-68.750	-33.140
-1.527	0.000	-1.527	-1.527	-1.527	-68.750	-39.160
-1.527	0.000	-1.527	-1.527	-1.527	-68.750	-43.559
-1.527	-1.000	-1.527	-1.527	-1.527	-68.750	-44.949
-1.759	0.000	-1.759	-1.527	-1.527	-68.500	-49.348
