# Supplementary material for: Identification of Haptic Based Guiding Using Hard Reins
Source: PLoS One. 2015 Jul 22;10(7):e0132020. doi: 10.1371/journal.pone.0132020 (PMC4511788; doi:10.1371/journal.pone.0132020)
Supplement: S10 File — (ZIP) [file pone.0132020.s010.zip › ReachingData/-65/Subject2/3.xls]

-65.204	138.362	-65.204	0.000	0.000	0.000	0.204
-58.257	-23.608	-58.257	-65.204	0.000	-7.500	2.288
-69.140	69.746	-69.140	-58.257	-65.204	4.250	2.519
-64.046	28.548	-64.046	-69.140	-58.257	-1.250	-3.501
-45.753	10.343	-45.753	-64.046	-69.140	-21.000	-16.236
-36.954	28.713	-36.954	-45.753	-64.046	-30.500	-18.089
-19.820	-3.090	-19.820	-36.954	-45.753	-49.000	-18.320
-20.283	29.218	-20.283	-19.820	-36.954	-48.500	-25.498
-12.642	-2.384	-12.642	-20.283	-19.820	-56.750	-31.750
-11.716	13.292	-11.716	-12.642	-20.283	-57.750	-31.750
-3.611	-8.209	-3.611	-11.716	-12.642	-66.500	-31.750
-3.611	8.000	-3.611	-3.611	-11.716	-66.500	0.204
-0.833	-10.000	-0.833	-3.611	-3.611	-69.500	-7.438
-0.833	2.909	-0.833	-0.833	-3.611	-69.500	8.539
-0.833	0.584	-0.833	-0.833	-0.833	-69.500	4.835
-0.833	0.584	-0.833	-0.833	-0.833	-69.500	-8.132
-0.833	0.584	-0.833	-0.833	-0.833	-69.500	-17.626
-1.064	1.000	-1.064	-0.833	-0.833	-69.250	-24.804
-1.064	0.552	-1.064	-1.064	-0.833	-69.250	-33.140
-1.064	0.000	-1.064	-1.064	-1.064	-69.250	-39.160
-1.064	0.000	-1.064	-1.064	-1.064	-69.250	-43.559
-0.833	-4.000	-0.833	-1.064	-1.064	-69.500	-44.949
-0.833	-3.000	-0.833	-0.833	-1.064	-69.500	-49.348
