# Supplementary material for: Identification of Haptic Based Guiding Using Hard Reins
Source: PLoS One. 2015 Jul 22;10(7):e0132020. doi: 10.1371/journal.pone.0132020 (PMC4511788; doi:10.1371/journal.pone.0132020)
Supplement: S10 File — (ZIP) [file pone.0132020.s010.zip › ReachingData/-65/Subject3/1.xls]

-65.204	138.362	-65.204	0.000	0.000	0.000	0.204
-60.573	-18.695	-60.573	-65.204	0.000	-5.000	30.305
-78.170	83.680	-78.170	-60.573	-65.204	14.000	25.211
-67.519	17.466	-67.519	-78.170	-60.573	2.500	45.356
-54.321	28.239	-54.321	-67.519	-78.170	-11.750	23.127
-46.216	31.929	-46.216	-54.321	-67.519	-20.500	49.987
-46.216	39.181	-46.216	-46.216	-54.321	-20.500	21.275
-46.680	33.380	-46.680	-46.216	-46.216	-20.000	45.819
-32.787	2.854	-32.787	-46.680	-46.216	-35.000	14.097
-33.944	37.069	-33.944	-32.787	-46.680	-33.750	47.208
-34.639	24.300	-34.639	-33.944	-32.787	-33.000	19.885
-21.209	-4.798	-21.209	-34.639	-33.944	-47.500	25.211
-21.209	26.108	-21.209	-21.209	-34.639	-47.500	25.443
-13.568	-1.347	-13.568	-21.209	-21.209	-55.750	49.524
-14.031	16.889	-14.031	-13.568	-21.209	-55.250	18.959
-5.695	-8.240	-5.695	-14.031	-13.568	-64.250	44.198
-5.927	11.461	-5.927	-5.695	-14.031	-64.000	18.728
-0.601	-16.000	-0.601	-5.927	-5.695	-69.750	47.440
-8.937	22.568	-8.937	-0.601	-5.927	-60.750	18.959
-1.527	-16.435	-1.527	-8.937	-0.601	-68.750	43.040
-9.169	7.000	-9.169	-1.527	-8.937	-60.500	20.580
-2.917	-13.235	-2.917	-9.169	-1.527	-67.250	38.178
-11.252	18.000	-11.252	-2.917	-9.169	-58.250	7.613
