# Supplementary material for: Identification of Haptic Based Guiding Using Hard Reins
Source: PLoS One. 2015 Jul 22;10(7):e0132020. doi: 10.1371/journal.pone.0132020 (PMC4511788; doi:10.1371/journal.pone.0132020)
Supplement: S10 File — (ZIP) [file pone.0132020.s010.zip › ReachingData/-65/Subject3/2.xls]

-65.204	138.362	-65.204	0.000	0.000	0.000	0.204
-61.267	-17.221	-61.267	-65.204	0.000	-4.250	30.305
-94.610	116.997	-94.610	-61.267	-65.204	31.750	25.211
-80.949	9.424	-80.949	-94.610	-61.267	17.000	45.356
-80.717	67.689	-80.717	-80.949	-94.610	16.750	23.127
-76.086	46.950	-76.086	-80.717	-80.949	11.750	49.987
-70.992	46.403	-70.992	-76.086	-80.717	6.250	21.275
-71.224	54.521	-71.224	-70.992	-76.086	6.500	45.819
-71.455	50.225	-71.455	-71.224	-70.992	6.750	14.097
-67.056	40.561	-67.056	-71.455	-71.224	2.000	47.208
-64.277	44.792	-64.277	-67.056	-71.455	-1.000	19.885
-59.415	37.066	-59.415	-64.277	-67.056	-6.250	25.211
-58.952	44.737	-58.952	-59.415	-64.277	-6.750	25.443
-55.247	33.851	-55.247	-58.952	-59.415	-10.750	49.524
-54.552	40.355	-54.552	-55.247	-58.952	-11.500	18.959
-50.616	30.470	-50.616	-54.552	-55.247	-15.750	44.198
-47.374	31.898	-47.374	-50.616	-54.552	-19.250	18.728
-47.143	35.431	-47.143	-47.374	-50.616	-19.500	47.440
-43.901	26.362	-43.901	-47.143	-47.374	-23.000	18.959
-28.850	1.550	-28.850	-43.901	-47.143	-39.250	43.040
-28.619	32.330	-28.619	-28.850	-43.901	-39.500	20.580
-27.229	17.307	-27.229	-28.619	-28.850	-41.000	38.178
-13.336	-9.230	-13.336	-27.229	-28.619	-56.000	7.613
