# Supplementary material for: Identification of Haptic Based Guiding Using Hard Reins
Source: PLoS One. 2015 Jul 22;10(7):e0132020. doi: 10.1371/journal.pone.0132020 (PMC4511788; doi:10.1371/journal.pone.0132020)
Supplement: S10 File — (ZIP) [file pone.0132020.s010.zip › ReachingData/-65/Subject3/3.xls]

-65.204	138.362	-65.204	0.000	0.000	0.000	0.204
-60.804	-18.203	-60.804	-65.204	0.000	-4.750	30.305
-80.717	88.562	-80.717	-60.804	-65.204	16.750	25.211
-75.623	29.106	-75.623	-80.717	-60.804	11.250	45.356
-62.193	28.777	-62.193	-75.623	-80.717	-3.250	23.127
-58.257	46.486	-58.257	-62.193	-75.623	-7.500	49.987
-51.542	29.884	-51.542	-58.257	-62.193	-14.750	21.275
-41.585	20.623	-41.585	-51.542	-58.257	-25.500	45.819
-21.441	-5.262	-21.441	-41.585	-51.542	-47.250	14.097
-21.904	32.874	-21.904	-21.441	-41.585	-46.750	47.208
-19.820	10.545	-19.820	-21.904	-21.441	-49.000	19.885
-19.820	15.638	-19.820	-19.820	-21.904	-49.000	25.211
-3.843	-21.000	-3.843	-19.820	-19.820	-66.250	25.443
-29.082	69.624	-29.082	-3.843	-19.820	-39.000	49.524
-28.387	-2.213	-28.387	-29.082	-3.843	-39.750	18.959
-46.216	58.315	-46.216	-28.387	-29.082	-20.500	44.198
-45.985	16.983	-45.985	-46.216	-28.387	-20.750	18.728
-25.840	-10.318	-25.840	-45.985	-46.216	-42.500	47.440
-25.840	34.975	-25.840	-25.840	-45.985	-42.500	18.959
-20.514	6.813	-20.514	-25.840	-25.840	-48.250	43.040
-15.883	9.011	-15.883	-20.514	-25.840	-53.250	20.580
-11.947	6.658	-11.947	-15.883	-20.514	-57.500	38.178
-11.021	0.000	-11.021	-11.947	-15.883	-58.500	7.613
