# Supplementary material for: Identification of Haptic Based Guiding Using Hard Reins
Source: PLoS One. 2015 Jul 22;10(7):e0132020. doi: 10.1371/journal.pone.0132020 (PMC4511788; doi:10.1371/journal.pone.0132020)
Supplement: S10 File — (ZIP) [file pone.0132020.s010.zip › ReachingData/-65/Subject4/1.xls]

-65.204	138.362	-65.204	0.000	0.000	0.000	0.204
-65.898	-7.394	-65.898	-65.204	0.000	0.750	44.198
-79.097	73.620	-79.097	-65.898	-65.204	15.000	20.580
-70.992	27.202	-70.992	-79.097	-65.898	6.250	46.745
-48.532	8.888	-48.532	-70.992	-79.097	-18.000	34.010
-34.407	22.848	-34.407	-48.532	-70.992	-33.250	56.702
-17.967	-38.000	-17.967	-34.407	-48.532	-51.000	44.661
-25.609	23.000	-25.609	-17.967	-34.407	-42.750	71.058
-10.558	-51.000	-10.558	-25.609	-17.967	-59.000	55.081
-20.978	13.000	-20.978	-10.558	-25.609	-47.750	69.669
-8.011	-46.000	-8.011	-20.978	-10.558	-61.750	59.944
-21.441	41.000	-21.441	-8.011	-20.978	-47.250	61.333
-34.407	31.305	-34.407	-21.441	-8.011	-33.250	59.944
-19.357	-28.000	-19.357	-34.407	-21.441	-49.500	68.974
-45.290	81.198	-45.290	-19.357	-34.407	-21.500	58.554
-42.743	4.637	-42.743	-45.290	-19.357	-24.250	70.363
-36.491	18.828	-36.491	-42.743	-45.290	-31.000	52.302
-16.810	-13.000	-16.810	-36.491	-42.743	-52.250	62.259
-36.723	70.513	-36.723	-16.810	-36.491	-30.750	50.681
-36.954	9.567	-36.954	-36.723	-16.810	-30.500	62.259
-20.051	-10.157	-20.051	-36.954	-36.723	-48.750	47.671
-40.196	70.951	-40.196	-20.051	-36.954	-27.000	61.796
-36.954	4.437	-36.954	-40.196	-20.051	-30.500	51.839
