# Supplementary material for: Identification of Haptic Based Guiding Using Hard Reins
Source: PLoS One. 2015 Jul 22;10(7):e0132020. doi: 10.1371/journal.pone.0132020 (PMC4511788; doi:10.1371/journal.pone.0132020)
Supplement: S10 File — (ZIP) [file pone.0132020.s010.zip › ReachingData/-65/Subject4/2.xls]

-65.204	138.362	-65.204	0.000	0.000	0.000	0.204
-62.193	-15.255	-62.193	-65.204	0.000	-3.250	44.198
-73.771	70.685	-73.771	-62.193	-65.204	9.250	20.580
-66.824	27.283	-66.824	-73.771	-62.193	1.750	46.745
-35.565	-13.674	-35.565	-66.824	-73.771	-32.000	34.010
-52.468	86.964	-52.468	-35.565	-66.824	-13.750	56.702
-46.216	9.366	-46.216	-52.468	-35.565	-20.500	44.661
-31.629	6.676	-31.629	-46.216	-52.468	-36.250	71.058
-26.998	24.000	-26.998	-31.629	-46.216	-41.250	55.081
-5.927	-70.000	-5.927	-26.998	-31.629	-64.000	69.669
-11.947	-13.000	-11.947	-5.927	-26.998	-57.500	59.944
-27.693	36.748	-27.693	-11.947	-5.927	-40.500	61.333
-3.611	-59.000	-3.611	-27.693	-11.947	-66.500	59.944
-21.209	15.000	-21.209	-3.611	-27.693	-47.500	68.974
-5.232	-54.000	-5.232	-21.209	-3.611	-64.750	58.554
-13.800	3.000	-13.800	-5.232	-21.209	-55.500	70.363
-24.451	25.105	-24.451	-13.800	-5.232	-44.000	52.302
-0.601	-74.000	-0.601	-24.451	-13.800	-69.750	62.259
-10.326	-2.000	-10.326	-0.601	-24.451	-59.250	50.681
-20.051	19.735	-20.051	-10.326	-0.601	-48.750	62.259
-1.296	-52.000	-1.296	-20.051	-10.326	-69.000	47.671
-15.420	40.000	-15.420	-1.296	-20.051	-53.750	61.796
3.335	-98.000	3.335	-15.420	-1.296	-74.000	51.839
