# Supplementary material for: Identification of Haptic Based Guiding Using Hard Reins
Source: PLoS One. 2015 Jul 22;10(7):e0132020. doi: 10.1371/journal.pone.0132020 (PMC4511788; doi:10.1371/journal.pone.0132020)
Supplement: S10 File — (ZIP) [file pone.0132020.s010.zip › ReachingData/-65/Subject4/3.xls]

-65.204	138.362	-65.204	0.000	0.000	0.000	0.204
-60.341	-19.186	-60.341	-65.204	0.000	-5.250	44.198
-76.781	81.255	-76.781	-60.341	-65.204	12.500	20.580
-74.466	35.150	-74.466	-76.781	-60.341	10.000	46.745
-52.700	7.952	-52.700	-74.466	-76.781	-13.500	34.010
-36.954	21.749	-36.954	-52.700	-74.466	-30.500	56.702
-16.578	-46.000	-16.578	-36.954	-52.700	-52.500	44.661
-23.988	30.000	-23.988	-16.578	-36.954	-44.500	71.058
-1.296	-86.000	-1.296	-23.988	-16.578	-69.000	55.081
-14.726	-11.000	-14.726	-1.296	-23.988	-54.500	69.669
-30.471	32.494	-30.471	-14.726	-1.296	-37.500	59.944
-9.400	-65.000	-9.400	-30.471	-14.726	-60.250	61.333
-17.736	7.000	-17.736	-9.400	-30.471	-51.250	59.944
-14.726	-19.000	-14.726	-17.736	-9.400	-54.500	68.974
-34.407	54.607	-34.407	-14.726	-17.736	-33.250	58.554
-26.303	-9.551	-26.303	-34.407	-14.726	-42.000	70.363
-44.364	63.547	-44.364	-26.303	-34.407	-22.500	52.302
-38.575	3.699	-38.575	-44.364	-26.303	-28.750	62.259
-36.028	26.482	-36.028	-38.575	-44.364	-31.500	50.681
-17.967	-23.000	-17.967	-36.028	-38.575	-51.000	62.259
-31.397	56.210	-31.397	-17.967	-36.028	-36.500	47.671
-32.092	12.243	-32.092	-31.397	-17.967	-35.750	61.796
-16.810	-20.000	-16.810	-32.092	-31.397	-52.250	51.839
