# Supplementary material for: Identification of Haptic Based Guiding Using Hard Reins
Source: PLoS One. 2015 Jul 22;10(7):e0132020. doi: 10.1371/journal.pone.0132020 (PMC4511788; doi:10.1371/journal.pone.0132020)
Supplement: S10 File — (ZIP) [file pone.0132020.s010.zip › ReachingData/-65/Subject5/1.xls]

-65.204	138.362	-65.204	0.000	0.000	0.000	0.204
-55.247	-29.996	-55.247	-65.204	0.000	-10.750	-9.753
-66.130	70.155	-66.130	-55.247	-65.204	1.000	1.130
-58.952	22.016	-58.952	-66.130	-55.247	-6.750	-6.048
-48.764	25.714	-48.764	-58.952	-66.130	-17.750	-16.236
-40.891	26.005	-40.891	-48.764	-58.952	-26.250	-24.109
-33.481	19.531	-33.481	-40.891	-48.764	-34.250	-31.519
-27.229	16.406	-27.229	-33.481	-40.891	-41.000	-37.771
-20.514	10.071	-20.514	-27.229	-33.481	-48.250	-44.486
-15.652	9.683	-15.652	-20.514	-27.229	-53.500	-49.348
-10.326	3.741	-10.326	-15.652	-20.514	-59.250	-54.674
-7.548	5.800	-7.548	-10.326	-15.652	-62.250	-57.452
-8.242	9.091	-8.242	-7.548	-10.326	-61.500	-56.758
-3.380	-5.122	-3.380	-8.242	-7.548	-66.750	-61.620
-9.400	19.214	-9.400	-3.380	-8.242	-60.250	-55.600
-1.527	-15.155	-1.527	-9.400	-3.380	-68.750	-63.473
-11.484	28.788	-11.484	-1.527	-9.400	-58.000	-53.516
-2.685	-18.955	-2.685	-11.484	-1.527	-67.500	-62.315
-15.189	35.780	-15.189	-2.685	-11.484	-54.000	-49.811
-1.064	-29.791	-1.064	-15.189	-2.685	-69.250	-63.936
-9.169	29.766	-9.169	-1.064	-15.189	-60.500	-55.831
1.483	-22.958	1.483	-9.169	-1.064	-72.000	-66.483
-14.263	41.287	-14.263	1.483	-9.169	-55.000	-50.737
