# Supplementary material for: Identification of Haptic Based Guiding Using Hard Reins
Source: PLoS One. 2015 Jul 22;10(7):e0132020. doi: 10.1371/journal.pone.0132020 (PMC4511788; doi:10.1371/journal.pone.0132020)
Supplement: S10 File — (ZIP) [file pone.0132020.s010.zip › ReachingData/-65/Subject5/2.xls]

-65.204	138.362	-65.204	0.000	0.000	0.000	0.204
-55.942	-28.522	-55.942	-65.204	0.000	-10.000	-9.753
-67.751	72.026	-67.751	-55.942	-65.204	2.750	1.130
-55.478	11.568	-55.478	-67.751	-55.942	-10.500	-6.048
-48.300	33.930	-48.300	-55.478	-67.751	-18.250	-16.236
-36.260	14.316	-36.260	-48.300	-55.478	-31.250	-24.109
-26.998	15.842	-26.998	-36.260	-48.300	-41.250	-31.519
-20.514	12.920	-20.514	-26.998	-36.260	-48.250	-37.771
-15.189	8.506	-15.189	-20.514	-26.998	-54.000	-44.486
-11.947	8.226	-11.947	-15.189	-20.514	-57.500	-49.348
-7.316	1.261	-7.316	-11.947	-15.189	-62.500	-54.674
-4.074	2.126	-4.074	-7.316	-11.947	-66.000	-57.452
0.094	-5.000	0.094	-4.074	-7.316	-70.500	-56.758
2.872	-3.000	2.872	0.094	-4.074	-73.500	-61.620
2.872	0.312	2.872	2.872	0.094	-73.500	-55.600
2.409	-1.031	2.409	2.872	2.872	-73.000	-63.473
-5.232	8.000	-5.232	2.409	2.872	-64.750	-53.516
0.325	-16.000	0.325	-5.232	2.409	-70.750	-62.315
-11.947	30.465	-11.947	0.325	-5.232	-57.500	-49.811
-1.296	-24.499	-1.296	-11.947	0.325	-69.000	-63.936
-17.504	44.218	-17.504	-1.296	-11.947	-51.500	-55.831
-6.158	-25.372	-6.158	-17.504	-1.296	-63.750	-66.483
-24.914	53.613	-24.914	-6.158	-17.504	-43.500	-50.737
