# Supplementary material for: Identification of Haptic Based Guiding Using Hard Reins
Source: PLoS One. 2015 Jul 22;10(7):e0132020. doi: 10.1371/journal.pone.0132020 (PMC4511788; doi:10.1371/journal.pone.0132020)
Supplement: S10 File — (ZIP) [file pone.0132020.s010.zip › ReachingData/-65/Subject5/3.xls]

-65.204	138.362	-65.204	0.000	0.000	0.000	0.204
-57.099	-26.065	-57.099	-65.204	0.000	-8.750	-9.753
-71.919	78.256	-71.919	-57.099	-65.204	7.250	1.130
-61.962	16.883	-61.962	-71.919	-57.099	-3.500	-6.048
-52.468	31.624	-52.468	-61.962	-71.919	-13.750	-16.236
-40.891	20.159	-40.891	-52.468	-61.962	-26.250	-24.109
-28.850	12.805	-28.850	-40.891	-52.468	-39.250	-31.519
-21.209	14.087	-21.209	-28.850	-40.891	-47.500	-37.771
-13.568	5.049	-13.568	-21.209	-28.850	-55.750	-44.486
-7.316	2.640	-7.316	-13.568	-21.209	-62.500	-49.348
-4.306	3.974	-4.306	-7.316	-13.568	-65.750	-54.674
-0.138	-8.000	-0.138	-4.306	-7.316	-70.250	-57.452
-11.252	27.170	-11.252	-0.138	-4.306	-58.250	-56.758
-0.138	-33.000	-0.138	-11.252	-0.138	-70.250	-61.620
-22.367	56.569	-22.367	-0.138	-11.252	-46.250	-55.600
-7.779	-33.881	-7.779	-22.367	-0.138	-62.000	-63.473
-30.703	66.307	-30.703	-7.779	-22.367	-37.250	-53.516
-14.957	-31.076	-14.957	-30.703	-7.779	-54.250	-62.315
-33.944	63.955	-33.944	-14.957	-30.703	-33.750	-49.811
-22.135	-17.156	-22.135	-33.944	-14.957	-46.500	-63.936
-38.344	59.795	-38.344	-22.135	-33.944	-29.000	-55.831
-26.072	-12.729	-26.072	-38.344	-22.135	-42.250	-66.483
-42.049	62.451	-42.049	-26.072	-38.344	-25.000	-50.737
