# Supplementary material for: Identification of Haptic Based Guiding Using Hard Reins
Source: PLoS One. 2015 Jul 22;10(7):e0132020. doi: 10.1371/journal.pone.0132020 (PMC4511788; doi:10.1371/journal.pone.0132020)
Supplement: S10 File — (ZIP) [file pone.0132020.s010.zip › ReachingData/-65/Subject6/1.xls]

-65.204	138.362	-65.204	0.000	0.000	0.000	0.204
-51.311	-38.349	-51.311	-65.204	0.000	-15.000	-10.911
-66.824	80.518	-66.824	-51.311	-65.204	1.750	2.751
-55.478	9.783	-55.478	-66.824	-51.311	-10.500	-16.005
-48.069	32.664	-48.069	-55.478	-66.824	-18.500	-16.005
-38.807	-10.000	-38.807	-48.069	-55.478	-28.500	-16.236
-44.827	47.731	-44.827	-38.807	-48.069	-22.000	-16.468
-34.176	3.783	-34.176	-44.827	-38.807	-33.500	-16.468
-36.954	14.000	-36.954	-34.176	-44.827	-30.500	-7.206
-35.565	20.631	-35.565	-36.954	-34.176	-32.000	-21.331
-32.555	-32.000	-32.555	-35.565	-36.954	-35.250	-4.891
-40.196	41.555	-40.196	-32.555	-35.565	-27.000	-14.152
-30.703	-53.000	-30.703	-40.196	-32.555	-37.250	-2.343
-45.290	60.424	-45.290	-30.703	-40.196	-21.500	-15.773
-34.871	-2.572	-34.871	-45.290	-30.703	-32.750	-0.491
-36.491	36.605	-36.491	-34.871	-45.290	-31.000	-14.616
-25.840	1.622	-25.840	-36.491	-34.871	-42.500	-0.028
-25.840	2.000	-25.840	-25.840	-36.491	-42.500	-14.616
-26.766	4.000	-26.766	-25.840	-25.840	-41.500	0.204
-28.387	11.000	-28.387	-26.766	-25.840	-39.750	-17.394
-24.914	-9.000	-24.914	-28.387	-26.766	-43.500	0.667
-28.850	17.000	-28.850	-24.914	-28.387	-39.250	-9.290
-25.377	9.559	-25.377	-28.850	-24.914	-43.000	-9.753
