# Supplementary material for: Identification of Haptic Based Guiding Using Hard Reins
Source: PLoS One. 2015 Jul 22;10(7):e0132020. doi: 10.1371/journal.pone.0132020 (PMC4511788; doi:10.1371/journal.pone.0132020)
Supplement: S10 File — (ZIP) [file pone.0132020.s010.zip › ReachingData/-65/Subject6/2.xls]

-65.204	138.362	-65.204	0.000	0.000	0.000	0.204
-51.079	-38.840	-51.079	-65.204	0.000	-15.250	-10.911
-58.720	63.843	-58.720	-51.079	-65.204	-7.000	2.751
-45.059	5.778	-45.059	-58.720	-51.079	-21.750	-16.005
-43.438	39.581	-43.438	-45.059	-58.720	-23.500	-16.005
-24.914	-42.000	-24.914	-43.438	-45.059	-43.500	-16.236
-36.028	56.554	-36.028	-24.914	-43.438	-31.500	-16.468
-26.303	-4.684	-26.303	-36.028	-24.914	-42.000	-16.468
-26.303	26.578	-26.303	-26.303	-36.028	-42.000	-7.206
-18.894	2.715	-18.894	-26.303	-26.303	-50.000	-21.331
-18.199	17.972	-18.199	-18.894	-26.303	-50.750	-4.891
-13.800	4.003	-13.800	-18.199	-18.894	-55.500	-14.152
-13.568	9.000	-13.568	-13.800	-18.199	-55.750	-2.343
-14.263	-4.000	-14.263	-13.568	-13.800	-55.000	-15.773
-13.568	7.943	-13.568	-14.263	-13.568	-55.750	-0.491
-14.263	11.567	-14.263	-13.568	-14.263	-55.000	-14.616
-12.642	-1.000	-12.642	-14.263	-13.568	-56.750	-0.028
-13.336	11.693	-13.336	-12.642	-14.263	-56.000	-14.616
-12.873	1.000	-12.873	-13.336	-12.642	-56.500	0.204
-12.873	9.412	-12.873	-12.873	-13.336	-56.500	-17.394
-11.021	5.093	-11.021	-12.873	-12.873	-58.500	0.667
-11.021	5.000	-11.021	-11.021	-12.873	-58.500	-9.290
-11.252	4.000	-11.252	-11.021	-11.021	-58.250	-9.753
