# Supplementary material for: Identification of Haptic Based Guiding Using Hard Reins
Source: PLoS One. 2015 Jul 22;10(7):e0132020. doi: 10.1371/journal.pone.0132020 (PMC4511788; doi:10.1371/journal.pone.0132020)
Supplement: S10 File — (ZIP) [file pone.0132020.s010.zip › ReachingData/-65/Subject6/3.xls]

-64.972	137.871	-64.972	0.000	0.000	-0.250	0.204
-41.817	-57.971	-41.817	-64.972	0.000	-25.250	-10.911
-53.626	73.753	-53.626	-41.817	-64.972	-12.500	2.751
-45.059	9.528	-45.059	-53.626	-41.817	-21.750	-16.005
-39.502	26.965	-39.502	-45.059	-53.626	-27.750	-16.005
-27.461	6.792	-27.461	-39.502	-45.059	-40.750	-16.236
-26.998	28.345	-26.998	-27.461	-39.502	-41.250	-16.468
-12.873	-68.000	-12.873	-26.998	-27.461	-56.500	-16.468
-30.471	58.189	-30.471	-12.873	-26.998	-37.500	-7.206
-21.441	-12.532	-21.441	-30.471	-12.873	-47.250	-21.331
-24.682	29.467	-24.682	-21.441	-30.471	-43.750	-4.891
-12.873	-10.470	-12.873	-24.682	-21.441	-56.500	-14.152
-21.904	38.071	-21.904	-12.873	-24.682	-46.750	-2.343
-5.232	-98.000	-5.232	-21.904	-12.873	-64.750	-15.773
-19.125	47.103	-19.125	-5.232	-21.904	-49.750	-0.491
0.788	-112.000	0.788	-19.125	-5.232	-71.250	-14.616
-19.357	58.862	-19.357	0.788	-19.125	-49.500	-0.028
-1.990	-92.000	-1.990	-19.357	0.788	-68.250	-14.616
-20.746	55.730	-20.746	-1.990	-19.357	-48.000	0.204
-5.927	-41.000	-5.927	-20.746	-1.990	-64.000	-17.394
-26.072	59.306	-26.072	-5.927	-20.746	-42.250	0.667
-10.095	-32.488	-10.095	-26.072	-5.927	-59.500	-9.290
-25.377	52.878	-25.377	-10.095	-26.072	-43.000	-9.753
