# Supplementary material for: Identification of Haptic Based Guiding Using Hard Reins
Source: PLoS One. 2015 Jul 22;10(7):e0132020. doi: 10.1371/journal.pone.0132020 (PMC4511788; doi:10.1371/journal.pone.0132020)
Supplement: S10 File — (ZIP) [file pone.0132020.s010.zip › ReachingData/-65/Subject7/1.xls]

-65.204	138.362	-65.204	0.000	0.000	0.000	0.204
-48.300	-44.736	-48.300	-65.204	0.000	-18.250	11.781
-51.311	54.394	-51.311	-48.300	-65.204	-15.000	6.687
-39.038	7.408	-39.038	-51.311	-48.300	-28.250	16.875
-36.491	32.233	-36.491	-39.038	-51.311	-31.000	20.812
-19.820	-7.665	-19.820	-36.491	-39.038	-49.000	23.127
-22.135	32.761	-22.135	-19.820	-36.491	-46.500	22.201
-13.336	-5.092	-13.336	-22.135	-19.820	-56.000	23.822
-13.105	16.222	-13.105	-13.336	-22.135	-56.250	27.063
-6.158	-11.000	-6.158	-13.105	-13.336	-63.750	27.527
-7.316	12.588	-7.316	-6.158	-13.105	-62.500	31.000
-8.705	5.000	-8.705	-7.316	-6.158	-61.000	31.694
-8.705	4.940	-8.705	-8.705	-7.316	-61.000	36.325
-8.705	3.000	-8.705	-8.705	-8.705	-61.000	36.094
-8.474	2.000	-8.474	-8.705	-8.705	-61.250	40.493
-8.011	0.000	-8.011	-8.474	-8.705	-61.750	39.799
-7.548	0.000	-7.548	-8.011	-8.474	-62.250	43.967
-7.548	0.000	-7.548	-7.548	-8.011	-62.250	43.967
-7.548	0.000	-7.548	-7.548	-7.548	-62.250	46.282
-7.548	-1.000	-7.548	-7.548	-7.548	-62.250	46.282
-7.548	0.000	-7.548	-7.548	-7.548	-62.250	41.419
-7.779	0.000	-7.779	-7.548	-7.548	-62.000	45.124
-7.779	-1.000	-7.779	-7.779	-7.548	-62.000	45.587
