# Supplementary material for: Identification of Haptic Based Guiding Using Hard Reins
Source: PLoS One. 2015 Jul 22;10(7):e0132020. doi: 10.1371/journal.pone.0132020 (PMC4511788; doi:10.1371/journal.pone.0132020)
Supplement: S10 File — (ZIP) [file pone.0132020.s010.zip › ReachingData/-65/Subject7/2.xls]

-65.204	138.362	-65.204	0.000	0.000	0.000	0.204
-52.468	-35.892	-52.468	-65.204	0.000	-13.750	11.781
-55.710	54.319	-55.710	-52.468	-65.204	-10.250	6.687
-44.364	12.263	-44.364	-55.710	-52.468	-22.500	16.875
-43.669	39.122	-43.669	-44.364	-55.710	-23.250	20.812
-35.102	13.014	-35.102	-43.669	-44.364	-32.500	23.127
-29.313	19.494	-29.313	-35.102	-43.669	-38.750	22.201
-15.420	-4.087	-15.420	-29.313	-35.102	-53.750	23.822
-15.883	23.421	-15.883	-15.420	-29.313	-53.250	27.063
-7.085	-7.925	-7.085	-15.883	-15.420	-62.750	27.527
-7.316	10.000	-7.316	-7.085	-15.883	-62.500	31.000
-1.990	-19.000	-1.990	-7.316	-7.085	-68.250	31.694
-3.611	7.000	-3.611	-1.990	-7.316	-66.500	36.325
-1.296	-15.000	-1.296	-3.611	-1.990	-69.000	36.094
-0.370	-12.000	-0.370	-1.296	-3.611	-70.000	40.493
-0.370	-10.000	-0.370	-0.370	-1.296	-70.000	39.799
-0.601	-9.000	-0.601	-0.370	-0.370	-69.750	43.967
-1.296	-5.000	-1.296	-0.601	-0.370	-69.000	43.967
-1.296	-5.000	-1.296	-1.296	-0.601	-69.000	46.282
-1.296	-14.000	-1.296	-1.296	-1.296	-69.000	46.282
-3.843	-7.000	-3.843	-1.296	-1.296	-66.250	41.419
-4.769	2.000	-4.769	-3.843	-1.296	-65.250	45.124
-4.538	-4.000	-4.538	-4.769	-3.843	-65.500	45.587
