# Supplementary material for: Identification of Haptic Based Guiding Using Hard Reins
Source: PLoS One. 2015 Jul 22;10(7):e0132020. doi: 10.1371/journal.pone.0132020 (PMC4511788; doi:10.1371/journal.pone.0132020)
Supplement: S10 File — (ZIP) [file pone.0132020.s010.zip › ReachingData/-65/Subject7/3.xls]

-65.204	138.362	-65.204	0.000	0.000	0.000	0.204
-51.774	-37.366	-51.774	-65.204	0.000	-14.500	11.781
-55.942	56.378	-55.942	-51.774	-65.204	-10.000	6.687
-43.901	10.176	-43.901	-55.942	-51.774	-23.000	16.875
-38.807	30.043	-38.807	-43.901	-55.942	-28.500	20.812
-21.441	-5.384	-21.441	-38.807	-43.901	-47.250	23.127
-21.672	30.057	-21.672	-21.441	-38.807	-47.000	22.201
-8.474	-13.008	-8.474	-21.672	-21.441	-61.250	23.822
-8.937	11.000	-8.937	-8.474	-21.672	-60.750	27.063
-4.769	-10.000	-4.769	-8.937	-8.474	-65.250	27.527
-4.538	0.000	-4.538	-4.769	-8.937	-65.500	31.000
-4.538	-2.000	-4.538	-4.538	-4.769	-65.500	31.694
-4.074	-4.000	-4.074	-4.538	-4.538	-66.000	36.325
-4.306	-2.000	-4.306	-4.074	-4.538	-65.750	36.094
-4.074	-1.000	-4.074	-4.306	-4.074	-66.000	40.493
-4.074	-1.000	-4.074	-4.074	-4.306	-66.000	39.799
-4.306	-2.000	-4.306	-4.074	-4.074	-65.750	43.967
-4.306	-4.000	-4.306	-4.306	-4.074	-65.750	43.967
-4.769	4.001	-4.769	-4.306	-4.306	-65.250	46.282
-5.232	-3.000	-5.232	-4.769	-4.306	-64.750	46.282
-4.538	-3.000	-4.538	-5.232	-4.769	-65.500	41.419
-4.306	-1.000	-4.306	-4.538	-5.232	-65.750	45.124
-4.538	-1.000	-4.538	-4.306	-4.538	-65.500	45.587
