# Supplementary material for: Identification of Haptic Based Guiding Using Hard Reins
Source: PLoS One. 2015 Jul 22;10(7):e0132020. doi: 10.1371/journal.pone.0132020 (PMC4511788; doi:10.1371/journal.pone.0132020)
Supplement: S10 File — (ZIP) [file pone.0132020.s010.zip › ReachingData/-65/Subject8/1.xls]

-65.204	138.362	-65.204	0.000	0.000	0.000	0.204
-58.489	-23.117	-58.489	-65.204	0.000	-7.250	-16.236
-62.888	55.957	-62.888	-58.489	-65.204	-2.500	3.677
-59.415	33.032	-59.415	-62.888	-58.489	-6.250	-5.817
-52.468	29.816	-52.468	-59.415	-62.888	-13.750	2.519
-45.522	27.854	-45.522	-52.468	-59.415	-21.250	-9.521
-35.102	15.614	-35.102	-45.522	-52.468	-32.500	3.677
-29.313	21.044	-29.313	-35.102	-45.522	-38.750	-10.216
-24.682	15.567	-24.682	-29.313	-35.102	-43.750	1.130
-20.051	11.351	-20.051	-24.682	-29.313	-48.750	-11.605
-16.578	10.562	-16.578	-20.051	-24.682	-52.500	2.519
-15.189	11.580	-15.189	-16.578	-20.051	-54.000	-10.216
-13.800	8.862	-13.800	-15.189	-16.578	-55.500	1.824
-11.252	5.431	-11.252	-13.800	-15.189	-58.250	-10.911
-10.789	9.037	-10.789	-11.252	-13.800	-58.750	1.593
-9.169	4.512	-9.169	-10.789	-11.252	-60.500	-12.995
-8.242	5.818	-8.242	-9.169	-10.789	-61.500	2.519
-6.158	-3.000	-6.158	-8.242	-9.169	-63.750	-12.763
-5.001	1.000	-5.001	-6.158	-8.242	-65.000	3.214
-4.769	2.000	-4.769	-5.001	-6.158	-65.250	-12.995
-4.306	-2.000	-4.306	-4.769	-5.001	-65.750	2.056
-4.306	2.000	-4.306	-4.306	-4.769	-65.750	-12.995
-4.074	-1.000	-4.074	-4.306	-4.306	-66.000	1.824
