# Supplementary material for: Identification of Haptic Based Guiding Using Hard Reins
Source: PLoS One. 2015 Jul 22;10(7):e0132020. doi: 10.1371/journal.pone.0132020 (PMC4511788; doi:10.1371/journal.pone.0132020)
Supplement: S10 File — (ZIP) [file pone.0132020.s010.zip › ReachingData/-65/Subject8/2.xls]

-65.204	138.362	-65.204	0.000	0.000	0.000	0.204
-59.183	-21.643	-59.183	-65.204	0.000	-6.500	-16.236
-69.603	68.637	-69.603	-59.183	-65.204	4.750	3.677
-65.667	31.717	-65.667	-69.603	-59.183	0.500	-5.817
-57.794	32.621	-57.794	-65.667	-69.603	-8.000	2.519
-46.216	22.536	-46.216	-57.794	-65.667	-20.500	-9.521
-35.565	19.486	-35.565	-46.216	-57.794	-32.000	3.677
-27.461	16.649	-27.461	-35.565	-46.216	-40.750	-10.216
-20.283	10.802	-20.283	-27.461	-35.565	-48.500	1.130
-14.726	8.434	-14.726	-20.283	-27.461	-54.500	-11.605
-6.853	-1.732	-6.853	-14.726	-20.283	-63.000	2.519
-6.390	10.411	-6.390	-6.853	-14.726	-63.500	-10.216
-2.222	-11.000	-2.222	-6.390	-6.853	-68.000	1.824
-6.390	13.890	-6.390	-2.222	-6.390	-63.500	-10.911
-3.843	-5.000	-3.843	-6.390	-2.222	-66.250	1.593
-9.169	16.127	-9.169	-3.843	-6.390	-60.500	-12.995
-7.085	-2.453	-7.085	-9.169	-3.843	-62.750	2.519
-8.242	9.167	-8.242	-7.085	-9.169	-61.500	-12.763
-10.789	10.214	-10.789	-8.242	-7.085	-58.750	3.214
-14.726	13.784	-14.726	-10.789	-8.242	-54.500	-12.995
-16.347	10.467	-16.347	-14.726	-10.789	-52.750	2.056
-19.820	17.473	-19.820	-16.347	-14.726	-49.000	-12.995
-23.525	18.848	-23.525	-19.820	-16.347	-45.000	1.824
