# Supplementary material for: Identification of Haptic Based Guiding Using Hard Reins
Source: PLoS One. 2015 Jul 22;10(7):e0132020. doi: 10.1371/journal.pone.0132020 (PMC4511788; doi:10.1371/journal.pone.0132020)
Supplement: S10 File — (ZIP) [file pone.0132020.s010.zip › ReachingData/-65/Subject8/3.xls]

-65.204	138.362	-65.204	0.000	0.000	0.000	0.204
-58.257	-23.608	-58.257	-65.204	0.000	-7.500	-16.236
-64.046	58.936	-64.046	-58.257	-65.204	-1.250	3.677
-62.425	36.612	-62.425	-64.046	-58.257	-3.000	-5.817
-54.321	27.919	-54.321	-62.425	-64.046	-11.750	2.519
-44.596	24.225	-44.596	-54.321	-62.425	-22.250	-9.521
-36.723	22.696	-36.723	-44.596	-54.321	-30.750	3.677
-27.461	12.678	-27.461	-36.723	-44.596	-40.750	-10.216
-20.746	6.000	-20.746	-27.461	-36.723	-48.000	1.130
-19.125	1.000	-19.125	-20.746	-27.461	-49.750	-11.605
-19.357	3.000	-19.357	-19.125	-20.746	-49.500	2.519
-19.588	4.000	-19.588	-19.357	-19.125	-49.250	-10.216
-18.894	6.000	-18.894	-19.588	-19.357	-50.000	1.824
-17.967	2.000	-17.967	-18.894	-19.588	-51.000	-10.911
-18.662	13.000	-18.662	-17.967	-18.894	-50.250	1.593
-17.273	9.553	-17.273	-18.662	-17.967	-51.750	-12.995
-15.883	10.000	-15.883	-17.273	-18.662	-53.250	2.519
-13.800	5.000	-13.800	-15.883	-17.273	-55.500	-12.763
-13.568	4.000	-13.568	-13.800	-15.883	-55.750	3.214
-12.410	2.000	-12.410	-13.568	-13.800	-57.000	-12.995
-12.410	3.000	-12.410	-12.410	-13.568	-57.000	2.056
-12.179	1.000	-12.179	-12.410	-12.410	-57.250	-12.995
-11.947	1.000	-11.947	-12.179	-12.410	-57.500	1.824
