# Supplementary material for: Identification of Haptic Based Guiding Using Hard Reins
Source: PLoS One. 2015 Jul 22;10(7):e0132020. doi: 10.1371/journal.pone.0132020 (PMC4511788; doi:10.1371/journal.pone.0132020)
Supplement: S10 File — (ZIP) [file pone.0132020.s010.zip › ReachingData/-65/Subject8/4.xls]

-65.204	138.362	-65.204	0.000	0.000	0.000	0.204
-56.636	-27.048	-56.636	-65.204	0.000	-9.250	-16.236
-65.898	66.527	-65.898	-56.636	-65.204	0.750	3.677
-60.109	26.159	-60.109	-65.898	-56.636	-5.500	-5.817
-50.384	26.345	-50.384	-60.109	-65.898	-16.000	2.519
-39.965	21.349	-39.965	-50.384	-60.109	-27.250	-9.521
-31.629	19.048	-31.629	-39.965	-50.384	-36.250	3.677
-23.756	12.443	-23.756	-31.629	-39.965	-44.750	-10.216
-17.504	9.976	-17.504	-23.756	-31.629	-51.500	1.130
-12.179	-4.000	-12.179	-17.504	-23.756	-57.250	-11.605
-15.883	20.856	-15.883	-12.179	-17.504	-53.250	2.519
-6.621	-35.000	-6.621	-15.883	-12.179	-63.250	-10.216
-23.525	48.262	-23.525	-6.621	-15.883	-45.000	1.824
-20.746	-3.553	-20.746	-23.525	-6.621	-48.000	-10.911
-20.746	16.869	-20.746	-20.746	-23.525	-48.000	1.593
-17.273	7.173	-17.273	-20.746	-20.746	-51.750	-12.995
-16.115	7.000	-16.115	-17.273	-20.746	-53.000	2.519
-14.957	0.000	-14.957	-16.115	-17.273	-54.250	-12.763
-14.957	2.000	-14.957	-14.957	-16.115	-54.250	3.214
-15.189	10.976	-15.189	-14.957	-14.957	-54.000	-12.995
-12.642	5.000	-12.642	-15.189	-14.957	-56.750	2.056
-10.326	-6.000	-10.326	-12.642	-15.189	-59.250	-12.995
-10.326	3.000	-10.326	-10.326	-12.642	-59.250	1.824
