# Supplementary material for: Identification of Haptic Based Guiding Using Hard Reins
Source: PLoS One. 2015 Jul 22;10(7):e0132020. doi: 10.1371/journal.pone.0132020 (PMC4511788; doi:10.1371/journal.pone.0132020)
Supplement: S10 File — (ZIP) [file pone.0132020.s010.zip › ReachingData/-65/Subject8/5.xls]

-65.204	138.362	-65.204	0.000	0.000	0.000	0.204
-55.247	-29.996	-55.247	-65.204	0.000	-10.750	-16.236
-61.730	60.820	-61.730	-55.247	-65.204	-3.750	3.677
-56.405	26.545	-56.405	-61.730	-55.247	-9.500	-5.817
-44.364	18.447	-44.364	-56.405	-61.730	-22.500	2.519
-31.860	14.644	-31.860	-44.364	-56.405	-36.000	-9.521
-21.904	11.672	-21.904	-31.860	-44.364	-46.750	3.677
-15.883	10.913	-15.883	-21.904	-31.860	-53.250	-10.216
-11.947	-2.000	-11.947	-15.883	-21.904	-57.500	1.130
-11.947	1.000	-11.947	-11.947	-15.883	-57.500	-11.605
-11.716	7.884	-11.716	-11.947	-11.947	-57.750	2.519
-6.158	-12.000	-6.158	-11.716	-11.947	-63.750	-10.216
-10.789	18.795	-10.789	-6.158	-11.716	-58.750	1.824
-7.548	-15.000	-7.548	-10.789	-6.158	-62.250	-10.911
-10.789	14.883	-10.789	-7.548	-10.789	-58.750	1.593
-9.632	2.393	-9.632	-10.789	-7.548	-60.000	-12.995
-9.400	7.000	-9.400	-9.632	-10.789	-60.250	2.519
-8.242	-1.000	-8.242	-9.400	-9.632	-61.500	-12.763
-8.242	1.000	-8.242	-8.242	-9.400	-61.500	3.214
-8.011	0.000	-8.011	-8.242	-8.242	-61.750	-12.995
-8.011	0.000	-8.011	-8.011	-8.242	-61.750	2.056
-7.779	0.000	-7.779	-8.011	-8.011	-62.000	-12.995
-7.779	2.000	-7.779	-7.779	-8.011	-62.000	1.824
