# Supplementary material for: Identification of Haptic Based Guiding Using Hard Reins
Source: PLoS One. 2015 Jul 22;10(7):e0132020. doi: 10.1371/journal.pone.0132020 (PMC4511788; doi:10.1371/journal.pone.0132020)
Supplement: S10 File — (ZIP) [file pone.0132020.s010.zip › ReachingData/-65/Subject9/1.xls]

-65.204	138.362	-65.204	0.000	0.000	0.000	0.204
-54.784	-30.978	-54.784	-65.204	0.000	-11.250	15.254
-60.109	58.426	-60.109	-54.784	-65.204	-5.500	1.593
-46.680	9.181	-46.680	-60.109	-54.784	-20.000	21.506
-41.122	32.171	-41.122	-46.680	-60.109	-26.000	15.486
-33.018	16.281	-33.018	-41.122	-46.680	-34.750	50.218
-23.756	10.275	-23.756	-33.018	-41.122	-44.750	23.822
-23.525	23.914	-23.525	-23.756	-33.018	-45.000	55.776
-14.031	-3.461	-14.031	-23.525	-23.756	-55.250	36.094
-13.800	17.291	-13.800	-14.031	-23.525	-55.500	64.111
-6.621	-5.365	-6.621	-13.800	-14.031	-63.250	43.272
-6.621	10.650	-6.621	-6.621	-13.800	-63.250	58.091
-4.769	0.711	-4.769	-6.621	-6.621	-65.250	47.671
-5.464	3.000	-5.464	-4.769	-6.621	-64.500	61.564
-5.464	2.000	-5.464	-5.464	-4.769	-64.500	50.681
-5.927	3.000	-5.927	-5.464	-5.464	-64.000	69.669
-6.390	3.000	-6.390	-5.927	-5.464	-63.500	53.692
-5.232	1.000	-5.232	-6.390	-5.927	-64.750	77.078
-5.001	1.000	-5.001	-5.232	-6.390	-65.000	65.501
-5.001	1.000	-5.001	-5.001	-5.232	-65.000	60.638
-5.001	1.000	-5.001	-5.001	-5.001	-65.000	60.638
-5.001	0.000	-5.001	-5.001	-5.001	-65.000	60.407
-5.232	1.000	-5.232	-5.001	-5.001	-64.750	60.638
