# Supplementary material for: Identification of Haptic Based Guiding Using Hard Reins
Source: PLoS One. 2015 Jul 22;10(7):e0132020. doi: 10.1371/journal.pone.0132020 (PMC4511788; doi:10.1371/journal.pone.0132020)
Supplement: S10 File — (ZIP) [file pone.0132020.s010.zip › ReachingData/-65/Subject9/2.xls]

-65.204	138.362	-65.204	0.000	0.000	0.000	0.204
-52.237	-36.383	-52.237	-65.204	0.000	-14.000	15.254
-64.509	73.513	-64.509	-52.237	-65.204	-0.750	1.593
-53.395	11.364	-53.395	-64.509	-52.237	-12.750	21.506
-46.448	31.992	-46.448	-53.395	-64.509	-20.250	15.486
-30.240	3.980	-30.240	-46.448	-53.395	-37.750	50.218
-25.609	24.937	-25.609	-30.240	-46.448	-42.750	23.822
-16.810	3.156	-16.810	-25.609	-30.240	-52.250	55.776
-17.041	19.640	-17.041	-16.810	-25.609	-52.000	36.094
-11.021	-1.023	-11.021	-17.041	-16.810	-58.500	64.111
-11.021	12.765	-11.021	-11.021	-17.041	-58.500	43.272
-8.242	1.829	-8.242	-11.021	-11.021	-61.500	58.091
-7.779	7.121	-7.779	-8.242	-11.021	-62.000	47.671
-7.779	5.841	-7.779	-7.779	-8.242	-62.000	61.564
-7.779	5.453	-7.779	-7.779	-7.779	-62.000	50.681
-5.927	1.522	-5.927	-7.779	-7.779	-64.000	69.669
-5.927	5.000	-5.927	-5.927	-7.779	-64.000	53.692
-3.611	-0.759	-3.611	-5.927	-5.927	-66.500	77.078
-3.611	2.000	-3.611	-3.611	-5.927	-66.500	65.501
-3.611	0.000	-3.611	-3.611	-3.611	-66.500	60.638
-3.611	0.000	-3.611	-3.611	-3.611	-66.500	60.638
-3.611	0.000	-3.611	-3.611	-3.611	-66.500	60.407
-3.611	0.000	-3.611	-3.611	-3.611	-66.500	60.638
