# Supplementary material for: Identification of Haptic Based Guiding Using Hard Reins
Source: PLoS One. 2015 Jul 22;10(7):e0132020. doi: 10.1371/journal.pone.0132020 (PMC4511788; doi:10.1371/journal.pone.0132020)
Supplement: S10 File — (ZIP) [file pone.0132020.s010.zip › ReachingData/-65/Subject9/3.xls]

-65.204	138.362	-65.204	0.000	0.000	0.000	0.204
-52.700	-35.401	-52.700	-65.204	0.000	-13.500	15.254
-64.509	72.467	-64.509	-52.700	-65.204	-0.750	1.593
-50.384	5.364	-50.384	-64.509	-52.700	-16.000	21.506
-50.153	46.650	-50.153	-50.384	-64.509	-16.250	15.486
-38.807	11.275	-38.807	-50.153	-50.384	-28.500	50.218
-33.481	25.399	-33.481	-38.807	-50.153	-34.250	23.822
-24.914	9.748	-24.914	-33.481	-38.807	-43.500	55.776
-20.978	16.283	-20.978	-24.914	-33.481	-47.750	36.094
-15.420	6.208	-15.420	-20.978	-24.914	-53.750	64.111
-14.957	14.478	-14.957	-15.420	-20.978	-54.250	43.272
-10.789	2.028	-10.789	-14.957	-15.420	-58.750	58.091
-10.326	10.069	-10.326	-10.789	-14.957	-59.250	47.671
-9.400	5.661	-9.400	-10.326	-10.789	-60.250	61.564
-9.400	7.365	-9.400	-9.400	-10.326	-60.250	50.681
-9.169	6.098	-9.169	-9.400	-9.400	-60.500	69.669
-9.169	6.621	-9.169	-9.169	-9.400	-60.500	53.692
-9.169	6.427	-9.169	-9.169	-9.169	-60.500	77.078
-9.169	6.427	-9.169	-9.169	-9.169	-60.500	65.501
-8.705	5.444	-8.705	-9.169	-9.169	-61.000	60.638
-8.705	6.490	-8.705	-8.705	-9.169	-61.000	60.638
-7.779	4.137	-7.779	-8.705	-8.705	-62.000	60.407
-7.779	6.228	-7.779	-7.779	-8.705	-62.000	60.638
